# Supplementary material for: Microbiome confounders and quantitative profiling challenge predicted microbial targets in colorectal cancer development
Source: Nat Med. 2024 Apr 30;30(5):1339–48. doi: 10.1038/s41591-024-02963-2 (PMC11108775; doi:10.1038/s41591-024-02963-2)
Supplement: Supplementary file 3 — Supplementary Table 1. Reasons for the colonoscopy referral of the LCPM cohort. Supplementary Table 2. LCMP cohort variable names, 95 variables plus enterotypes. Supplementary Table 3. Associations between continuous variables and cancer progression (KW test with phD tests. N is specified for each test, and statistical significance was derived from two-sided testing and adjusted for multiple testing (adjusted P, Benjamini–Hochberg method)). Supplementary Table 4. Associations between categorical variables and cancer progression (two-sided CS test; statistical significance was derived from two-sided testing and adjusted for multiple testing (adjusted P, Benjamini–Hochberg method)). Supplementary Table 5. Microbiome variation in the LCMP cohort. Independent and cumulative contribution of metadata variables to species-level microbiome variation (dbRDA and stepwise dbRDA; false discovery rate by Benjamini–Hochberg). Cumulative explanatory power and significance level of the included variables are reported. Supplementary Table 6. List of species excluded and included from the analysis. Supplementary Table 7. Differences in absolute (QMP) and relative (RMP) species abundances over diagnostic groups LCMP cohort (n = 589, KW, phD test; statistical significance was derived from two-sided testing and adjusted for multiple testing (adjusted P, Benjamini–Hochberg method)). Supplementary Table 8. Associations between species abundances (QMP and RMP) and BMI, intestinal calprotectin and moisture in the LCPM cohort (n = 589, Spearman and Kendall’s tau; statistical significance was derived from two-sided testing and adjusted for multiple testing (adjusted P, Benjamini–Hochberg method)). Supplementary Table 9. Associations between species abundances (QMP and RMP) and BMI, intestinal calprotectin and moisture in the FGFP cohort (n = 1,045, Spearman; statistical significance was derived from two-sided testing and adjusted for multiple testing (adjusted P, Benjamini–Hochberg method)). [file 41591_2024_2963_MOESM3_ESM.xlsx]

## Sheet: Legends
Table	Legend
Supplementary Table S1	Reasons for the colonoscopy referral of the LCPM cohort.
Supplementary Table S2	LCMP cohort variable names, 95 variables plus enterotypes.
Supplementary Table S3	Associations between continuous variables and cancer progression (Kruskal-Wallis test with post-hoc Dunn tests. N is specified for each test, statistical significance was derived from two-sided testing and adjusted for multiple testing (AdjP, BH method)).
Supplementary Table S4	Associations between categorical variables and cancer progression (Two-sided Chi-Square test, statistical significance was derived from two-sided testing and adjusted for multiple testing (AdjP, BH method)).
Supplementary Table S5	Microbiome variation in the LCMP cohort. Independent and cumulative contribution of metadata variables to species-level microbiome variation (distance-based redundancy analysis: dbRDA and stepwise dbRDA; FDR by Benjamini-Hochberg). Cumulative explanatory power and significance level of the included variables are reported.
Supplementary Table S6	List of species excluded and included from the analysis.
Supplementary Table S7	Differences in absolute (QMP) and relative (RMP) species abundances over diagnostic groups LCMP cohort (n=589, Kruskal-Wallis, post hoc Dunn test, statistical significance was derived from two-sided testing and adjusted for multiple testing (AdjP, BH method)).
Supplementary Table S8	Associations between species abundances (QMP and RMP) and BMI, intestinal calprotectin and moisture in the LCPM cohort (n=589, Spearman and Kendall's tau, statistical significance was derived from two-sided testing and adjusted for multiple testing (AdjP, BH method)).
Supplementary Table S9	Associations between species abundances (QMP and RMP) and BMI, intestinal calprotectin and moisture in the FGFP cohort (n=1045, Spearman, statistical significance was derived from two-sided testing and adjusted for multiple testing (AdjP, BH method)).
Supplementary Table S10	Differences in absolute (QMP) and relative (RMP) species abundances over diagnostic groups in LCMP cohort subset with normal levels of fecal calprotectin (n=340 (112 PWoL, 216 PWP and 12 PWT, Kruskal-Wallis and adjusted for multiple testing (AdjP, BH method)).
Supplementary Table S11	Associations between categorical variables and enterotype distribution (Two-sided Chi-Square test, statistical significance was derived from two-sided testing and adjusted for multiple testing (AdjP, BH method)).
Supplementary Table S12	Full list of the species detected in the negative controls. (NCE: negative control during DNA extraction and NCP: negative control PCR).
Supplementary Table S13	Differences in relative abundances of species profiles from MetaPhlAn 3.0 between CRC and controls from 9 published CRC cohorts from the curatedMetagenomicData (n=1,254, two-sided Wilcoxon signed-rank test and adjusted for multiple testing (AdjP, BH method)).
Supplementary Table S14	Absolute taxonomic abundances at species level in the LCMP Cohort (n=589).

## Sheet: S1
sample_ID	Diagnosis	Colonoscopy
LCPM10000	ADE	FIT_Positive
LCPM10001	ADE	FIT_Positive
LCPM10002	CTL	familial_risk_familial_CRC_FCC
LCPM10003	CTL	familial_risk_no
LCPM10004	CRC	FIT_Positive
LCPM10005	CTL	FIT_Positive
LCPM10006	CTL
LCPM10007	ADE	FIT_Positive
LCPM10008	ADE	FIT_Positive
LCPM10009	CRC	FIT_Positive
LCPM10010	CRC
LCPM10011	CTL	FIT_Positive
LCPM10012	ADE	FIT_Positive
LCPM10013	CTL	FIT_Positive
LCPM10014	CTL	FIT_Positive
LCPM10015	CRC
LCPM10016	ADE	FIT_Positive
LCPM10017	CTL	FIT_Positive
LCPM10018	ADE	FIT_Positive
LCPM10019	ADE	FIT_Positive
LCPM10020	CTL	FIT_Positive
LCPM10021	CTL	FIT_Positive
LCPM10022	ADE	FIT_Positive
LCPM10023	ADE	FIT_Positive
LCPM10024	CTL	abdomil_complaints
LCPM10025	ADE	FIT_Positive
LCPM10026	ADE	FIT_Positive
LCPM10027	ADE	FIT_Positive
LCPM10028	CTL	FIT_Positive
LCPM10029	CTL	FIT_Positive
LCPM10030	CTL	FIT_Positive
LCPM10031	CTL	surveillance_adenoma
LCPM10032	CTL	FIT_Positive
LCPM10033	CRC
LCPM10034	ADE	FIT_Positive
LCPM10035	ADE	FIT_Positive
LCPM10036	ADE	FIT_Positive
LCPM10037	CTL	FIT_Positive
LCPM10038	CTL	FIT_Positive
LCPM10039	CTL	FIT_Positive
LCPM10040	CTL	abdomil_complaints
LCPM10041	ADE	change_defecation
LCPM10042	CTL	FIT_Positive
LCPM10043	CTL	FIT_Positive
LCPM10044	CTL	FIT_Positive
LCPM10045	CTL	FIT_Positive
LCPM10046	ADE	FIT_Positive
LCPM10047	ADE	FIT_Positive
LCPM10048	ADE	FIT_Positive
LCPM10049	ADE	FIT_Positive
LCPM10050	CTL	FIT_Positive
LCPM10051	ADE	FIT_Positive
LCPM10052	CTL	FIT_Positive
LCPM10053	ADE	surveillance_adenoma
LCPM10054	CTL	FIT_Positive
LCPM10055	ADE	FIT_Positive
LCPM10056	ADE	FIT_Positive
LCPM10057	ADE	FIT_Positive
LCPM10058	ADE	FIT_Positive
LCPM10059	CTL	abdomil_complaints
LCPM10060	CTL	change_defecation
LCPM10061	ADE	FIT_Positive
LCPM10062	ADE	surveillance_adenoma
LCPM10063	CTL	surveillance_adenoma
LCPM10064	CTL	surveillance_adenoma
LCPM10065	CTL	change_defecation
LCPM10066	CRC
LCPM10067	CRC
LCPM10068	CTL
LCPM10069	CTL	surveillance_adenoma
LCPM10070	ADE	FIT_Positive
LCPM10071	ADE	FIT_Positive
LCPM10072	ADE	surveillance_adenoma
LCPM10073	CRC
LCPM10074	CTL
LCPM10075	CTL	surveillance_adenoma
LCPM10076	CTL	FIT_Positive
LCPM10077	CRC
LCPM10078	ADE	FIT_Positive
LCPM10079	CTL	FIT_Positive
LCPM10080	CTL
LCPM10081	CTL	FIT_Positive
LCPM10082	CTL	familial_risk_familial_CRC_FCC
LCPM10083	CTL	surveillance_adenoma
LCPM10084	CTL	FIT_Positive
LCPM10085	CTL
LCPM10086	CTL
LCPM10087	ADE	surveillance_adenoma
LCPM10088	CTL
LCPM10089	CRC
LCPM10090	CTL	FIT_Positive
LCPM10091	CTL	FIT_Positive
LCPM10092	CTL	chronic_diarrhea
LCPM10093	CTL	abdomil_complaints
LCPM10094	CTL	FIT_Positive
LCPM10095	ADE	FIT_Positive
LCPM10096	CTL	surveillance_adenoma
LCPM10097	CTL	surveillance_adenoma
LCPM10098	CTL	abdomil_complaints
LCPM10099	ADE	FIT_Positive
LCPM10100	CTL	familial_risk_familial_CRC_FCC
LCPM10101	ADE
LCPM10102	CTL
LCPM10103	CTL	FIT_Positive
LCPM10104	CTL	familial_risk_familial_CRC_FCC
LCPM10105	ADE
LCPM10106	CTL	FIT_Positive
LCPM10107	CTL	surveillance_adenoma
LCPM10108	CTL
LCPM10109	ADE	FIT_Positive
LCPM10110	CTL	FIT_Positive
LCPM10111	ADE	surveillance_adenoma
LCPM10112	CTL	FIT_Positive
LCPM10113	CTL	surveillance_adenoma
LCPM10114	ADE	FIT_Positive
LCPM10115	CTL	surveillance_adenoma
LCPM10116	CRC
LCPM10117	CRC
LCPM10118	CRC	FIT_Positive
LCPM10119	ADE	FIT_Positive
LCPM10120	ADE	FIT_Positive
LCPM10121	ADE
LCPM10122	CTL	surveillance_adenoma
LCPM10123	CRC
LCPM10124	ADE	abdomil_complaints
LCPM10125	CTL	familial_risk_CRC_HNPCC
LCPM10126	CTL	surveillance_adenoma
LCPM10127	CTL	familial_risk_familial_CRC_FCC
LCPM10128	CRC
LCPM10129	CRC
LCPM10130	ADE	FIT_Positive
LCPM10131	CRC
LCPM10132	CTL	familial_risk_CRC_HNPCC
LCPM10133	CRC
LCPM10134	CTL	FIT_Positive
LCPM10135	CTL	FIT_Positive
LCPM10136	CTL	familial_risk_CRC_HNPCC
LCPM10137	CTL	familial_risk_CRC_HNPCC
LCPM10138	ADE	surveillance_adenoma
LCPM10139	CRC
LCPM10140	ADE	familial_risk_CRC_HNPCC
LCPM10141	CTL	familial_risk_CRC_HNPCC
LCPM10142	CRC
LCPM10143	ADE	familial_risk_CRC_HNPCC
LCPM10144	CRC
LCPM10145	CTL	familial_risk_CRC_HNPCC
LCPM10146	ADE	familial_risk_CRC_HNPCC
LCPM10147	CTL	FIT_Positive
LCPM10148	CTL	chronic_diarrhea
LCPM10149	CTL	abdomil_complaints
LCPM10150	CRC
LCPM10151	ADE	familial_risk_CRC_HNPCC
LCPM10152	ADE	surveillance_adenoma
LCPM10153	ADE	surveillance_adenoma
LCPM10154	CTL	abdomil_complaints
LCPM10155	CTL	surveillance_adenoma
LCPM10156	ADE	FIT_Positive
LCPM10157	CTL	familial_risk_CRC_HNPCC
LCPM10158	ADE	familial_risk_CRC_HNPCC
LCPM10159	CTL
LCPM10160	CRC
LCPM10161	CTL	familial_risk_familial_CRC_FCC
LCPM10162	CTL	familial_risk_CRC_HNPCC
LCPM10163	CTL	familial_risk_CRC_HNPCC
LCPM10164	CTL	FIT_Positive
LCPM10165	CTL
LCPM10166	ADE
LCPM10167	CTL	FIT_Positive
LCPM10168	ADE
LCPM10169	ADE	FIT_Positive
LCPM10170	CTL
LCPM10171	CRC
LCPM10172	ADE	FIT_Positive
LCPM10173	ADE	surveillance_adenoma
LCPM10174	ADE	FIT_Positive
LCPM10175	ADE	surveillance_adenoma
LCPM10176	ADE	FIT_Positive
LCPM10177	ADE	surveillance_adenoma
LCPM10178	CTL
LCPM10179	ADE
LCPM10180	ADE	FIT_Positive
LCPM10181	CTL	FIT_Positive
LCPM10182	ADE
LCPM10183	ADE	FIT_Positive
LCPM10184	ADE	FIT_Positive
LCPM10185	CRC
LCPM10186	CTL	chronic_diarrhea
LCPM10187	CRC
LCPM10188	ADE	FIT_Positive
LCPM10189	ADE	FIT_Positive
LCPM10190	ADE	FIT_Positive
LCPM10191	ADE	FIT_Positive
LCPM10192	ADE	FIT_Positive
LCPM10193	ADE	FIT_Positive
LCPM10194	ADE	FIT_Positive
LCPM10195	ADE	FIT_Positive
LCPM10196	CTL	surveillance_diverticulitis
LCPM10197	ADE
LCPM10198	ADE
LCPM10199	CTL
LCPM10200	CRC
LCPM10201	ADE	FIT_Positive
LCPM10202	ADE	FIT_Positive
LCPM10203	ADE	FIT_Positive
LCPM10204	ADE	FIT_Positive
LCPM10205	ADE
LCPM10206	ADE	abdomil_complaints
LCPM10207	ADE
LCPM10208	ADE
LCPM10209	CRC
LCPM10210	CTL	change_defecation
LCPM10211	ADE	FIT_Positive
LCPM10212	ADE	FIT_Positive
LCPM10213	ADE	FIT_Positive
LCPM10214	ADE	FIT_Positive
LCPM10215	CTL
LCPM10216	ADE	FIT_Positive
LCPM10217	ADE	FIT_Positive
LCPM10218	CTL	FIT_Positive
LCPM10219	ADE	surveillance_adenoma
LCPM10220	ADE	FIT_Positive
LCPM10221	ADE	FIT_Positive
LCPM10222	ADE
LCPM10223	ADE
LCPM10224	ADE	surveillance_adenoma
LCPM10225	ADE	blood_loss_iron_deficiency
LCPM10226	CRC	FIT_Positive
LCPM10227	ADE	FIT_Positive
LCPM10228	ADE	FIT_Positive
LCPM10229	ADE	FIT_Positive
LCPM10230	ADE	FIT_Positive
LCPM10231	ADE	surveillance_adenoma
LCPM10232	ADE	surveillance_adenoma
LCPM10233	ADE	surveillance_adenoma
LCPM10234	ADE	FIT_Positive
LCPM10235	ADE	FIT_Positive
LCPM10236	CTL	familial_risk_familial_CRC_FCC
LCPM10237	ADE	FIT_Positive
LCPM10238	CTL	FIT_Positive
LCPM10239	ADE	surveillance_adenoma
LCPM10240	ADE	surveillance_adenoma
LCPM10241	CTL	FIT_Positive
LCPM10242	ADE	FIT_Positive
LCPM10243	ADE	surveillance_adenoma
LCPM10244	ADE	FIT_Positive
LCPM10245	CRC	FIT_Positive
LCPM10246	ADE	FIT_Positive
LCPM10247	CTL	FIT_Positive
LCPM10248	ADE	surveillance_adenoma
LCPM10249	CTL	FIT_Positive
LCPM10250	ADE
LCPM10251	CTL
LCPM10252	CTL	chronic_diarrhea
LCPM10253	CTL	FIT_Positive
LCPM10254	ADE	FIT_Positive
LCPM10255	ADE	population_screening_followup
LCPM10256	ADE	FIT_Positive
LCPM10257	ADE
LCPM10258	ADE	FIT_Positive
LCPM10259	ADE	FIT_Positive
LCPM10260	ADE	familial_risk_CRC_HNPCC
LCPM10261	CTL	FIT_Positive
LCPM10262	CTL	FIT_Positive
LCPM10263	ADE	FIT_Positive
LCPM10264	ADE	FIT_Positive
LCPM10265	ADE	FIT_Positive
LCPM10266	CTL	change_defecation
LCPM10267	ADE	FIT_Positive
LCPM10268	ADE	FIT_Positive
LCPM10269	ADE
LCPM10270	ADE
LCPM10271	ADE	FIT_Positive
LCPM10272	ADE	FIT_Positive
LCPM10273	CTL	FIT_Positive
LCPM10274	ADE	FIT_Positive
LCPM10275	ADE	FIT_Positive
LCPM10276	ADE	FIT_Positive
LCPM10277	CTL
LCPM10278	CTL	FIT_Positive
LCPM10279	ADE
LCPM10280	CTL
LCPM10281	ADE	FIT_Positive
LCPM10282	ADE	FIT_Positive
LCPM10283	CTL	FIT_Positive
LCPM10284	ADE	FIT_Positive
LCPM10285	ADE	FIT_Positive
LCPM10286	ADE	familial_risk_CRC_HNPCC
LCPM10287	CRC
LCPM10288	CTL	surveillance_adenoma
LCPM10289	ADE	FIT_Positive
LCPM10290	ADE	FIT_Positive
LCPM10291	ADE	FIT_Positive
LCPM10292	ADE	FIT_Positive
LCPM10293	ADE	surveillance_adenoma
LCPM10294	ADE	FIT_Positive
LCPM10295	ADE	FIT_Positive
LCPM10296	ADE	FIT_Positive
LCPM10297	ADE	FIT_Positive
LCPM10298	ADE
LCPM10299	ADE	FIT_Positive
LCPM10300	ADE	FIT_Positive
LCPM10301	ADE	FIT_Positive
LCPM10302	CTL	FIT_Positive
LCPM10303	ADE	familial_risk_no
LCPM10304	ADE	FIT_Positive
LCPM10305	ADE	FIT_Positive
LCPM10306	CTL	chronic_diarrhea
LCPM10307	CTL	surveillance_adenoma
LCPM10308	ADE	FIT_Positive
LCPM10309	ADE	FIT_Positive
LCPM10310	ADE	FIT_Positive
LCPM10311	ADE	FIT_Positive
LCPM10312	ADE
LCPM10313	ADE	FIT_Positive
LCPM10314	ADE	FIT_Positive
LCPM10315	ADE	abdomil_complaints
LCPM10316	ADE	FIT_Positive
LCPM10317	ADE	FIT_Positive
LCPM10318	CTL
LCPM10319	ADE	surveillance_adenoma
LCPM10320	ADE	surveillance_adenoma
LCPM10321	CRC
LCPM10322	ADE	surveillance_adenoma
LCPM10323	CTL	FIT_Positive
LCPM10324	ADE	FIT_Positive
LCPM10325	CTL	FIT_Positive
LCPM10326	ADE	surveillance_adenoma
LCPM10327	CTL
LCPM10328	CTL	familial_risk_familial_CRC_FCC
LCPM10329	ADE	surveillance_adenoma
LCPM10330	CTL	FIT_Positive
LCPM10331	CTL	surveillance_adenoma
LCPM10332	CTL	change_defecation
LCPM10333	ADE
LCPM10334	ADE	FIT_Positive
LCPM10335	ADE	FIT_Positive
LCPM10336	CTL	familial_risk_familial_CRC_FCC
LCPM10337	ADE	FIT_Positive
LCPM10338	CTL	FIT_Positive
LCPM10339	ADE	familial_risk_CRC_HNPCC
LCPM10340	ADE	surveillance_adenoma
LCPM10341	CTL
LCPM10342	ADE	abdomil_complaints
LCPM10343	ADE	FIT_Positive
LCPM10344	CTL	FIT_Positive
LCPM10345	ADE	FIT_Positive
LCPM10346	ADE	surveillance_CRC
LCPM10347	ADE	surveillance_adenoma
LCPM10348	ADE	FIT_Positive
LCPM10349	ADE	surveillance_adenoma
LCPM10350	ADE	surveillance_adenoma
LCPM10351	CTL	familial_risk_CRC_HNPCC
LCPM10352	ADE	change_defecation
LCPM10353	ADE	FIT_Positive
LCPM10354	ADE	familial_risk_familial_CRC_FCC
LCPM10355	ADE	surveillance_adenoma
LCPM10356	ADE	surveillance_adenoma
LCPM10357	CTL	FIT_Positive
LCPM10358	CTL	surveillance_adenoma
LCPM10359	ADE	surveillance_adenoma
LCPM10360	ADE	abdomil_complaints
LCPM10361	ADE	familial_risk_familial_CRC_FCC
LCPM10362	ADE	FIT_Positive
LCPM10363	CTL	familial_risk_CRC_HNPCC
LCPM10364	ADE	FIT_Positive
LCPM10365	ADE	surveillance_adenoma
LCPM10366	ADE	FIT_Positive
LCPM10367	CTL
LCPM10368	ADE	FIT_Positive
LCPM10369	CRC
LCPM10370	ADE
LCPM10371	ADE	surveillance_CRC
LCPM10372	ADE	surveillance_adenoma
LCPM10373	ADE	FIT_Positive
LCPM10374	ADE	familial_risk_CRC_HNPCC
LCPM10375	CTL	surveillance_adenoma
LCPM10376	ADE	surveillance_adenoma
LCPM10377	ADE
LCPM10378	ADE
LCPM10379	ADE
LCPM10380	ADE
LCPM10381	ADE	familial_risk_familial_CRC_FCC
LCPM10382	ADE	surveillance_adenoma
LCPM10383	CTL	surveillance_adenoma
LCPM10384	CRC
LCPM10385	ADE	FIT_Positive
LCPM10386	ADE	familial_risk_CRC_HNPCC
LCPM10387	CTL
LCPM10388	CTL	FIT_Positive
LCPM10389	ADE	FIT_Positive
LCPM10390	CRC	FIT_Positive
LCPM10391	CTL
LCPM10392	CTL	surveillance_adenoma
LCPM10393	CTL	surveillance_diverticulitis
LCPM10394	CTL
LCPM10395	CTL	surveillance_adenoma
LCPM10396	ADE	FIT_Positive
LCPM10397	ADE	surveillance_adenoma
LCPM10398	ADE	surveillance_adenoma
LCPM10399	ADE	familial_risk_familial_CRC_FCC
LCPM10400	ADE	population_screening_surveillance
LCPM10401	ADE	FIT_Positive
LCPM10402	ADE	surveillance_adenoma
LCPM10403	ADE	FIT_Positive
LCPM10404	ADE	surveillance_adenoma
LCPM10405	ADE	FIT_Positive
LCPM10406	ADE	surveillance_adenoma
LCPM10407	CTL	FIT_Positive
LCPM10408	ADE	surveillance_adenoma
LCPM10409	CTL	surveillance_adenoma
LCPM10410	ADE	surveillance_adenoma
LCPM10411	ADE
LCPM10412	ADE	FIT_Positive
LCPM10413	ADE	familial_risk_familial_CRC_FCC
LCPM10414	CRC
LCPM10415	ADE	surveillance_adenoma
LCPM10416	ADE	surveillance_CRC
LCPM10417	CTL	change_defecation
LCPM10418	CTL	change_defecation
LCPM10419	CTL	surveillance_adenoma
LCPM10420	CTL	surveillance_diverticulitis
LCPM10421	CTL	surveillance_adenoma
LCPM10422	ADE
LCPM10423	ADE	familial_risk_familial_CRC_FCC
LCPM10424	CTL	surveillance_adenoma
LCPM10425	CTL	surveillance_adenoma
LCPM10426	ADE	surveillance_adenoma
LCPM10427	ADE
LCPM10428	ADE	FIT_Positive
LCPM10429	CTL
LCPM10430	CRC
LCPM10431	ADE	FIT_Positive
LCPM10432	CTL	abdomil_complaints
LCPM10433	ADE	surveillance_adenoma
LCPM10434	CRC
LCPM10435	ADE	surveillance_adenoma
LCPM10436	CTL	surveillance_adenoma
LCPM10437	ADE	FIT_Positive
LCPM10438	ADE	FIT_Positive
LCPM10439	ADE	surveillance_adenoma
LCPM10440	ADE	surveillance_adenoma
LCPM10441	ADE	surveillance_adenoma
LCPM10442	CTL	FIT_Positive
LCPM10443	CTL
LCPM10444	ADE	FIT_Positive
LCPM10445	ADE	FIT_Positive
LCPM10446	CRC	FIT_Positive
LCPM10447	ADE	FIT_Positive
LCPM10448	ADE	FIT_Positive
LCPM10449	ADE	FIT_Positive
LCPM10450	CTL	surveillance_adenoma
LCPM10451	ADE	FIT_Positive
LCPM10452	ADE
LCPM10453	ADE	familial_risk_familial_CRC_FCC
LCPM10454	ADE	FIT_Positive
LCPM10455	CRC
LCPM10456	ADE	population_screening_followup
LCPM10457	CTL	surveillance_adenoma
LCPM10458	ADE	FIT_Positive
LCPM10459	CTL	change_defecation
LCPM10460	CTL	FIT_Positive
LCPM10461	ADE
LCPM10462	ADE
LCPM10463	CTL	familial_risk_familial_CRC_FCC
LCPM10464	ADE
LCPM10465	ADE	FIT_Positive
LCPM10466	CTL	FIT_Positive
LCPM10467	CTL
LCPM10468	CTL	surveillance_adenoma
LCPM10469	CRC
LCPM10470	CTL
LCPM10471	ADE
LCPM10472	CTL	surveillance_adenoma
LCPM10473	CTL	FIT_Positive
LCPM10474	ADE	familial_risk_no
LCPM10475	CTL	familial_risk_CRC_HNPCC
LCPM10476	ADE	FIT_Positive
LCPM10477	ADE
LCPM10478	ADE	FIT_Positive
LCPM10479	ADE
LCPM10480	ADE	surveillance_adenoma
LCPM10481	ADE
LCPM10482	ADE	FIT_Positive
LCPM10483	ADE	abdomil_complaints
LCPM10484	CTL	familial_risk_CRC_HNPCC
LCPM10485	CTL	familial_risk_CRC_HNPCC
LCPM10486	ADE	FIT_Positive
LCPM10487	CTL	FIT_Positive
LCPM10488	CTL	FIT_Positive
LCPM10489	ADE	FIT_Positive
LCPM10490	CTL	FIT_Positive
LCPM10491	ADE
LCPM10492	CTL	change_defecation
LCPM10493	ADE	FIT_Positive
LCPM10494	CRC
LCPM10495	CRC
LCPM10496	CTL
LCPM10497	ADE	FIT_Positive
LCPM10498	CTL	FIT_Positive
LCPM10499	CTL	change_defecation
LCPM10500	ADE
LCPM10501	ADE	change_defecation
LCPM10502	ADE	FIT_Positive
LCPM10503	ADE	FIT_Positive
LCPM10504	ADE	change_defecation
LCPM10505	ADE
LCPM10506	ADE	surveillance_adenoma
LCPM10507	CTL
LCPM10508	ADE	FIT_Positive
LCPM10509	CTL	FIT_Positive
LCPM10510	ADE	FIT_Positive
LCPM10511	ADE	FIT_Positive
LCPM10512	ADE
LCPM10513	CTL	surveillance_adenoma
LCPM10514	CTL
LCPM10515	ADE
LCPM10516	ADE	surveillance_adenoma
LCPM10517	ADE
LCPM10518	ADE	FIT_Positive
LCPM10519	ADE	FIT_Positive
LCPM10520	CTL	change_defecation
LCPM10521	CTL	surveillance_adenoma
LCPM10522	CTL	surveillance_adenoma
LCPM10523	ADE	chronic_diarrhea
LCPM10524	CTL	surveillance_adenoma
LCPM10525	CTL	FIT_Positive
LCPM10526	ADE	familial_risk_familial_CRC_FCC
LCPM10527	ADE	FIT_Positive
LCPM10528	ADE	FIT_Positive
LCPM10529	ADE	familial_risk_familial_CRC_FCC
LCPM10530	ADE
LCPM10531	ADE	FIT_Positive
LCPM10532	ADE	familial_risk_familial_CRC_FCC
LCPM10533	ADE	FIT_Positive
LCPM10534	CTL	surveillance_adenoma
LCPM10535	ADE	surveillance_adenoma
LCPM10536	ADE	abdomil_complaints
LCPM10537	ADE	FIT_Positive
LCPM10538	ADE	FIT_Positive
LCPM10539	CTL	FIT_Positive
LCPM10540	ADE	FIT_Positive
LCPM10541	ADE	FIT_Positive
LCPM10542	CTL	FIT_Positive
LCPM10543	ADE	FIT_Positive
LCPM10544	ADE
LCPM10545	CTL	FIT_Positive
LCPM10546	ADE
LCPM10547	CRC
LCPM10548	CTL	abdomil_complaints
LCPM10549	ADE
LCPM10550	CTL	change_defecation
LCPM10551	ADE	surveillance_adenoma
LCPM10552	ADE
LCPM10553	CRC	FIT_Positive
LCPM10554	ADE	abdomil_complaints
LCPM10555	ADE	surveillance_adenoma
LCPM10556	ADE	familial_risk_CRC_HNPCC
LCPM10557	CTL
LCPM10558	ADE	FIT_Positive
LCPM10559	ADE	FIT_Positive
LCPM10560	CTL	abdomil_complaints
LCPM10561	CTL	FIT_Positive
LCPM10562	ADE	surveillance_adenoma
LCPM10563	CTL	chronic_diarrhea
LCPM10564	ADE	FIT_Positive
LCPM10565	ADE	familial_risk_familial_CRC_FCC
LCPM10566	CTL	familial_risk_familial_CRC_FCC
LCPM10567	ADE	FIT_Positive
LCPM10568	CTL	change_defecation
LCPM10569	ADE
LCPM10570	ADE
LCPM10571	CTL	blood_loss_iron_deficiency
LCPM10572	ADE	FIT_Positive
LCPM10573	CRC
LCPM10574	ADE	change_defecation
LCPM10575	ADE	familial_risk_familial_CRC_FCC
LCPM10576	CTL	abdomil_complaints
LCPM10577	CTL	familial_risk_familial_CRC_FCC
LCPM10578	ADE	FIT_Positive
LCPM10579	ADE	FIT_Positive
LCPM10580	ADE
LCPM10581	CTL	change_defecation
LCPM10582	ADE	surveillance_adenoma
LCPM10583	ADE	surveillance_adenoma
LCPM10584	CTL	FIT_Positive
LCPM10585	ADE
LCPM10586	ADE	FIT_Positive
LCPM10587	ADE	FIT_Positive
LCPM10588	CRC

## Sheet: S2
	Variable	Type	Number of Missing values	Category	Numerical Variable Mean	Numerical Variable standard variations	Number of categories for Categorical variables
1	Diagnosis	Categorical	0	Health	NA	NA	3
2	Fecal_calprotectin (µg/g stool)	Numerical	6	Bowel	83.3103	123.618	NA
3	Fecal_moisture proportion	Numerical	0	Bowel	0.742893	0.0782478	NA
4	IBD_UC	Categorical	20	Health	NA	NA	2
5	IBS	Categorical	20	Health	NA	NA	2
6	Sex	Categorical	0	Anthropometric	NA	NA	2
7	BMI	Numerical	36	Anthropometric	26.6322	4.43938	NA
8	Age	Numerical	0	Anthropometric	61.4058	10.2287	NA
9	diet_lowfat	Categorical	1	DietaryHabit	NA	NA	2
10	diet_lowfibre	Categorical	1	DietaryHabit	NA	NA	2
11	diet_diabetes	Categorical	1	DietaryHabit	NA	NA	2
12	diet_lowsodium	Categorical	1	DietaryHabit	NA	NA	2
13	diet_glutenfree	Categorical	1	DietaryHabit	NA	NA	2
14	diet_weightloss	Categorical	1	DietaryHabit	NA	NA	2
15	diet_fibrerich	Categorical	1	DietaryHabit	NA	NA	2
16	diet_fruit_portions	Categorical	21	DietaryHabit	NA	NA	17
17	diet_vegetable_portions	Categorical	24	DietaryHabit	NA	NA	15
18	diet_coffee	Categorical	23	DietaryHabit	NA	NA	2
19	diet_dairy_supplements	Categorical	24	DietaryHabit	NA	NA	3
20	diet_alcohol_previous_week	Categorical	23	DietaryHabit	NA	NA	3
21	defecation_times_per_day_on_average	Categorical	26	Bowel Habit	NA	NA	17
22	BC_bloated_feeling	Categorical	12	Bowel Habit	NA	NA	2
23	BC_gas	Categorical	12	Bowel Habit	NA	NA	2
24	BC_rumbling_gut	Categorical	12	Bowel Habit	NA	NA	2
25	BC_non_complete_defecation	Categorical	12	Bowel Habit	NA	NA	2
26	BC_cramps	Categorical	12	Bowel Habit	NA	NA	2
27	diarrhea_last_week	Categorical	27	Bowel Habit	NA	NA	2
28	constipation_last_week	Categorical	29	Bowel Habit	NA	NA	3
29	laxatives_last_week	Categorical	25	Bowel Habit	NA	NA	3
30	dental_issues	Categorical	25	Health	NA	NA	3
31	vaccine_last_month	Categorical	21	Health	NA	NA	2
32	foreign_trip_last_month	Categorical	21	Lifestyle	NA	NA	2
33	indoor_pet_last_3_months	Categorical	12	Lifestyle	NA	NA	2
34	time_sleep (number of hours)	Numerical	32	Lifestyle	7.50467	1.08347	NA
35	time_sit (number of hours)	Numerical	49	Lifestyle	5.8625	3.92482	NA
36	time_walk (number of hours)	Numerical	52	Lifestyle	5.25654	3.46798	NA
37	time_sport (number of hours)	Numerical	44	Lifestyle	1.78092	2.59493	NA
38	population	Categorical	83	Anthropometric	NA	NA	3
39	birth_hospital	Categorical	36	Lifestyle	NA	NA	2
40	birth_natural_caesarian	Categorical	56	Lifestyle	NA	NA	2
41	allergies	Categorical	24	Health	NA	NA	2
42	allergy_treatment	Categorical	1	Health	NA	NA	22
43	special_diet	Categorical	23	DietaryHabit	NA	NA	3
44	smoker	Categorical	24	Lifestyle	NA	NA	3
45	smoker_last3months	Categorical	25	Lifestyle	NA	NA	2
46	pets_before_3y_old	Categorical	19	Lifestyle	NA	NA	2
47	prescription_medicine_last6months	Categorical	27	Health	NA	NA	2
48	Cholesterol_med	Categorical	1	Health	NA	NA	2
49	Cardiovascular_med	Categorical	1	Health	NA	NA	2
50	Respiratory_disease_med	Categorical	1	Health	NA	NA	2
51	Painkillers_med	Categorical	1	Health	NA	NA	2
52	Allergy_med	Categorical	1	Health	NA	NA	2
53	Antibiotics_med	Categorical	1	Health	NA	NA	2
54	Supplements_med	Categorical	1	Health	NA	NA	2
55	Anti_inflammatory_med	Categorical	1	Health	NA	NA	2
56	Sleeping_med	Categorical	1	Health	NA	NA	2
57	Neurol_dis_med	Categorical	1	Health	NA	NA	2
58	GI_complaints_heatburn_med	Categorical	1	Health	NA	NA	2
59	Thyroid_med	Categorical	1	Health	NA	NA	2
60	Autoimmune_med	Categorical	1	Health	NA	NA	2
61	Prostate_med	Categorical	1	Health	NA	NA	2
62	Uriry_problems_med	Categorical	1	Health	NA	NA	2
63	Diuretics	Categorical	1	Health	NA	NA	2
64	Cancer_med	Categorical	1	Health	NA	NA	2
65	Hormone_med	Categorical	1	Health	NA	NA	2
66	Laxatives_med	Categorical	1	Health	NA	NA	2
67	Immunosuppressors_med	Categorical	1	Health	NA	NA	2
68	Eye_med	Categorical	1	Health	NA	NA	2
69	musculoskeletal_disease	Categorical	20	Health	NA	NA	2
70	skin_disease	Categorical	20	Health	NA	NA	2
71	cancer	Categorical	23	Health	NA	NA	2
72	previous_polypectomy	Categorical	25	Health	NA	NA	2
73	polyp_syndrome_type	Categorical	42	Health	NA	NA	3
74	presence_hereditary_polyp_syndrome_in_family	Categorical	38	Health	NA	NA	2
75	diabetes_treatment	Categorical	1	Health	NA	NA	2
76	high_blood_pressure	Categorical	25	Health	NA	NA	2
77	cholesterol	Categorical	24	Health	NA	NA	2
78	cholesterol_treatment	Categorical	1	Health	NA	NA	2
79	own_set_of_teeth	Categorical	23	Anthropometric	NA	NA	6
80	paradontitis_diagnosis_dentist	Categorical	27	Health	NA	NA	2
81	GI_hepathitis	Categorical	20	Health	NA	NA	2
82	GI_liver_cirrosis	Categorical	20	Health	NA	NA	2
83	GI_Celiac_disease	Categorical	20	Health	NA	NA	2
84	GI_Gallstones	Categorical	20	Health	NA	NA	2
85	GI_Ulcer	Categorical	20	Health	NA	NA	2
86	nervous_system_disease	Categorical	20	Health	NA	NA	2
87	patient_systolic_bloodpressure_mmHg	Numerical	92	Anthropometric	132.01	23.3265	NA
88	patient_diastolic_bloodpressure_mmHg	Numerical	92	Anthropometric	74.5885	14.7126	NA
89	patient_height (cm)	Numerical	29	Anthropometric	170.772	12.8086	NA
90	antibiotics_3m	Categorical	27	Health	NA	NA	2
91	infection_1m	Categorical	24	Health	NA	NA	2
92	gastroenteritis_12m	Categorical	24	Health	NA	NA	2
93	colonprep	Categorical	50	Health	NA	NA	4
94	colonoscopy_complications	Categorical	44	Health	NA	NA	2
95	Enterotype	Categorical	0	Bowel	NA	NA	4
96	Cell_counts (cell per gram of stool)	Numerical	0	Bowel	9.38067e+10	4.84313e+10	NA

## Sheet: S3
	Kruskal-Wallis				Dunn test
Variable	Chi2	P	Adjusted P	Effect size (eta2)	Comparison	Z	P	adjP
Cell_counts	0.680618	0.71155	0.82102	-0.0022515
Calprotectin	29.4306	4.06646e-07	3.04984e-06	0.04681	No_lesion-Polyp	0.965261	0.1672	0.5016
Calprotectin	29.4306	4.06646e-07	3.04984e-06	0.04681	No_lesion-Tumor	-4.68362	0	0
Calprotectin	29.4306	4.06646e-07	3.04984e-06	0.04681	Polyp-Tumor	-5.42099	0	0
Moisture_content	1.3228	0.516128	0.70381	-0.00115563
BMI	15.7268	0.000384561	0.00192281	0.0234246	No_lesion-Polyp	-3.91779	0	0.0001
BMI	15.7268	0.000384561	0.00192281	0.0234246	No_lesion-Tumor	-1.83046	0.0336	0.1008
BMI	15.7268	0.000384561	0.00192281	0.0234246	Polyp-Tumor	0.162334	0.4355	1
Age	35.77	1.70858e-08	2.56286e-07	0.0576281	No_lesion-Polyp	-5.60987	0	0
Age	35.77	1.70858e-08	2.56286e-07	0.0576281	No_lesion-Tumor	-3.85993	0.0001	0.0002
Age	35.77	1.70858e-08	2.56286e-07	0.0576281	Polyp-Tumor	-0.817916	0.2067	0.6201
diet_fruit_portions	1.92502	0.381933	0.636555	-0.000127951
diet_vegetable_portions	0.0873675	0.957257	0.992992	-0.00326388
defecation_times_per_day_on_average	0.0140654	0.992992	0.992992	-0.00338897
time_sleep	13.4126	0.00122319	0.00458696	0.0194754	No_lesion-Polyp	-3.58251	0.0002	0.0005
time_sleep	13.4126	0.00122319	0.00458696	0.0194754	No_lesion-Tumor	-1.84483	0.0325	0.0976
time_sleep	13.4126	0.00122319	0.00458696	0.0194754	Polyp-Tumor	-0.038531	0.4846	1
time_sit	0.8445	0.65557	0.819463	-0.00223965
time_walk	1.59747	0.449898	0.674847	-0.00137139
time_sport	5.63429	0.0597765	0.164709	0.00620185
patient_systolic_bloodpressure_mmHg	5.43973	0.0658836	0.164709	0.00586985
patient_diastolic_bloodpressure_mmHg	3.68906	0.158099	0.296436	0.00288236
patient_height_cm	4.12678	0.127023	0.272191	0.00362932
	0.059

## Sheet: S4
	Variable	No_lesion(n=205)	Polyp(n=337)	Tumor(n=47)	P	adjP	Cramer's V
1	GI_IBD_UC = 1 (%)	2 (1.0)	2 (0.6)	1 (2.4)	0.484	0.780327
2	GI_IBS = 1 (%)	23 (11.5)	26 (7.9)	1 (2.4)	0.122	0.332345
3	Sex = male (%)	105 (51.2)	191 (56.7)	24 (51.1)	0.417	0.686312
4	diet_lowfat = 1 (%)	8 (3.9)	13 (3.9)	2 (4.3)	0.992	0.992
5	diet_lowfibre = 1 (%)	42 (20.5)	63 (18.8)	4 (8.5)	0.161	0.397469
6	diet_diabetes = 1 (%)	1 (0.5)	8 (2.4)	0 (0.0)	0.148	0.377161
7	diet_lowsodium = 1 (%)	2 (1.0)	6 (1.8)	3 (6.4)	0.047	0.218412
8	diet_glutenfree = 1 (%)	3 (1.5)	4 (1.2)	0 (0.0)	0.706	0.885302
9	diet_weightloss = 1 (%)	3 (1.5)	5 (1.5)	0 (0.0)	0.703	0.885302
10	diet_fibrerich = 1 (%)	1 (0.5)	6 (1.8)	0 (0.0)	0.295	0.568415
11	diet_coffee = 1 (%)	171 (85.9)	301 (92.0)	33 (82.5)	0.033	0.1738
12	diet_dairy_supplements (%)				0.104	0.324778
	This month, I did not eat/drink any milk and yogurt products with supplements.	28 (14.1)	34 (10.4)	7 (17.5)
	I rarely or never eat/drink milk and yogurt products with supplements.	142 (71.7)	221 (67.6)	28 (70.0)
	Several times a week (Specify the number of milk and yogurt products with supplements in comments).	28 (14.1)	72 (22.0)	5 (12.5)
13	diet_alcohol_previous_week (%)				0.062	0.233238
	This week, I did not drink alcoholic beverages.	32 (16.1)	38 (11.6)	7 (17.5)
	I rarely or never drink alcoholic beverages.	58 (29.1)	93 (28.4)	18 (45.0)
	I drank alcoholic beverages this week (specify the number of days in comments).	109 (54.8)	196 (59.9)	15 (37.5)
14	BC_bloated_feeling = 1 (%)	34 (16.7)	61 (18.3)	5 (12.2)	0.598	0.858945
15	BC_gas = 1 (%)	71 (35.0)	111 (33.3)	15 (36.6)	0.874	0.980268
16	BC_rumbling_gut = 1 (%)	52 (25.6)	76 (22.8)	14 (34.1)	0.26	0.540526
17	BC_non_complete_defecation = 1 (%)	48 (23.6)	69 (20.7)	7 (17.1)	0.563	0.823648
18	BC_cramps = 1 (%)	36 (17.7)	35 (10.5)	9 (22.0)	0.019	0.13825
19	diarrhea_last_week (%)				0.075	0.257609
	0	62 (31.3)	100 (30.8)	4 (10.3)
	1	102 (51.5)	179 (55.1)	27 (69.2)
	2	34 (17.2)	46 (14.2)	8 (20.5)
20	constipation_last_week (%)				0.051	0.223833
	I rarely or never feel constipated.	109 (55.1)	212 (65.8)	29 (72.5)
	I felt constipated for one or more days this week (Specify the number of days in comments).	30 (15.2)	42 (13.0)	2 (5.0)
	I did not feel constipated this week.	59 (29.8)	68 (21.1)	9 (22.5)
21	laxatives_last_week (%)				0.832	0.980268
	I rarely or never use laxatives.	164 (82.0)	277 (85.5)	33 (82.5)
	I used laxatives for one or more days this week (Specify the number of days of usage in comments).	12 (6.0)	16 (4.9)	3 (7.5)
	I did not use laxatives this week.	24 (12.0)	31 (9.6)	4 (10.0)
22	dental_issues (%)				0.875	0.980268
	0	138 (69.3)	238 (73.2)	28 (70.0)
	1	40 (20.1)	56 (17.2)	7 (17.5)
	2	21 (10.6)	31 (9.5)	5 (12.5)
23	vaccine_last_month = 1 (%)	32 (16.0)	52 (15.9)	2 (5.0)	0.179	0.428515
24	foreign_trip_last_month = 1 (%)	36 (18.0)	69 (21.0)	3 (7.5)	0.108	0.324778
25	indoor_pet_last_3_months = 1 (%)	98 (48.3)	142 (42.6)	13 (31.7)	0.118	0.332345
26	population (%)				0.392	0.658894
	Other	2 (1.1)	3 (1.0)	0 (0.0)
	Eastern or Western European	179 (98.9)	283 (97.3)	34 (100.0)
	Southern European Mediterranean or Arabic	0 (0.0)	5 (1.7)	0 (0.0)
27	birth_hospital = 1 (%)	152 (77.9)	208 (65.4)	29 (72.5)	0.01	0.112857
28	birth_natural_caesarian = Normale vagile bevalling (%)	177 (94.7)	304 (98.4)	37 (100.0)	0.029	0.163643
29	allergies = 1 (%)	87 (43.7)	148 (45.4)	19 (47.5)	0.881	0.980268
30	allergy_treatment (%)				0.826	0.980268
	0	166 (81.0)	283 (84.2)	40 (85.1)
	1	0 (0.0)	0 (0.0)	1 (2.1)
	1 AND 4 AND 5	0 (0.0)	1 (0.3)	0 (0.0)
	10	2 (1.0)	1 (0.3)	0 (0.0)
	11	0 (0.0)	1 (0.3)	0 (0.0)
	12	1 (0.5)	0 (0.0)	0 (0.0)
	14	0 (0.0)	1 (0.3)	0 (0.0)
	2	16 (7.8)	21 (6.2)	3 (6.4)
	2 AND 13	0 (0.0)	1 (0.3)	0 (0.0)
	2 AND 6	2 (1.0)	3 (0.9)	1 (2.1)
	2 AND 6 AND 8	0 (0.0)	1 (0.3)	0 (0.0)
	3	1 (0.5)	3 (0.9)	0 (0.0)
	4	8 (3.9)	10 (3.0)	1 (2.1)
	4 AND 10	1 (0.5)	0 (0.0)	0 (0.0)
	5	1 (0.5)	0 (0.0)	0 (0.0)
	6	2 (1.0)	3 (0.9)	1 (2.1)
	6 AND 12	0 (0.0)	1 (0.3)	0 (0.0)
	6 AND 8	3 (1.5)	1 (0.3)	0 (0.0)
	6 AND 8 AND 11	0 (0.0)	1 (0.3)	0 (0.0)
	7	0 (0.0)	2 (0.6)	0 (0.0)
	8	1 (0.5)	2 (0.6)	0 (0.0)
	9	1 (0.5)	0 (0.0)	0 (0.0)
31	special_diet (%)				0.688	0.885302
	Yes, flexible	9 (4.5)	18 (5.5)	1 (2.6)
	Yes, strict	3 (1.5)	2 (0.6)	0 (0.0)
	No	188 (94.0)	307 (93.9)	38 (97.4)
32	smoker (%)				0.02	0.13825
	Former smoker (Specify the period when you smoked in comments)	49 (24.6)	99 (30.2)	10 (26.3)
	Yes (Specify from what age in comments)	19 (9.5)	59 (18.0)	6 (15.8)
	No	131 (65.8)	170 (51.8)	22 (57.9)
33	smoker_last3months = 1 (%)	21 (10.6)	64 (19.6)	6 (15.8)	0.024	0.145846
34	pets_before_3y_old = 1 (%)	65 (32.3)	115 (35.1)	13 (31.7)	0.777	0.950431
35	prescription_medicine_last6months = 1 (%)	149 (75.3)	250 (76.9)	30 (76.9)	0.906	0.981423
36	Cholesterol_med = 1 (%)	34 (16.6)	80 (23.8)	9 (19.1)	0.128	0.337067
37	Cardiovascular_med = 1 (%)	62 (30.2)	126 (37.5)	16 (34.0)	0.227	0.484676
38	Respiratory_disease_med = 1 (%)	5 (2.4)	13 (3.9)	2 (4.3)	0.636	0.881474
39	Painkillers_med = 1 (%)	39 (19.0)	36 (10.7)	4 (8.5)	0.013	0.128375
40	Allergy_med = 1 (%)	12 (5.9)	18 (5.4)	3 (6.4)	0.943	0.981423
41	Antibiotics_med = 1 (%)	15 (7.3)	23 (6.8)	3 (6.4)	0.965	0.981423
42	Supplements_med = 1 (%)	24 (11.7)	32 (9.5)	4 (8.5)	0.663	0.885302
43	Anti_inflammatory_med = 1 (%)	23 (11.2)	27 (8.0)	1 (2.1)	0.111	0.324778
44	Sleeping_med = 1 (%)	6 (2.9)	7 (2.1)	2 (4.3)	0.618	0.871821
45	Neurol_dis_med = 1 (%)	30 (14.6)	39 (11.6)	5 (10.6)	0.539	0.818865
46	GI_complaints_heatburn_med = 1 (%)	31 (15.1)	45 (13.4)	10 (21.3)	0.347	0.623023
47	Thyroid_med = 1 (%)	15 (7.3)	13 (3.9)	5 (10.6)	0.071	0.254955
48	Autoimmune_med = 1 (%)	5 (2.4)	8 (2.4)	0 (0.0)	0.561	0.823648
49	Prostate_med = 1 (%)	5 (2.4)	6 (1.8)	1 (2.1)	0.872	0.980268
50	Uriry_problems_med = 1 (%)	3 (1.5)	4 (1.2)	2 (4.3)	0.275	0.557051
51	Diuretics = 1 (%)	4 (2.0)	11 (3.3)	0 (0.0)	0.327	0.606279
52	Cancer_med = 1 (%)	7 (3.4)	12 (3.6)	2 (4.3)	0.962	0.981423
53	Hormone_med = 1 (%)	7 (3.4)	6 (1.8)	2 (4.3)	0.376	0.645739
54	Laxatives_med = 1 (%)	3 (1.5)	1 (0.3)	1 (2.1)	0.219	0.480583
55	Immunosuppressors_med = 1 (%)	3 (1.5)	1 (0.3)	1 (2.1)	0.219	0.480583
56	Eye_med = 1 (%)	4 (2.0)	1 (0.3)	0 (0.0)	0.102	0.324778
57	musculoskeletal_disease = 1 (%)	109 (54.5)	176 (53.7)	12 (29.3)	0.009	0.112857
58	skin_disease = 1 (%)	48 (24.0)	55 (16.8)	5 (12.2)	0.062	0.233238
59	cancer = 1 (%)	24 (12.1)	49 (15.0)	19 (47.5)	1.34e-07	0.01975	0.236461
60	previous_polypectomy = 1 (%)	67 (34.0)	89 (27.2)	14 (35.0)	0.204	0.474
61	polyp_syndrome_type (%)				0.06	0.233238
	FAP	0 (0.0)	2 (0.6)	0 (0.0)
	Lynch	14 (7.3)	9 (2.8)	0 (0.0)
	No	178 (92.7)	307 (96.5)	37 (100.0)
62	presence_hereditary_polyp_syndrome_in_family = Yes (%)	25 (13.0)	22 (6.9)	1 (2.5)	0.021	0.13825
63	diabetes_treatment = 1 (%)	5 (2.4)	38 (11.3)	5 (10.6)	0.001	0.01975	0.15309
64	high_blood_pressure = 1 (%)	60 (30.5)	145 (44.3)	24 (60.0)	0.000255	0.01975	0.171277
65	cholesterol = 1 (%)	93 (47.0)	196 (59.9)	18 (45.0)	0.007	0.1106
66	cholesterol_treatment = 1 (%)	58 (28.3)	135 (40.2)	16 (34.0)	0.019	0.13825
67	own_set_of_teeth (%)				5.35e-05	0.01975	0.0328323
	Other (specify in comment)	1 (0.5)	7 (2.1)	2 (5.0)
	Yes, but several elements are missing, have been replaced (bridges, crowns)	48 (24.1)	92 (28.1)	8 (20.0)
	Yes, almost completely	106 (53.3)	115 (35.2)	13 (32.5)
	No, I have partial dentures (top, bottom, etc.)	28 (14.1)	84 (25.7)	10 (25.0)
	No, I have full dentures	13 (6.5)	27 (8.3)	4 (10.0)
	No, but I don't have dentures	3 (1.5)	2 (0.6)	3 (7.5)
68	paradontitis_diagnosis_dentist = 1 (%)	30 (15.1)	46 (14.2)	6 (15.0)	0.963	0.981423
69	GI_hepathitis = 1 (%)	6 (3.0)	13 (4.0)	1 (2.4)	0.782	0.950431
70	GI_liver_cirrosis = 1 (%)	0 (0.0)	3 (0.9)	0 (0.0)	0.33	0.606279
71	GI_Celiac_disease = 1 (%)	0 (0.0)	1 (0.3)	0 (0.0)	0.692	0.885302
72	GI_Gallstones = 1 (%)	17 (8.5)	24 (7.3)	2 (4.9)	0.704	0.885302
73	GI_Ulcer = 1 (%)	18 (9.0)	26 (7.9)	6 (14.6)	0.356	0.624978
74	nervous_system_disease = 1 (%)	4 (2.0)	2 (0.6)	1 (2.4)	0.285	0.562875
75	antibiotics_3m = 1 (%)	59 (29.6)	100 (30.6)	14 (38.9)	0.539	0.818865
76	infection_1m = 1 (%)	41 (20.5)	55 (16.7)	6 (16.7)	0.534	0.818865
77	gastroenteritis_12m = 1 (%)	17 (8.5)	13 (4.0)	4 (11.1)	0.043	0.212312
78	colonprep (%)				0.969	0.981423
	Andere (specifieer in opmerkingen)	1 (0.5)	3 (0.9)	0 (0.0)
	Endofalk	4 (2.0)	4 (1.2)	0 (0.0)
	Kleanprep	10 (5.0)	16 (4.8)	0 (0.0)
	Moviprep	186 (92.5)	308 (93.1)	7 (100.0)
79	colonoscopy_complications = 1 (%)	1 (0.5)	2 (0.6)	0 (0.0)	0.966	0.981423

## Sheet: S5
	QMP LCMP						Cumulative contribution of metadata variables (Stepwise multivariate dbRDA)								RMP LCMP						Cumulative contribution of metadata variables (Stepwise multivariate dbRDA)
	Variable	F	R2	adj R2	P	adjP	Step	Variable	Cumulative R2	Contribution to cumR2	AIC	F	adjP		Variable	F	R2	adj R2	P	adjP	Step	Variable	Cumulative R2	Contribution to cumR2	AIC	F	adjP
1	Moisture	15.1831	0.0298418	0.028189	0.001	0.0235	1	Moisture	0.027683	0.027683	2196.6	11.9995	0.002	1	Moisture	12.817	0.026389	0.0247304	0.001	0.0094	1	Moisture	0.024191	0.024191	2133.2	10.1782	0.002
2	GI_IBD_UC	2.11134	0.00438071	0.00262477	0.002	0.0313333	2	GI_IBD_UC	0.03207	0.004387	2196	2.628	0.002	2	GI_IBD_UC	1.57531	0.00340793	0.00165027	0.029	0.094	9	GI_IBD_UC	0.055871	0.002849	2131.3	1.9268	0.01
3	antibiotics_3m	3.20275	0.00669592	0.00492216	0.001	0.0235	3	antibiotics_3m	0.035817	0.003747	2195.6	2.371	0.002	3	antibiotics_3m	4.06303	0.00884351	0.00707359	0.001	0.0094	2	antibiotics_3m	0.029899	0.005708	2132.2	3.0389	0.002
4	laxatives_last_week	1.62085	0.00677743	0.00323653	0.005	0.0391667	4	laxatives_last_week	0.039612	0.003795	2196.3	1.6247	0.006	4	laxatives_last_week	1.80794	0.00787438	0.00433739	0.002	0.0156667
5	birth_natural_caesarian	2.28847	0.00503639	0.00316263	0.002	0.0313333	5	birth_natural_caesarian	0.042931	0.003319	2196.1	2.1951	0.002	5	birth_natural_caesarian	1.73422	0.00397823	0.00210249	0.013	0.06016	8	birth_natural_caesarian	0.053022	0.003125	2131.2	2.0343	0.014
6	time_sport	2.29249	0.00494169	0.00310917	0.001	0.0235	6	time_sport	0.045679	0.002748	2196.1	1.9644	0.002	6	time_sport	2.89631	0.0064973	0.00466764	0.001	0.0094	6	time_sport	0.046748	0.00374	2131.4	2.2743	0.004
7	diet_fruit_portions	2.01713	0.00419144	0.00243206	0.004	0.0391667	7	diet_fruit_portions	0.048349	0.00267	2196.1	1.9321	0.004	7	diet_fruit_portions	2.28302	0.00494094	0.00318289	0.001	0.0094	5	diet_fruit_portions	0.043008	0.003653	2131.7	2.2405	0.002
8	diabetes_treatment	2.21085	0.00444842	0.00274953	0.003	0.0391667	8	diabetes_treatment	0.050663	0.002314	2196.3	1.7881	0.008	8	diabetes_treatment	3.42661	0.00717762	0.00548338	0.001	0.0094	3	diabetes_treatment	0.035117	0.005218	2131.3	2.8517	0.002
9	Gender	2.13489	0.00428899	0.00259272	0.004	0.0391667	9	Gender	0.052932	0.002269	2196.5	1.7688	0.004	9	Gender	2.51196	0.00526232	0.00356771	0.001	0.0094	11	Gender	0.061381	0.002684	2131.4	1.8601	0.008
10	dental_issues	1.61002	0.00336948	0.00159612	0.023	0.0900833	10	dental_issues	0.055018	0.002086	2196.8	1.6936	0.016	10	dental_issues	1.39402	0.00304103	0.00126709	0.057	0.144811
11	Diuretics	1.72518	0.00347407	0.00177352	0.018	0.0890526	11	Diuretics	0.056936	0.001918	2197.1	1.6255	0.028	11	Diuretics	1.97712	0.00415163	0.00245223	0.004	0.0268571	7	Diuretics	0.049897	0.003149	2131.3	2.0447	0.002
12	constipation_last_week	1.57411	0.00662265	0.00305576	0.006	0.0402857	12	constipation_last_week	0.059061	0.002125	2198.4	1.2804	0.042	12	constipation_last_week	1.7409	0.00763001	0.00406674	0.002	0.0156667	4	constipation_last_week	0.039355	0.004238	2132	1.6484	0.002
13	Cholesterol_med	1.69216	0.00340778	0.00170711	0.015	0.0829412	13	Cholesterol_med	0.060917	0.001856	2198.8	1.5958	0.032	13	Cholesterol_med	1.74724	0.00367034	0.00197012	0.011	0.0574444	12	Cholesterol_med	0.063524	0.002143	2131.7	1.6495	0.008
14	Calprotectin	1.85544	0.00376468	0.00204999	0.008	0.0401333	14	Calprotectin	0.062688	0.001771	2199.2	1.5605	0.026	14	Calprotectin	2.22645	0.00471074	0.00299767	0.001	0.0094	10	Calprotectin	0.058697	0.002826	2131.3	1.9165	0.002
15	previous_polypectomy	1.56803	0.00328315	0.00150963	0.023	0.0900833	15	previous_polypectomy	0.064194	0.001506	2199.7	1.4535	0.026	15	previous_polypectomy	0.864412	0.00188706	0.00011106	0.714	0.754112
16	Cancer_med	1.55998	0.0031423	0.00144117	0.02	0.0895238	16	Cancer_med	0.065869	0.001675	2200.1	1.5197	0.028	16	Cancer_med	1.45171	0.00305108	0.0013498	0.039	0.114562
17	BMI	2.21327	0.00470514	0.0028988	0.001	0.0235	17	BMI	0.067277	0.001408	2200.6	1.4122	0.042	17	BMI	2.43511	0.0053935	0.00358841	0.001	0.0094	14	BMI	0.067879	0.00213	2132.3	1.6413	0.01
20	BC_non_complete_defecation	1.9194	0.00393143	0.00219914	0.005	0.0391667								20	BC_non_complete_defecation	2.16364	0.00461831	0.00288722	0.001	0.0094
19	diet_lowfibre	1.37767	0.00277592	0.00107417	0.065	0.182471								19	diet_lowfibre	1.50932	0.00317186	0.00147079	0.028	0.094	15	diet_lowfibre	0.069739	0.00186	2132.7	1.5358	0.02
21	GI_Gallstones	1.95129	0.00404976	0.00229324	0.005	0.0391667								21	GI_Gallstones	2.72467	0.00588248	0.00412919	0.001	0.0094
22	defecation_times_per_day_on_average	2.03112	0.00425481	0.00247986	0.006	0.0402857								22	defecation_times_per_day_on_average	1.83981	0.00401639	0.00224102	0.016	0.06016
18	Age	1.64422	0.00330599	0.00160805	0.01	0.05875								18	Age	2.20486	0.00462139	0.00292568	0.003	0.0216923	13	Age	0.065749	0.002225	2132	1.6798	0.008
23	diet_diabetes	1.62338	0.00326964	0.00156874	0.018	0.0890526								23	diet_diabetes	1.75137	0.00367901	0.0019788	0.015	0.06016
24	diet_vegetable_portions	1.61975	0.00338571	0.00161552	0.02	0.0895238								24	diet_vegetable_portions	1.78913	0.00389343	0.00212415	0.007	0.0387059
25	smoker_last3months	1.57074	0.00328827	0.00151476	0.022	0.0900833								25	smoker_last3months	1.82078	0.00396829	0.00219599	0.006	0.03525
26	infection_1m	1.52504	0.0031831	0.00141255	0.028	0.10528								26	infection_1m	1.76558	0.00384054	0.00207116	0.005	0.0313333
27	BC_rumbling_gut	1.49575	0.00306594	0.00133215	0.03	0.107926								27	BC_rumbling_gut	1.1197	0.00239435	0.000659381	0.241	0.371452
28	diarrhea_last_week	1.54099	0.00323678	0.00145684	0.031	0.107926								28	diarrhea_last_week	1.18387	0.00259196	0.000810875	0.173	0.319962
29	Neurol_dis_med	1.48953	0.00300075	0.00129938	0.037	0.124214								29	Neurol_dis_med	1.59224	0.00334562	0.00164485	0.016	0.06016
30	diet_alcohol_previous_week	1.32701	0.00553716	0.00200444	0.043	0.139379								30	diet_alcohol_previous_week	1.29945	0.00564975	0.00211742	0.046	0.127176
31	diet_coffee	1.40183	0.0029256	0.00115774	0.061	0.179187								31	diet_coffee	1.15222	0.00250643	0.000737823	0.204	0.347464
32	special_diet	1.26695	0.00528886	0.00175525	0.061	0.179187								32	special_diet	1.21039	0.00526507	0.00173138	0.104	0.232762
33	Antibiotics_med	1.37193	0.00276437	0.00106261	0.061	0.179187								33	Antibiotics_med	1.64819	0.00346287	0.0017623	0.015	0.06016
34	pets_before_3y_old	1.33267	0.00276423	0.00100854	0.066	0.182471								34	pets_before_3y_old	1.23407	0.00266732	0.000911449	0.133	0.277822
35	prescription_medicine_last6months	1.30962	0.00275088	0.000970082	0.072	0.190611								35	prescription_medicine_last6months	1.59892	0.00349641	0.00171694	0.015	0.06016
36	Immunosuppressors_med	1.40542	0.00283169	0.00113004	0.073	0.190611								36	Immunosuppressors_med	1.42625	0.0029977	0.00129633	0.071	0.171128
37	gastroenteritis_12m	1.32084	0.00275788	0.000986578	0.078	0.198162								37	gastroenteritis_12m	1.00762	0.00219474	0.000422442	0.408	0.52537
38	patient_height_cm	1.31952	0.00277805	0.000990915	0.082	0.202842								38	patient_height_cm	1.59108	0.00349011	0.00170425	0.017	0.0614615
39	smoker	1.23039	0.00514474	0.00160433	0.085	0.204872								39	smoker	1.40472	0.00611387	0.00257691	0.016	0.06016
40	CRC_general_status	1.22554	0.00492995	0.00153381	0.093	0.21855								40	CRC_general_status	1.27037	0.00533138	0.00193661	0.057	0.144811
41	time_sleep	1.24853	0.00264387	0.000846831	0.11	0.252195								41	time_sleep	0.946272	0.00208877	0.000290731	0.508	0.600425
42	Prostate_med	1.25553	0.00253034	0.000828178	0.114	0.255143								42	Prostate_med	1.11743	0.00234985	0.000647372	0.245	0.371452
43	musculoskeletal_disease	1.24565	0.00258847	0.000829363	0.124	0.269467								43	musculoskeletal_disease	1.39686	0.00302283	0.00126449	0.055	0.144811
44	cholesterol_treatment	1.22846	0.00247591	0.00077365	0.128	0.269467								44	cholesterol_treatment	1.27875	0.00268835	0.000986454	0.101	0.231561
45	GI_Celiac_disease	1.34349	0.0027913	0.00103255	0.129	0.269467								45	GI_Celiac_disease	1.50916	0.0032652	0.00150729	0.089	0.20915
46	GI_complaints_heatburn_med	1.25046	0.00252015	0.000817967	0.139	0.284043								46	GI_complaints_heatburn_med	1.5303	0.00321583	0.00151483	0.019	0.0661481
47	own_set_of_teeth	1.10218	0.0114984	0.00267247	0.161	0.322								47	own_set_of_teeth	1.20691	0.0131037	0.00429212	0.036	0.109161
48	Laxatives_med	1.20041	0.00241948	0.000717125	0.168	0.329								48	Laxatives_med	1.54145	0.00323919	0.00153823	0.046	0.127176
49	diet_lowsodium	1.18875	0.00239604	0.000693641	0.172	0.329959								49	diet_lowsodium	1.12757	0.00237115	0.000668707	0.245	0.371452
50	BC_cramps	1.16791	0.0023953	0.000660333	0.191	0.35908								50	BC_cramps	0.803439	0.001719	-1.71431e-05	0.819	0.846
51	BC_gas	1.15629	0.00237153	0.00063652	0.202	0.365154								51	BC_gas	1.14508	0.0024485	0.00071363	0.224	0.369404
52	Supplements_med	1.16444	0.00234713	0.000644649	0.201	0.365154								52	Supplements_med	1.16169	0.00244274	0.000740424	0.201	0.347464
53	Autoimmune_med	1.19358	0.00240575	0.000703373	0.206	0.365358								53	Autoimmune_med	1.57666	0.00331299	0.00161216	0.032	0.100267
54	indoor_pet_last_3_months	1.1457	0.00234984	0.000614793	0.233	0.405593								54	indoor_pet_last_3_months	1.2316	0.00263311	0.000898556	0.148	0.298
55	Respiratory_disease_med	1.10746	0.0022325	0.000529824	0.248	0.415579								55	Respiratory_disease_med	1.37407	0.00288828	0.00118673	0.059	0.145947
56	Thyroid_med	1.10894	0.00223547	0.000532799	0.246	0.415579								56	Thyroid_med	1.02567	0.00215722	0.000454417	0.38	0.503099
57	paradontitis_diagnosis_dentist	1.12494	0.00236491	0.000583414	0.252	0.415579								57	paradontitis_diagnosis_dentist	1.26561	0.002771	0.000990234	0.119	0.254227
58	Anti_inflammatory_med	1.10226	0.00222203	0.000519341	0.287	0.462034								58	Anti_inflammatory_med	1.14326	0.00240407	0.000701689	0.245	0.371452
59	polyp_syndrome_type	1.06224	0.00457544	0.000915793	0.29	0.462034								59	polyp_syndrome_type	1.09262	0.00490109	0.00124264	0.252	0.374531
60	high_blood_pressure	1.07545	0.00225352	0.000478175	0.3	0.47								60	high_blood_pressure	1.26563	0.00276126	0.00098681	0.118	0.254227
61	diet_weightloss	1.07321	0.00216358	0.000460789	0.318	0.474476								61	diet_weightloss	1.18114	0.00248356	0.000781309	0.207	0.347464
62	allergy_treatment	1.02883	0.0435166	0.00802867	0.318	0.474476								62	allergy_treatment	1.02217	0.0451132	0.00968456	0.344	0.468638
63	colonprep	1.04608	0.00684437	0.00127527	0.308	0.474476								63	colonprep	1.12403	0.00766715	0.00210267	0.181	0.321019
64	GI_hepathitis	1.02169	0.00212392	0.000364002	0.369	0.541969								64	GI_hepathitis	1.08669	0.00235289	0.000593374	0.255	0.374531
65	colonoscopy_complications	1.02639	0.00221773	0.000380191	0.375	0.542308								65	colonoscopy_complications	0.971514	0.00219109	0.000353504	0.42	0.5264
66	GI_IBS	1.03897	0.00215978	0.000399924	0.394	0.561152								66	GI_IBS	1.08509	0.00234945	0.000589923	0.321	0.450358
67	diet_glutenfree	1.00435	0.002025	0.000321967	0.41	0.575224								67	diet_glutenfree	1.21952	0.00256409	0.000861977	0.149	0.298
68	allergies	0.986786	0.00206479	0.000292264	0.444	0.582278								68	allergies	1.16734	0.00254376	0.000772078	0.175	0.319962
69	Painkillers_med	1.00154	0.00201933	0.000316295	0.437	0.582278								69	Painkillers_med	1.06238	0.00223429	0.000531622	0.301	0.428697
70	Hormone_med	1.01233	0.00204105	0.000338045	0.427	0.582278								70	Hormone_med	1.04755	0.00220316	0.000500435	0.373	0.500886
71	Eye_med	0.991271	0.00199867	0.000295591	0.444	0.582278								71	Eye_med	0.994751	0.00209231	0.000389396	0.419	0.5264
72	cholesterol	0.975183	0.00204087	0.000268292	0.446	0.582278								72	cholesterol	0.917334	0.00199972	0.000227078	0.561	0.651037
73	BC_bloated_feeling	0.971622	0.00199341	0.000257749	0.455	0.58589								73	BC_bloated_feeling	0.904805	0.00193553	0.00019977	0.608	0.688578
74	vaccine_last_month	0.995127	0.00207203	0.000308905	0.463	0.588135								74	vaccine_last_month	1.09102	0.00236654	0.000603939	0.292	0.422277
75	foreign_trip_last_month	0.982043	0.00204483	0.00028166	0.485	0.607867								75	foreign_trip_last_month	1.19081	0.00258253	0.00082031	0.175	0.319962
76	presence_hereditary_polyp_syndrome_in_family	0.952691	0.00203732	0.000219542	0.496	0.613474								76	presence_hereditary_polyp_syndrome_in_family	0.764093	0.00170296	-0.000115428	0.871	0.880366
77	nervous_system_disease	0.929904	0.00193342	0.000173165	0.539	0.658								77	nervous_system_disease	1.17223	0.00253772	0.000778532	0.177	0.319962
78	time_sit	0.906161	0.00195963	0.000121614	0.56	0.668709								78	time_sit	0.856113	0.00192813	9.00582e-05	0.663	0.716345
79	population	0.952795	0.00440297	0.000444329	0.562	0.668709								79	population	1.15677	0.00556051	0.00160648	0.175	0.319962
80	diet_fibrerich	0.894863	0.00180458	0.000101173	0.602	0.706146								80	diet_fibrerich	0.902577	0.00189873	0.000195489	0.589	0.675195
81	diet_dairy_supplements	0.934683	0.00391202	0.000367221	0.616	0.706146								81	diet_dairy_supplements	0.991821	0.00432356	0.000780231	0.476	0.588737
82	GI_liver_cirrosis	0.883472	0.00183703	7.66061e-05	0.615	0.706146								82	GI_liver_cirrosis	0.866454	0.00187677	0.000116414	0.63	0.705
83	time_walk	0.883624	0.00193481	6.9264e-05	0.67	0.748682								83	time_walk	0.87239	0.00198919	0.000123746	0.688	0.734909
84	Sleeping_med	0.886172	0.00178708	8.36444e-05	0.677	0.748682								84	Sleeping_med	0.902136	0.00189781	0.000194561	0.644	0.712188
85	cancer	0.874236	0.00182615	5.63343e-05	0.671	0.748682								85	cancer	0.890593	0.001938	0.000168387	0.655	0.71593
86	patient_systolic_bloodpressure_mmHg	0.874997	0.00205331	3.72571e-05	0.698	0.76293								86	patient_systolic_bloodpressure_mmHg	0.845868	0.00206581	4.97783e-05	0.76	0.793778
87	birth_hospital	0.849526	0.00181311	1.51381e-06	0.743	0.777067								87	birth_hospital	1.13448	0.00251996	0.00070965	0.244	0.371452
88	Allergy_med	0.848783	0.00171179	8.22429e-06	0.744	0.777067								88	Allergy_med	1.06535	0.00224052	0.000537863	0.329	0.454794
89	skin_disease	0.861487	0.00179139	3.08806e-05	0.724	0.777067								89	skin_disease	1.02695	0.00222379	0.000464041	0.393	0.513083
90	patient_diastolic_bloodpressure_mmHg	0.836624	0.00196341	-5.28206e-05	0.742	0.777067								90	patient_diastolic_bloodpressure_mmHg	0.953468	0.00232809	0.000312588	0.511	0.600425
91	Cardiovascular_med	0.839367	0.00169283	-1.07708e-05	0.77	0.795385								91	Cardiovascular_med	0.96348	0.00202664	0.000323618	0.497	0.598949
92	diet_lowfat	0.798092	0.0016097	-9.40424e-05	0.838	0.856217								92	diet_lowfat	0.961465	0.00202241	0.000319379	0.493	0.598949
93	Uriry_problems_med	0.735721	0.00148405	-0.000219897	0.925	0.934946								93	Uriry_problems_med	0.716754	0.0015083	-0.000195611	0.941	0.941
94	GI_Ulcer	0.689031	0.00143322	-0.000327924	0.972	0.972								94	GI_Ulcer	0.800618	0.00173437	-2.62386e-05	0.831	0.849065

## Sheet: S6
	Species name	Final set
1	Weissella.viridescens	not selected for analysis
2	Weissella.cibaria	not selected for analysis
3	Victivallis.vadensis	selected
4	Veillonella.ratti	not selected for analysis
5	Veillonella.parvula	selected
6	Veillonella.magna	not selected for analysis
7	Veillonella.dispar	selected
8	Tyzzerella.nexilis	not selected for analysis
9	Treponema.porcinum	not selected for analysis
10	Synergistes.jonesii	not selected for analysis
11	Sutterella.wadsworthensis	selected
12	Sutterella.parvirubra	not selected for analysis
13	Succinivibrio.dextrinosolvens	not selected for analysis
14	Succinatimonas.hippei	not selected for analysis
15	Streptomyces.pratensis	not selected for analysis
16	Streptococcus.sobrinus	not selected for analysis
17	Streptococcus.sanguinis	not selected for analysis
18	Streptococcus.salivarius	selected
19	Streptococcus.peroris	not selected for analysis
20	Streptococcus.parasanguinis	selected
21	Streptococcus.oralis	selected
22	Streptococcus.mutans	selected
23	Streptococcus.lutetiensis	selected
24	Streptococcus.intermedius	not selected for analysis
25	Streptococcus.gordonii	selected
26	Streptococcus.gallolyticus	selected
27	Streptococcus.dysgalactiae	not selected for analysis
28	Streptococcus.constellatus	not selected for analysis
29	Streptococcus.anginosus	selected
30	Streptococcus.agalactiae	not selected for analysis
31	Staphylococcus.saprophyticus	not selected for analysis
32	Staphylococcus.equorum	not selected for analysis
33	Staphylococcus.aureus	not selected for analysis
34	Solobacterium.moorei	selected
35	Sneathia.sanguinegens	not selected for analysis
36	Sneathia.amnii	not selected for analysis
37	Slackia.piriformis	selected
38	Slackia.isoflavoniconvertens	selected
39	Slackia.exigua	not selected for analysis
40	Slackia.equolifaciens	not selected for analysis
41	Serratia.fonticola	not selected for analysis
42	Selenomonas.sputigena	not selected for analysis
43	Scardovia.wiggsiae	not selected for analysis
44	Sanguibacteroides.justesenii	selected
45	Ruminococcus.flavefaciens	selected
46	Ruminococcus.champanellensis	selected
47	Ruminococcus.callidus	selected
48	Ruminococcus.bromii	selected
49	Ruminococcus.bicirculans	selected
50	Rothia.mucilaginosa	selected
51	Rothia.dentocariosa	not selected for analysis
52	Roseburia.inulinivorans	selected
53	Roseburia.intestinalis	selected
54	Roseburia.hominis	selected
55	Romboutsia.ilealis	selected
56	Robinsoniella.peoriensis	not selected for analysis
57	Rikenella.microfusus	not selected for analysis
58	Raoultella.planticola	not selected for analysis
59	Raoultella.ornithinolytica	not selected for analysis
60	Pyramidobacter.piscolens	not selected for analysis
61	Pseudomonas.fragi	not selected for analysis
62	Pseudomonas.citronellolis	not selected for analysis
63	Pseudomonas.aeruginosa	not selected for analysis
64	Proteus.vulgaris	not selected for analysis
65	Proteus.mirabilis	not selected for analysis
66	Prevotella_9.copri	selected
67	Prevotella.timonensis	not selected for analysis
68	Prevotella.stercorea	selected
69	Prevotella.salivae	not selected for analysis
70	Prevotella.oris	not selected for analysis
71	Prevotella.oralis	not selected for analysis
72	Prevotella.nigrescens	not selected for analysis
73	Prevotella.intermedia	selected
74	Prevotella.disiens	not selected for analysis
75	Prevotella.corporis	not selected for analysis
76	Prevotella.colorans	not selected for analysis
77	Prevotella.buccalis	not selected for analysis
78	Prevotella.bivia	not selected for analysis
79	Porphyromonas.uenonis	not selected for analysis
80	Porphyromonas.somerae	not selected for analysis
81	Porphyromonas.endodontalis	not selected for analysis
82	Porphyromonas.asaccharolytica	selected
83	Phascolarctobacterium.faecium	selected
84	Peptostreptococcus.anaerobius	selected
85	Peptoniphilus.urinimassiliensis	not selected for analysis
86	Peptoniphilus.obesi	not selected for analysis
87	Peptoniphilus.lacrimalis	not selected for analysis
88	Peptoniphilus.koenoeneniae	not selected for analysis
89	Peptoniphilus.grossensis	not selected for analysis
90	Peptoniphilus.duerdenii	not selected for analysis
91	Peptoniphilus.coxii	not selected for analysis
92	Peptococcus.niger	not selected for analysis
93	Pediococcus.pentosaceus	not selected for analysis
94	Pediococcus.inopinatus	not selected for analysis
95	Pediococcus.acidilactici	not selected for analysis
96	Parvimonas.micra	selected
97	Parasutterella.secunda	selected
98	Paraprevotella.xylaniphila	selected
99	Paraprevotella.clara	selected
100	Paraclostridium.bifermentans	not selected for analysis
101	Parabacteroides.merdae	selected
102	Parabacteroides.johnsonii	selected
103	Parabacteroides.gordonii	not selected for analysis
104	Parabacteroides.goldsteinii	selected
105	Parabacteroides.faecis	selected
106	Parabacteroides.distasonis	selected
107	Paeniclostridium.sordellii	not selected for analysis
108	Oxalobacter.formigenes	not selected for analysis
109	Oribacterium.asaccharolyticum	not selected for analysis
110	Olsenella.umbonata	not selected for analysis
111	Olsenella.scatoligenes	not selected for analysis
112	Odoribacter.splanchnicus	selected
113	Odoribacter.laneus	selected
114	Novosphingobium.sediminicola	not selected for analysis
115	Muribaculum.intestinale	not selected for analysis
116	Murdochiella.massiliensis	not selected for analysis
117	Murdochiella.asaccharolytica	not selected for analysis
118	Morganella.morganii	not selected for analysis
119	Monoglobus.pectinilyticus	selected
120	Mogibacterium.timidum	not selected for analysis
121	Mogibacterium.pumilum	selected
122	Mobiluncus.curtisii	not selected for analysis
123	Methanosphaera.stadtmanae	selected
124	Methanosarcina.mazei	not selected for analysis
125	Methanobrevibacter.smithii	selected
126	Methanobrevibacter.oralis	not selected for analysis
127	Megasphaera.stantonii	not selected for analysis
128	Megasphaera.micronuciformis	not selected for analysis
129	Megasphaera.hexanoica	not selected for analysis
130	Megasphaera.elsdenii	not selected for analysis
131	Megamonas.hypermegale	not selected for analysis
132	Megamonas.funiformis	not selected for analysis
133	Libanicoccus.massiliensis	not selected for analysis
134	Leuconostoc.pseudomesenteroides	not selected for analysis
135	Leuconostoc.mesenteroides	not selected for analysis
136	Leuconostoc.lactis	not selected for analysis
137	Leuconostoc.gelidum	not selected for analysis
138	Leuconostoc.carnosum	selected
139	Lawsonella.clevelandensis	not selected for analysis
140	Lactococcus.taiwanensis	not selected for analysis
141	Lactococcus.raffinolactis	not selected for analysis
142	Lactococcus.lactis	selected
143	Lactobacillus.kefiranofaciens	not selected for analysis
144	Lactobacillus.johnsonii	selected
145	Lactobacillus.iners	not selected for analysis
146	Lactobacillus.delbrueckii	selected
147	Lactobacillus.amylovorus	not selected for analysis
148	Lactobacillus.acidophilus	not selected for analysis
149	Lachnospiraceae UCG-001.bacterium	selected
150	Lachnoclostridium.urinimassiliense	not selected for analysis
151	Klebsiella.michiganensis	not selected for analysis
152	Intestinimonas.timonensis	selected
153	Intestinimonas.butyriciproducens	selected
154	Intestinibacter.bartlettii	not selected for analysis
155	Hungatella.hathewayi	not selected for analysis
156	Holdemania.massiliensis	selected
157	Helicobacter.pullorum	not selected for analysis
158	Helicobacter.fennelliae	not selected for analysis
159	Helicobacter.bilis	not selected for analysis
160	Harryflintia.acetispora	selected
161	Hafnia-Obesumbacterium.alvei	selected
162	Haemophilus.pittmaniae	not selected for analysis
163	Haemophilus.parainfluenzae	selected
164	Gordonibacter.urolithinfaciens	not selected for analysis
165	Gordonibacter.pamelaeae	selected
166	Gardnerella.vaginalis	not selected for analysis
167	Fusobacterium.varium	not selected for analysis
168	Fusobacterium.ulcerans	not selected for analysis
169	Fusobacterium.periodonticum	not selected for analysis
170	Fusobacterium.perfoetens	not selected for analysis
171	Fusobacterium.nucleatum	selected
172	Fusobacterium.mortiferum	not selected for analysis
173	Fusobacterium.hwasookii	not selected for analysis
174	Fusobacterium.gonidiaformans	not selected for analysis
175	Frisingicoccus.caecimuris	not selected for analysis
176	Flavonifractor.plautii	selected
177	Faecalitalea.cylindroides	selected
178	Faecalicoccus.pleomorphus	selected
179	Faecalibacterium.prausnitzii	selected
180	Eubacterium.limosum	not selected for analysis
181	Eubacterium.callanderi	selected
182	Escherichia-Shigella.sonnei	not selected for analysis
183	Escherichia-Shigella.marmotae	not selected for analysis
184	Escherichia-Shigella.dysenteriae	not selected for analysis
185	Escherichia-Shigella.boydii	not selected for analysis
186	Escherichia.Shigella.coli	selected
187	Erysipelotrichaceae UCG-003.bacterium	not selected for analysis
188	Erysipelatoclostridium.ramosum	selected
189	Enteroscipio.rubneri	selected
190	Enterococcus.sulfureus	not selected for analysis
191	Enterococcus.gilvus	not selected for analysis
192	Enterococcus.faecium	selected
193	Enterobacter.ludwigii	not selected for analysis
194	Eikenella.corrodens	not selected for analysis
195	Eggerthia.catenaformis	not selected for analysis
196	Eggerthella.lenta	selected
197	Dorea.formicigenerans	selected
198	Dielma.fastidiosa	selected
199	Dialister.pneumosintes	selected
200	Dialister.invisus	selected
201	Desulfovibrio.piger	selected
202	Desulfovibrio.fairfieldensis	selected
203	Desulfovibrio.desulfuricans	not selected for analysis
204	Denitrobacterium.detoxificans	not selected for analysis
205	Cuneatibacter.caecimuris	not selected for analysis
206	Cryptobacterium.curtum	not selected for analysis
207	Criibacterium.bergeronii	not selected for analysis
208	Corynebacterium.imitans	not selected for analysis
209	Corynebacterium.glyciniphilum	not selected for analysis
210	Corynebacterium.durum	not selected for analysis
211	Coprococcus.eutactus	selected
212	Coprococcus.comes	selected
213	Coprococcus.catus	selected
214	Coprobacter.secundus	selected
215	Coprobacillus.cateniformis	selected
216	Comamonas.aquatica	not selected for analysis
217	Collinsella.tanakaei	selected
218	Collinsella.stercoris	selected
219	Collinsella.massiliensis	not selected for analysis
220	Collinsella.aerofaciens	selected
221	Colidextribacter.massiliensis	selected
222	Clostridium sensu stricto 1.septicum	not selected for analysis
223	Clostridium sensu stricto 1.perfringens	selected
224	Clostridium sensu stricto 1.paraputrificum	not selected for analysis
225	Clostridium sensu stricto 1.neonatale	not selected for analysis
226	Clostridium sensu stricto 1.celatum	selected
227	Clostridium sensu stricto 1.butyricum	not selected for analysis
228	Clostridium sensu stricto 1.baratii	not selected for analysis
229	Cloacibacillus.porcorum	selected
230	Cloacibacillus.evryensis	selected
231	Citrobacter.koseri	not selected for analysis
232	Citrobacter.freundii	not selected for analysis
233	Citrobacter.amalonaticus	not selected for analysis
234	Christensenella.minuta	not selected for analysis
235	Christensenella.massiliensis	selected
236	Catenibacterium.mitsuokai	not selected for analysis
237	Catenibacillus.scindens	selected
238	Carnobacterium.inhibens	not selected for analysis
239	Candidatus Methanomethylophilus.alvus	not selected for analysis
240	Campylobacter.ureolyticus	not selected for analysis
241	Campylobacter.showae	not selected for analysis
242	Campylobacter.jejuni	not selected for analysis
243	Campylobacter.hyointestinalis	not selected for analysis
244	Campylobacter.curvus	not selected for analysis
245	Campylobacter.concisus	not selected for analysis
246	Butyrivibrio.crossotus	selected
247	Butyricimonas.virosa	not selected for analysis
248	Butyricicoccus.pullicaecorum	not selected for analysis
249	Burkholderia-Caballeronia-Paraburkholderia.pseudomallei	not selected for analysis
250	Brochothrix.thermosphacta	not selected for analysis
251	Brevundimonas.terrae	not selected for analysis
252	Brevibacterium.iodinum	not selected for analysis
253	Brachyspira.pilosicoli	not selected for analysis
254	Bordetella.hinzii	not selected for analysis
255	Blautia.wexlerae	selected
256	Blautia.producta	not selected for analysis
257	Blautia.obeum	selected
258	Blautia.hydrogenotrophica	selected
259	Blautia.hansenii	selected
260	Blautia.glucerasea	selected
261	Blautia.faecis	not selected for analysis
262	Blautia.caecimuris	selected
263	Bifidobacterium.pullorum	not selected for analysis
264	Bifidobacterium.pseudolongum	not selected for analysis
265	Bifidobacterium.longum	not selected for analysis
266	Bifidobacterium.dentium	selected
267	Bifidobacterium.catenulatum	selected
268	Bifidobacterium.breve	selected
269	Bifidobacterium.bifidum	selected
270	Bifidobacterium.animalis	selected
271	Bifidobacterium.angulatum	not selected for analysis
272	Bifidobacterium.adolescentis	selected
273	Barnesiella.viscericola	not selected for analysis
274	Bacteroides.vulgatus	selected
275	Bacteroides.uniformis	selected
276	Bacteroides.timonensis	not selected for analysis
277	Bacteroides.thetaiotaomicron	selected
278	Bacteroides.stercoris	selected
279	Bacteroides.sartorii	not selected for analysis
280	Bacteroides.salyersiae	selected
281	Bacteroides.salanitronis	not selected for analysis
282	Bacteroides.rodentium	not selected for analysis
283	Bacteroides.plebeius	selected
284	Bacteroides.ovatus	selected
285	Bacteroides.nordii	selected
286	Bacteroides.massiliensis	selected
287	Bacteroides.intestinalis	selected
288	Bacteroides.graminisolvens	not selected for analysis
289	Bacteroides.gallinaceum	not selected for analysis
290	Bacteroides.fragilis	selected
291	Bacteroides.fluxus	not selected for analysis
292	Bacteroides.finegoldii	selected
293	Bacteroides.eggerthii	selected
294	Bacteroides.dorei	selected
295	Bacteroides.coprophilus	selected
296	Bacteroides.coprocola	selected
297	Bacteroides.clarus	selected
298	Bacteroides.cellulosilyticus	selected
299	Bacteroides.caecigallinarum	not selected for analysis
300	Bacteroides.caecicola	not selected for analysis
301	Bacteroides.caccae	selected
302	Bacteroides.barnesiae	not selected for analysis
303	Bacteroides.acidifaciens	not selected for analysis
304	Atopobium.minutum	not selected for analysis
305	Arcobacter.butzleri	not selected for analysis
306	Anaerotruncus.colihominis	selected
307	Anaerostipes.hadrus	selected
308	Anaerostipes.caccae	selected
309	Anaerostipes.butyraticus	not selected for analysis
310	Anaeroglobus.geminatus	not selected for analysis
311	Anaerofustis.stercorihominis	selected
312	Anaerococcus.vaginalis	selected
313	Anaerococcus.mediterraneensis	not selected for analysis
314	Anaerococcus.lactolyticus	not selected for analysis
315	Alloscardovia.omnicolens	not selected for analysis
316	Allobaculum.stercoricanis	not selected for analysis
317	Alistipes.shahii	selected
318	Alistipes.putredinis	selected
319	Alistipes.onderdonkii	selected
320	Alistipes.obesi	selected
321	Alistipes.inops	selected
322	Alistipes.indistinctus	selected
323	Alistipes.finegoldii	selected
324	Akkermansia.muciniphila	selected
325	Aggregatibacter.aphrophilus	not selected for analysis
326	Aeromonas.salmonicida	not selected for analysis
327	Adlercreutzia.equolifaciens	not selected for analysis
328	Actinotignum.schaalii	not selected for analysis
329	Actinomyces.pacaensis	not selected for analysis
330	Actinomyces.naeslundii	not selected for analysis
331	Actinomyces.graevenitzii	not selected for analysis
332	Actinomyces.gerencseriae	not selected for analysis
333	Actinomyces.dentalis	not selected for analysis
334	Acidaminococcus.intestini	selected
335	Acidaminococcus.fermentans	selected
336	Acetanaerobacterium.elongatum	not selected for analysis

## Sheet: S7
QMP	Kruskal-Wallis				Post-hoc Dunn test	No_lesion.Polyp			No_lesion.Tumor			Polyp.Tumor				RMP	Kruskal-Wallis				Post-hoc Dunn test	No_lesion.Polyp			No_lesion.Tumor			Polyp.Tumor				CLR	Kruskal-Wallis
Species name	Chi2	P	adjP	Effect size (eta2)	Species name	Z	P	adjP	Z	P	adjP	Z	P	adjP		Species name	Chi2	P	adjP	Effect size (eta2)	Species name	Z	P	adjP	Post-hoc Dunn test Z	P	adjP	Post-hoc Dunn test Z	P	adjP		Species name	Chi2	P	adjP
Acidaminococcus.fermentans	1.72079	0.422994	0.833903	-0.00047646												Acidaminococcus.fermentans	0.889095	0.641114	0.850709	-0.00189574												Acidaminococcus.fermentans	0.143528	0.866327	0.917014
Acidaminococcus.intestini	1.46704	0.480216	0.857821	-0.000909493												Acidaminococcus.intestini	2.19763	0.333267	0.658848	0.000337244												Acidaminococcus.intestini	1.51621	0.220403	0.524332
Akkermansia.muciniphila	3.11588	0.21057	0.605389	0.00190422												Akkermansia.muciniphila	2.94272	0.229613	0.58679	0.00160873												Akkermansia.muciniphila	1.44785	0.235915	0.524332
Alistipes.finegoldii	7.20212	0.0272948	0.251112	0.00887734												Alistipes.finegoldii	5.73727	0.0567763	0.258533	0.0063776												Alistipes.finegoldii	1.74883	0.174884	0.485788
Alistipes.indistinctus	0.786348	0.674911	0.922156	-0.00207108												Alistipes.indistinctus	1.88927	0.388821	0.687913	-0.000188952												Alistipes.indistinctus	0.895978	0.408766	0.692035
Alistipes.inops	0.041917	0.97926	0.986407	-0.00334144												Alistipes.inops	0.365413	0.833013	0.934406	-0.0027894												Alistipes.inops	0.265376	0.767009	0.894448
Alistipes.obesi	1.3116	0.519027	0.857821	-0.00117474												Alistipes.obesi	1.19073	0.551362	0.776408	-0.00138101												Alistipes.obesi	0.262609	0.769133	0.894448
Alistipes.onderdonkii	12.564	0.00186963	0.0286677	0.0180274	Alistipes.onderdonkii	1.72935	0.0837463	0.0837463	3.49806	0.000468648	0.00140594	2.64953	0.0080603	0.0120904		Alistipes.onderdonkii	14.8222	0.000604514	0.0104279	0.0218808	Alistipes.onderdonkii	1.67015	0.0948906	0.0948906	3.83025	0.000128014	0.000384041	3.02824	0.00245983	0.00368975		Alistipes.onderdonkii	7.67282	0.000513596	0.0106999
Alistipes.putredinis	4.14907	0.125615	0.488835	0.00366735												Alistipes.putredinis	7.85751	0.0196682	0.169638	0.00999575												Alistipes.putredinis	3.8182	0.0225159	0.236308
Alistipes.shahii	1.99713	0.368408	0.782157	-4.89563e-06												Alistipes.shahii	3.45482	0.177744	0.545082	0.00248263												Alistipes.shahii	1.47881	0.228759	0.524332
Anaerococcus.vaginalis	15.6437	0.000400869	0.00790285	0.0232828	Anaerococcus.vaginalis	0.997199	0.318668	0.318668	3.93827	8.20722e-05	0.000246216	3.52325	0.000426295	0.000639443		Anaerococcus.vaginalis	20.2662	3.97416e-05	0.000783477	0.031171	Anaerococcus.vaginalis	0	0.328968	0.328968	4.46445	8.02741e-06	2.40822e-05	4.08172	4.47036e-05	6.70554e-05		Anaerococcus.vaginalis	2.34681	0.0965721	0.394025
Anaerofustis.stercorihominis	0.901652	0.637102	0.922156	-0.00187431												Anaerofustis.stercorihominis	0.194517	0.907322	0.934406	-0.00308103												Anaerofustis.stercorihominis	0.00171688	0.998285	0.998285
Anaerostipes.caccae	0.848207	0.654356	0.922156	-0.00196552												Anaerostipes.caccae	2.98374	0.224952	0.58679	0.00167873												Anaerostipes.caccae	1.12658	0.324841	0.619806
Anaerostipes.hadrus	3.38595	0.183972	0.583352	0.00236509												Anaerostipes.hadrus	3.18152	0.203771	0.567062	0.00201624												Anaerostipes.hadrus	2.63292	0.0727182	0.394025
Anaerotruncus.colihominis	0.202955	0.903502	0.959102	-0.00306663												Anaerotruncus.colihominis	1.29734	0.522739	0.767154	-0.00119907												Anaerotruncus.colihominis	0.274727	0.759877	0.894448
Bacteroides.caccae	1.20761	0.546727	0.857821	-0.0013522												Bacteroides.caccae	1.59276	0.450958	0.732144	-0.000694948												Bacteroides.caccae	0.644153	0.525478	0.772762
Bacteroides.cellulosilyticus	2.73128	0.255217	0.640362	0.00124793												Bacteroides.cellulosilyticus	2.30592	0.315702	0.658848	0.000522041												Bacteroides.cellulosilyticus	0.894778	0.409256	0.692035
Bacteroides.clarus	1.42236	0.491064	0.857821	-0.000985733												Bacteroides.clarus	1.32467	0.515645	0.767154	-0.00115244												Bacteroides.clarus	0.5621	0.570318	0.79365
Bacteroides.coprocola	4.90739	0.0859753	0.444417	0.00496142												Bacteroides.coprocola	3.75559	0.152927	0.506797	0.00299589												Bacteroides.coprocola	2.09119	0.124461	0.40459
Bacteroides.coprophilus	0.269175	0.874077	0.950374	-0.00295363												Bacteroides.coprophilus	0.217399	0.897	0.934406	-0.00304198												Bacteroides.coprophilus	0.208908	0.81153	0.89771
Bacteroides.dorei	4.63577	0.0984816	0.463023	0.0044979												Bacteroides.dorei	6.03881	0.0488302	0.249577	0.00689217												Bacteroides.dorei	2.58161	0.0765125	0.394025
Bacteroides.eggerthii	0.661574	0.718358	0.950374	-0.002284												Bacteroides.eggerthii	0.79675	0.67141	0.86586	-0.00205333												Bacteroides.eggerthii	0.475102	0.622061	0.845192
Bacteroides.finegoldii	3.52907	0.171267	0.576458	0.00260933												Bacteroides.finegoldii	2.49782	0.286817	0.658848	0.000849524												Bacteroides.finegoldii	2.02401	0.133047	0.405631
Bacteroides.fragilis	0.424961	0.808576	0.950374	-0.00268778												Bacteroides.fragilis	0.792887	0.672708	0.86586	-0.00205992												Bacteroides.fragilis	0.251297	0.777875	0.894448
Bacteroides.intestinalis	0.129393	0.937352	0.969666	-0.00319216												Bacteroides.intestinalis	0.144121	0.930475	0.951152	-0.00316703												Bacteroides.intestinalis	0.179317	0.835887	0.916543
Bacteroides.massiliensis	0.294209	0.863204	0.950374	-0.00291091												Bacteroides.massiliensis	0.0845671	0.958598	0.972695	-0.00326866												Bacteroides.massiliensis	0.135854	0.872998	0.917014
Bacteroides.nordii	4.20188	0.122341	0.488835	0.00375747												Bacteroides.nordii	1.04152	0.594068	0.803547	-0.00163563												Bacteroides.nordii	0.680916	0.506553	0.75916
Bacteroides.ovatus	0.588155	0.745219	0.950374	-0.00240929												Bacteroides.ovatus	1.41904	0.491881	0.767154	-0.000991405												Bacteroides.ovatus	1.19609	0.303111	0.619806
Bacteroides.plebeius	1.14634	0.563734	0.864393	-0.00145675												Bacteroides.plebeius	0.277113	0.870614	0.934406	-0.00294008												Bacteroides.plebeius	0.0470276	0.954065	0.961759
Bacteroides.salyersiae	4.45965	0.107547	0.463023	0.00419735												Bacteroides.salyersiae	1.92741	0.381476	0.683685	-0.000123868												Bacteroides.salyersiae	1.1318	0.323156	0.619806
Bacteroides.stercoris	1.28501	0.525972	0.857821	-0.00122011												Bacteroides.stercoris	1.78752	0.409115	0.703962	-0.000362601												Bacteroides.stercoris	1.20247	0.30119	0.619806
Bacteroides.thetaiotaomicron	3.27515	0.194451	0.583352	0.00217603												Bacteroides.thetaiotaomicron	5.34017	0.0692465	0.289576	0.00569994												Bacteroides.thetaiotaomicron	1.97772	0.139307	0.414603
Bacteroides.uniformis	2.76663	0.250746	0.640362	0.00130824												Bacteroides.uniformis	4.57748	0.101394	0.368221	0.00439843												Bacteroides.uniformis	2.86073	0.0580264	0.384504
Bacteroides.vulgatus	0.253232	0.881072	0.950374	-0.00298083												Bacteroides.vulgatus	0.517498	0.772017	0.929537	-0.00252987												Bacteroides.vulgatus	0.560152	0.571428	0.79365
Bifidobacterium.adolescentis	7.25899	0.0265296	0.251112	0.00897438												Bifidobacterium.adolescentis	8.2694	0.0160075	0.159053	0.0106986												Bifidobacterium.adolescentis	4.62084	0.010206	0.141749
Bifidobacterium.animalis	0.469901	0.79061	0.950374	-0.00261109												Bifidobacterium.animalis	0.77831	0.677629	0.86586	-0.0020848												Bifidobacterium.animalis	0.730981	0.481875	0.743634
Bifidobacterium.bifidum	5.81476	0.0546186	0.342607	0.00650983												Bifidobacterium.bifidum	5.79548	0.0551478	0.258533	0.00647693												Bifidobacterium.bifidum	3.68686	0.0256334	0.246475
Bifidobacterium.breve	6.6457	0.03605	0.268888	0.00792781												Bifidobacterium.breve	6.68004	0.0354362	0.222281	0.00798642												Bifidobacterium.breve	3.08829	0.0463227	0.361896
Bifidobacterium.catenulatum	1.3512	0.50885	0.857821	-0.00110716												Bifidobacterium.catenulatum	1.5992	0.449509	0.732144	-0.000683963												Bifidobacterium.catenulatum	0.616937	0.539945	0.781395
Bifidobacterium.dentium	2.60809	0.271432	0.65715	0.0010377												Bifidobacterium.dentium	3.3212	0.190025	0.560831	0.00225461												Bifidobacterium.dentium	2.34827	0.0964328	0.394025
Blautia.caecimuris	2.26821	0.32171	0.716063	0.0004577												Blautia.caecimuris	1.20466	0.547533	0.776408	-0.00135723												Blautia.caecimuris	1.12336	0.325884	0.619806
Blautia.glucerasea	0.328611	0.848483	0.950374	-0.0028522												Blautia.glucerasea	0.362333	0.834297	0.934406	-0.00279465												Blautia.glucerasea	0.764575	0.465995	0.737334
Blautia.hansenii	6.9281	0.0313027	0.267913	0.00840973												Blautia.hansenii	5.692	0.0580762	0.258533	0.00630034												Blautia.hansenii	4.01904	0.0184679	0.230848
Blautia.hydrogenotrophica	0.471591	0.789942	0.950374	-0.00260821												Blautia.hydrogenotrophica	1.76767	0.413195	0.703962	-0.000396466												Blautia.hydrogenotrophica	0.673813	0.510156	0.75916
Blautia.obeum	4.11893	0.127522	0.488835	0.00361592												Blautia.obeum	4.60003	0.100257	0.368221	0.00443692												Blautia.obeum	3.81059	0.0226855	0.236308
Blautia.wexlerae	0.812414	0.666172	0.922156	-0.0020266												Blautia.wexlerae	4.89769	0.0863934	0.340637	0.00494486												Blautia.wexlerae	1.00719	0.365875	0.662816
Butyrivibrio.crossotus	0.400597	0.818486	0.950374	-0.00272936												Butyrivibrio.crossotus	0.322221	0.851198	0.934406	-0.0028631												Butyrivibrio.crossotus	0.153044	0.858126	0.916801
Catenibacillus.scindens	2.44797	0.294055	0.686387	0.000764461												Catenibacillus.scindens	0.532594	0.766212	0.929537	-0.00250411												Catenibacillus.scindens	#N/A	#N/A	#N/A
Christensenella.massiliensis	2.40721	0.300111	0.686387	0.000694893												Christensenella.massiliensis	1.12346	0.570221	0.786905	-0.0014958												Christensenella.massiliensis	#N/A	#N/A	#N/A
Cloacibacillus.evryensis	0.841164	0.656665	0.922156	-0.00197754												Cloacibacillus.evryensis	10.6117	0.00496247	0.0622564	0.0146957												Cloacibacillus.evryensis	1.43439	0.239095	0.524332
Cloacibacillus.porcorum	1.26801	0.530463	0.857821	-0.00124913												Cloacibacillus.porcorum	3.47295	0.17614	0.545082	0.00251357												Cloacibacillus.porcorum	0.428597	0.651626	0.857403
Clostridium.sensu.stricto.1.celatum	8.40324	0.0149713	0.187822	0.010927												Clostridium.sensu.stricto.1.celatum	5.95444	0.0509341	0.251032	0.0067482												Clostridium.sensu.stricto.1.celatum	#N/A	#N/A	#N/A
Clostridium.sensu.stricto.1.perfringens	0.847649	0.654539	0.922156	-0.00196647												Clostridium.sensu.stricto.1.perfringens	3.16503	0.205457	0.567062	0.00198811												Clostridium.sensu.stricto.1.perfringens	#N/A	#N/A	#N/A
Colidextribacter.massiliensis	3.55124	0.169379	0.576458	0.00264716												Colidextribacter.massiliensis	2.51686	0.2841	0.658848	0.000882006												Colidextribacter.massiliensis	2.15559	0.116753	0.40459
Collinsella.aerofaciens	1.27989	0.527321	0.857821	-0.00122885												Collinsella.aerofaciens	0.25835	0.87882	0.934406	-0.0029721												Collinsella.aerofaciens	0.224879	0.798682	0.89771
Collinsella.stercoris	1.57438	0.455123	0.857821	-0.000726321												Collinsella.stercoris	2.19411	0.333853	0.658848	0.000331244												Collinsella.stercoris	0.704919	0.494567	0.753914
Collinsella.tanakaei	0.270309	0.873581	0.950374	-0.00295169												Collinsella.tanakaei	0.22992	0.891402	0.934406	-0.00302061												Collinsella.tanakaei	0.950983	0.386957	0.690994
Coprobacillus.cateniformis	2.49602	0.287075	0.68304	0.000846459												Coprobacillus.cateniformis	1.54879	0.460982	0.739716	-0.00076998												Coprobacillus.cateniformis	2.14374	0.118134	0.40459
Coprobacter.secundus	2.92416	0.231754	0.640362	0.00157706												Coprobacter.secundus	3.26878	0.195072	0.560831	0.00216515												Coprobacter.secundus	0.780061	0.458853	0.735342
Coprococcus.catus	6.10384	0.047268	0.315207	0.00700315												Coprococcus.catus	7.4389	0.0242473	0.179852	0.0092814												Coprococcus.catus	2.91002	0.0552626	0.384504
Coprococcus.comes	0.721663	0.697096	0.94313	-0.00218146												Coprococcus.comes	1.2804	0.527187	0.767154	-0.00122798												Coprococcus.comes	1.62728	0.19735	0.513933
Coprococcus.eutactus	1.28936	0.524832	0.857821	-0.0012127												Coprococcus.eutactus	2.32153	0.313246	0.658848	0.000548686												Coprococcus.eutactus	1.56001	0.211006	0.524332
Desulfovibrio.fairfieldensis	1.80101	0.406363	0.833903	-0.000339566												Desulfovibrio.fairfieldensis	2.41615	0.298772	0.658848	0.00071015												Desulfovibrio.fairfieldensis	1.70969	0.181822	0.494082
Desulfovibrio.piger	0.605991	0.738603	0.950374	-0.00237886												Desulfovibrio.piger	0.320699	0.851846	0.934406	-0.0028657												Desulfovibrio.piger	0.0853363	0.918215	0.93449
Dialister.invisus	3.44215	0.178873	0.583352	0.00246101												Dialister.invisus	2.52659	0.282721	0.658848	0.000898614												Dialister.invisus	2.11235	0.121873	0.40459
Dialister.pneumosintes	35.8261	1.66133e-08	1.14632e-06	0.0577238	Dialister.pneumosintes	0.36237	0.717075	0.717075	5.74082	9.42167e-09	1.41325e-08	5.75662	8.58166e-09	1.41325e-08		Dialister.pneumosintes	54.111	1.77803e-12	2.45369e-10	0.0889267	Dialister.pneumosintes	0	0.439861	0.439861	7.14116	9.25448e-13	2.77634e-12	6.97782	2.99787e-12	4.4968e-12		Dialister.pneumosintes	17.7757	3.20046e-08	2.00028e-06
Dielma.fastidiosa	6.82226	0.0330038	0.267913	0.00822912												Dielma.fastidiosa	8.11544	0.0172884	0.159053	0.0104359												Dielma.fastidiosa	2.05146	0.129469	0.40459
Dorea.formicigenerans	1.05184	0.591011	0.876984	-0.00161802												Dorea.formicigenerans	2.01532	0.365072	0.683685	2.61455e-05												Dorea.formicigenerans	1.44826	0.235818	0.524332
Eggerthella.lenta	0.33607	0.845324	0.950374	-0.00283947												Eggerthella.lenta	0.482294	0.785726	0.934406	-0.00258994												Eggerthella.lenta	0.283067	0.753572	0.894448
Enterococcus.faecium	4.40145	0.110723	0.463023	0.00409804												Enterococcus.faecium	8.12416	0.0172131	0.159053	0.0104508												Enterococcus.faecium	3.54368	0.0295279	0.263642
Enteroscipio.rubneri	4.56118	0.102224	0.463023	0.00437062												Enteroscipio.rubneri	3.68403	0.158498	0.508667	0.00287377												Enteroscipio.rubneri	2.27191	0.104023	0.394025
Erysipelatoclostridium.ramosum	0.687713	0.709031	0.949963	-0.0022394												Erysipelatoclostridium.ramosum	2.32761	0.312295	0.658848	0.000559069												Erysipelatoclostridium.ramosum	0.543345	0.581094	0.798206
Escherichia.Shigella.coli	0.90659	0.635531	0.922156	-0.00186589												Escherichia.Shigella.coli	1.28017	0.527247	0.767154	-0.00122838												Escherichia.Shigella.coli	#N/A	#N/A	#N/A
Eubacterium.callanderi	0.569505	0.7522	0.950374	-0.00244112												Eubacterium.callanderi	0.855875	0.651852	0.85672	-0.00195243												Eubacterium.callanderi	0.609714	0.543851	0.781395
Faecalibacterium.prausnitzii	1.8761	0.391391	0.818363	-0.000211438												Faecalibacterium.prausnitzii	2.74814	0.253075	0.628537	0.00127668												Faecalibacterium.prausnitzii	2.51073	0.0820825	0.394025
Faecalicoccus.pleomorphus	1.05622	0.589719	0.876984	-0.00161055												Faecalicoccus.pleomorphus	1.95239	0.376742	0.683685	-8.12487e-05												Faecalicoccus.pleomorphus	1.19381	0.303802	0.619806
Faecalitalea.cylindroides	0.323501	0.850653	0.950374	-0.00286092												Faecalitalea.cylindroides	0.425579	0.808326	0.934406	-0.00268673												Faecalitalea.cylindroides	0.276562	0.758485	0.894448
Flavonifractor.plautii	5.3602	0.0685561	0.38174	0.00573414												Flavonifractor.plautii	7.13941	0.0281641	0.194332	0.00877033												Flavonifractor.plautii	#N/A	#N/A	#N/A
Fusobacterium.nucleatum	29.4643	3.99867e-07	1.83939e-05	0.0468674	Fusobacterium.nucleatum	0.150912	0.880045	0.880045	5.15309	2.56233e-07	3.84349e-07	5.26645	1.39088e-07	3.84349e-07		Fusobacterium.nucleatum	21.1345	2.57455e-05	0.000592146	0.0326527	Fusobacterium.nucleatum	0	0.662408	0.662408	4.4516	8.52344e-06	1.81876e-05	4.37533	1.2125e-05	1.81876e-05		Fusobacterium.nucleatum	7.47293	0.000624085	0.0111444
Gordonibacter.pamelaeae	1.69073	0.4294	0.834609	-0.000527761												Gordonibacter.pamelaeae	1.67832	0.432074	0.727148	-0.000548944												Gordonibacter.pamelaeae	1.03874	0.35455	0.651746
Haemophilus.parainfluenzae	1.22865	0.541005	0.857821	-0.00131629												Haemophilus.parainfluenzae	2.16371	0.338966	0.658848	0.000279368												Haemophilus.parainfluenzae	0.914657	0.401225	0.692035
Hafnia.Obesumbacterium.alvei	7.24933	0.026658	0.251112	0.0089579												Hafnia.Obesumbacterium.alvei	6.69855	0.0351098	0.222281	0.008018												Hafnia.Obesumbacterium.alvei	#N/A	#N/A	#N/A
Harryflintia.acetispora	14.6665	0.000653433	0.0112717	0.0216153	Harryflintia.acetispora	-0.775614	0.437977	0.437977	3.26205	0.00110609	0.00165914	3.82937	0.00012847	0.000385411		Harryflintia.acetispora	6.05613	0.0484092	0.249577	0.00692173												Harryflintia.acetispora
Holdemania.massiliensis	0.0862597	0.957787	0.97192	-0.00326577												Holdemania.massiliensis	0.0219726	0.989074	0.989074	-0.00337547												Holdemania.massiliensis	#N/A	#N/A	#N/A
Intestinimonas.butyriciproducens	2.80699	0.245737	0.640362	0.00137711												Intestinimonas.butyriciproducens	1.02249	0.599749	0.803547	-0.00166811												Intestinimonas.butyriciproducens	0.7366	0.479181	0.743634
Intestinimonas.timonensis	2.81608	0.244622	0.640362	0.00139263												Intestinimonas.timonensis	2.38387	0.303634	0.658848	0.000655063												Intestinimonas.timonensis	2.67183	0.069968	0.394025
Lachnospiraceae.UCG.001.bacterium	6.07451	0.0479663	0.315207	0.00695309												Lachnospiraceae.UCG.001.bacterium	9.2099	0.0100022	0.115025	0.0123036												Lachnospiraceae.UCG.001.bacterium	#N/A	#N/A	#N/A
Lactobacillus.delbrueckii	3.83334	0.147096	0.53419	0.00312857												Lactobacillus.delbrueckii	1.81996	0.402532	0.703157	-0.000307232												Lactobacillus.delbrueckii	1.47903	0.228707	0.524332
Lactobacillus.johnsonii	0.343326	0.842263	0.950374	-0.00282709												Lactobacillus.johnsonii	1.15717	0.560691	0.78157	-0.00143828												Lactobacillus.johnsonii	0.560151	0.571428	0.79365
Lactococcus.lactis	0.258682	0.878674	0.950374	-0.00297153												Lactococcus.lactis	3.27543	0.194423	0.560831	0.00217651												Lactococcus.lactis	0.854789	0.425903	0.694862
Leuconostoc.carnosum	0.259905	0.878137	0.950374	-0.00296945												Leuconostoc.carnosum	0.719601	0.697816	0.875442	-0.00218498												Leuconostoc.carnosum	0.0838963	0.919538	0.93449
Methanobrevibacter.smithii	4.88482	0.0869512	0.444417	0.00492289												Methanobrevibacter.smithii	6.48346	0.0390963	0.230104	0.00765095												Methanobrevibacter.smithii	3.39318	0.0342633	0.285527
Methanosphaera.stadtmanae	3.30991	0.191101	0.583352	0.00223534												Methanosphaera.stadtmanae	2.02694	0.362958	0.683685	4.59678e-05												Methanosphaera.stadtmanae	1.1132	0.3292	0.619806
Mogibacterium.pumilum	1.63097	0.442424	0.847979	-0.000629739												Mogibacterium.pumilum	13.9645	0.000928232	0.0142329	0.0204172	Mogibacterium.pumilum	0	0.168076	0.168076	2.79639	0.00516772	0.00775159	3.68862	0.000225476	0.000676428		Mogibacterium.pumilum	#N/A	#N/A	#N/A
Monoglobus.pectinilyticus	0.158528	0.923796	0.965787	-0.00314244												Monoglobus.pectinilyticus	1.27689	0.528113	0.767154	-0.00123398												Monoglobus.pectinilyticus	1.56071	0.210859	0.524332
Odoribacter.laneus	5.34278	0.0691559	0.38174	0.00570441												Odoribacter.laneus	7.73529	0.0209075	0.16972	0.00978719												Odoribacter.laneus	1.48924	0.226397	0.524332
Odoribacter.splanchnicus	2.87667	0.237323	0.640362	0.00149602												Odoribacter.splanchnicus	5.16102	0.0757353	0.307396	0.00539424												Odoribacter.splanchnicus	2.399	0.0917004	0.394025
Parabacteroides.distasonis	0.252246	0.881507	0.950374	-0.00298252												Parabacteroides.distasonis	1.99564	0.368682	0.683685	-7.43431e-06												Parabacteroides.distasonis	0.24761	0.780746	0.894448
Parabacteroides.faecis	2.75057	0.252768	0.640362	0.00128083												Parabacteroides.faecis	5.56988	0.0617329	0.266223	0.00609194												Parabacteroides.faecis	2.79412	0.0619841	0.3874
Parabacteroides.goldsteinii	1.20655	0.547017	0.857821	-0.00135401												Parabacteroides.goldsteinii	3.90175	0.14215	0.490416	0.00324531												Parabacteroides.goldsteinii	2.44189	0.0878812	0.394025
Parabacteroides.johnsonii	0.120435	0.94156	0.969666	-0.00320745												Parabacteroides.johnsonii	2.2363	0.326884	0.658848	0.00040324												Parabacteroides.johnsonii	0.443447	0.642035	0.857403
Parabacteroides.merdae	1.43884	0.487033	0.857821	-0.000957602												Parabacteroides.merdae	1.04157	0.594054	0.803547	-0.00163555												Parabacteroides.merdae	0.893727	0.409685	0.692035
Paraprevotella.clara	0.486135	0.784219	0.950374	-0.00258339												Paraprevotella.clara	0.367528	0.832132	0.934406	-0.00278579												Paraprevotella.clara	0.267863	0.765106	0.894448
Paraprevotella.xylaniphila	7.22894	0.0269312	0.251112	0.00892311												Paraprevotella.xylaniphila	6.43685	0.0400181	0.230104	0.00757142												Paraprevotella.xylaniphila	7.68707	0.000506515	0.0106999
Parasutterella.secunda	1.07554	0.584049	0.876984	-0.00157758												Parasutterella.secunda	1.61484	0.446007	0.732144	-0.00065727												Parasutterella.secunda	1.68208	0.186884	0.497033
Parvimonas.micra	19.1317	7.00809e-05	0.00161186	0.029235	Parvimonas.micra	0.728457	0.466334	0.466334	4.30319	1.6836e-05	5.05079e-05	4.05515	5.01024e-05	7.51537e-05		Parvimonas.micra	46.2693	8.96916e-11	6.18872e-09	0.0755449	Parvimonas.micra	0	0.215987	0.215987	6.71024	1.94301e-11	5.82904e-11	6.26581	3.70883e-10	5.56324e-10		Parvimonas.micra	19.8565	4.52981e-09	5.66226e-07
Peptostreptococcus.anaerobius	19.2253	6.6879e-05	0.00161186	0.0293946	Peptostreptococcus.anaerobius	0.72598	0.467851	0.467851	4.31292	1.61115e-05	4.83346e-05	4.06666	4.76908e-05	7.15362e-05		Peptostreptococcus.anaerobius	22.167	1.53638e-05	0.000424041	0.0344147	Peptostreptococcus.anaerobius	0	0.403859	0.403859	4.64091	3.46875e-06	1.04063e-05	4.34546	1.38981e-05	2.08471e-05		Peptostreptococcus.anaerobius	5.8898	0.00293401	0.0458439
Phascolarctobacterium.faecium	0.322736	0.850979	0.950374	-0.00286223												Phascolarctobacterium.faecium	0.201145	0.90432	0.934406	-0.00306972												Phascolarctobacterium.faecium	0.166723	0.846474	0.916801
Porphyromonas.asaccharolytica	42.9679	4.67345e-10	6.44937e-08	0.0699111	Porphyromonas.asaccharolytica	0.0968385	0.922855	0.922855	6.19551	5.80961e-10	8.71441e-10	6.37993	1.77167e-10	5.31502e-10		Porphyromonas.asaccharolytica	29.5923	3.75077e-07	1.29401e-05	0.0470858	Porphyromonas.asaccharolytica	0	0.858506	0.858506	5.17271	2.30729e-07	3.46093e-07	5.27126	1.35491e-07	3.46093e-07		Porphyromonas.asaccharolytica	11.0435	1.95899e-05	0.000612184
Prevotella_9.copri	0.235122	0.889086	0.951116	-0.00301174												Prevotella_9.copri	0.435305	0.804405	0.934406	-0.00267013												Prevotella_9.copri	0.312074	0.732049	0.894448
Prevotella.intermedia	23.1031	9.62134e-06	0.000331936	0.036012	Prevotella.intermedia	0	1	1	4.51928	6.20499e-06	9.30749e-06	4.69399	2.67929e-06	8.03787e-06		Prevotella.intermedia	34.7136	2.89767e-08	1.33293e-06	0.0558252	Prevotella.intermedia	0	1	1	5.53967	3.03036e-08	4.54554e-08	5.75383	8.7245e-09	2.61735e-08		Prevotella.intermedia	2.27562	0.103641	0.394025
Prevotella.stercorea	3.20491	0.201401	0.591348	0.00205617												Prevotella.stercorea	2.73252	0.255059	0.628537	0.00125004												Prevotella.stercorea	1.87484	0.154299	0.448543
Romboutsia.ilealis	3.32708	0.189467	0.583352	0.00226464												Romboutsia.ilealis	0.516849	0.772267	0.929537	-0.00253097												Romboutsia.ilealis	0.431108	0.649995	0.857403
Roseburia.hominis	1.14922	0.562925	0.864393	-0.00145185												Roseburia.hominis	0.0305756	0.984828	0.989074	-0.00336079												Roseburia.hominis	0.107082	0.898469	0.93328
Roseburia.intestinalis	4.77946	0.0916546	0.451726	0.0047431												Roseburia.intestinalis	3.73846	0.154243	0.506797	0.00296665												Roseburia.intestinalis	2.33375	0.0978319	0.394025
Roseburia.inulinivorans	0.168257	0.919313	0.965787	-0.00312584												Roseburia.inulinivorans	0.587197	0.745576	0.926932	-0.00241093												Roseburia.inulinivorans	0.214946	0.806649	0.89771
Rothia.mucilaginosa	3.76439	0.152255	0.538749	0.00301091												Rothia.mucilaginosa	7.39688	0.0247622	0.179852	0.00920969												Rothia.mucilaginosa	#N/A	#N/A	#N/A
Ruminococcus.bicirculans	0.285291	0.867061	0.950374	-0.00292612												Ruminococcus.bicirculans	0.225261	0.893481	0.934406	-0.00302856												Ruminococcus.bicirculans	0.406471	0.666184	0.867427
Ruminococcus.bromii	0.790182	0.673619	0.922156	-0.00206454												Ruminococcus.bromii	0.281576	0.868673	0.934406	-0.00293246												Ruminococcus.bromii	0.249374	0.779371	0.894448
Ruminococcus.callidus	0.337442	0.844745	0.950374	-0.00283713												Ruminococcus.callidus	0.251653	0.881768	0.934406	-0.00298353												Ruminococcus.callidus	0.161302	0.851072	0.916801
Ruminococcus.champanellensis	1.28052	0.527156	0.857821	-0.00122779												Ruminococcus.champanellensis	4.6034	0.100089	0.368221	0.00444266												Ruminococcus.champanellensis	2.85348	0.0584446	0.384504
Ruminococcus.flavefaciens	3.88423	0.143401	0.53419	0.00321541												Ruminococcus.flavefaciens	1.28157	0.526879	0.767154	-0.00122599												Ruminococcus.flavefaciens	0.878205	0.416074	0.693457
Sanguibacteroides.justesenii	1.49809	0.472817	0.857821	-0.000856498												Sanguibacteroides.justesenii	4.27096	0.118188	0.418203	0.00387536												Sanguibacteroides.justesenii	#N/A	#N/A	#N/A
Slackia.isoflavoniconvertens	1.77699	0.411274	0.833903	-0.000380559												Slackia.isoflavoniconvertens	0.428418	0.807179	0.934406	-0.00268188												Slackia.isoflavoniconvertens	0.33496	0.715504	0.894448
Slackia.piriformis	2.38539	0.303403	0.686387	0.000657659												Slackia.piriformis	2.16367	0.338972	0.658848	0.000279306												Slackia.piriformis	2.12321	0.120566	0.40459
Solobacterium.moorei	8.4938	0.0143085	0.187822	0.0110816												Solobacterium.moorei	11.5322	0.00313195	0.0432209	0.0162666	Solobacterium.moorei	0	0.65149	0.65149	3.31839	0.000905388	0.00213616	3.18972	0.00142411	0.00213616		Solobacterium.moorei	13.8895	1.27783e-06	5.32429e-05
Streptococcus.anginosus	2.17559	0.336959	0.738102	0.000299634												Streptococcus.anginosus	0.51078	0.774614	0.929537	-0.00254133												Streptococcus.anginosus	2.05369	0.129183	0.40459
Streptococcus.gallolyticus	0.610115	0.737081	0.950374	-0.00237182												Streptococcus.gallolyticus	3.10245	0.211988	0.573614	0.00188132												Streptococcus.gallolyticus	0.84978	0.428035	0.694862
Streptococcus.gordonii	4.43653	0.108798	0.463023	0.0041579												Streptococcus.gordonii	2.97527	0.225907	0.58679	0.00166428												Streptococcus.gordonii	2.35055	0.0962149	0.394025
Streptococcus.lutetiensis	0.0861604	0.957835	0.97192	-0.00326594												Streptococcus.lutetiensis	1.2917	0.524216	0.767154	-0.0012087												Streptococcus.lutetiensis	0.263801	0.768217	0.894448
Streptococcus.mutans	0.481414	0.786072	0.950374	-0.00259144												Streptococcus.mutans	0.748886	0.687672	0.870631	-0.00213501												Streptococcus.mutans	0.10159	0.903415	0.93328
Streptococcus.oralis	0.026408	0.986883	0.986883	-0.0033679												Streptococcus.oralis	0.221733	0.895058	0.934406	-0.00303459												Streptococcus.oralis	0.306313	0.736274	0.894448
Streptococcus.parasanguinis	2.66604	0.26368	0.649783	0.00113658												Streptococcus.parasanguinis	2.48784	0.288252	0.658848	0.00083249												Streptococcus.parasanguinis	1.76459	0.172167	0.485788
Streptococcus.salivarius	5.35024	0.0688985	0.38174	0.00571713												Streptococcus.salivarius	1.94147	0.378805	0.683685	-9.98836e-05												Streptococcus.salivarius	1.20069	0.301727	0.619806
Sutterella.wadsworthensis	1.39903	0.496826	0.857821	-0.00102555												Sutterella.wadsworthensis	1.22191	0.542832	0.776408	-0.0013278												Sutterella.wadsworthensis	1.10404	0.332216	0.619806
Veillonella.dispar	1.72582	0.421932	0.833903	-0.000467879												Veillonella.dispar	1.41828	0.492067	0.767154	-0.000992698												Veillonella.dispar	1.14699	0.318302	0.619806
Veillonella.parvula	2.02362	0.363561	0.782157	4.03014e-05												Veillonella.parvula	6.29712	0.0429138	0.236884	0.00733298												Veillonella.parvula	2.34875	0.0963871	0.394025
Victivallis.vadensis	6.59255	0.0370208	0.268888	0.00783712												Victivallis.vadensis	2.28868	0.318434	0.658848	0.00049263												Victivallis.vadensis	0.23948	0.787114	0.894448

## Sheet: S08
Correlation	Cohort	Method	Set	Variable	Species	Correlation	P_Value	P_Value_Adj
rho	LCPM	Spearman	QMP	Calprotectin	Faecalibacterium.prausnitzii	-0.0753373	0.0691055	0.257745
rho1	LCPM	Spearman	QMP	Calprotectin	Odoribacter.laneus	-0.0203399	0.624054	0.836112
rho2	LCPM	Spearman	QMP	Calprotectin	Collinsella.stercoris	-0.0111318	0.788535	0.914435
rho3	LCPM	Spearman	QMP	Calprotectin	Victivallis.vadensis	0.00977969	0.813717	0.934999
rho4	LCPM	Spearman	QMP	Calprotectin	Anaerotruncus.colihominis	0.0694964	0.0936511	0.311153
rho5	LCPM	Spearman	QMP	Calprotectin	Intestinimonas.butyriciproducens	-0.0449246	0.278835	0.588807
rho6	LCPM	Spearman	QMP	Calprotectin	Ruminococcus.champanellensis	-0.0658744	0.112088	0.34176
rho7	LCPM	Spearman	QMP	Calprotectin	Peptostreptococcus.anaerobius	0.120873	0.00346705	0.0256314
rho8	LCPM	Spearman	QMP	Calprotectin	Alistipes.shahii	-0.0163685	0.693284	0.864305
rho9	LCPM	Spearman	QMP	Calprotectin	Lactobacillus.delbrueckii	0.069434	0.0939472	0.311153
rho10	LCPM	Spearman	QMP	Calprotectin	Eubacterium.callanderi	0.053649	0.195828	0.486548
rho11	LCPM	Spearman	QMP	Calprotectin	Dielma.fastidiosa	-0.00402931	0.922662	0.962172
rho12	LCPM	Spearman	QMP	Calprotectin	Parabacteroides.faecis	0.013977	0.736288	0.89391
rho13	LCPM	Spearman	QMP	Calprotectin	Roseburia.hominis	0.00169347	0.967454	0.986517
rho14	LCPM	Spearman	QMP	Calprotectin	Escherichia-Shigella.coli	0.245018	2.03528e-09	1.05326e-07
rho15	LCPM	Spearman	QMP	Calprotectin	Romboutsia.ilealis	-0.0130017	0.754074	0.905472
rho16	LCPM	Spearman	QMP	Calprotectin	Methanobrevibacter.smithii	-0.0166859	0.687647	0.864305
rho17	LCPM	Spearman	QMP	Calprotectin	Blautia.hydrogenotrophica	0.0603415	0.145622	0.415777
rho18	LCPM	Spearman	QMP	Calprotectin	Intestinimonas.timonensis	-0.0287102	0.489016	0.749825
rho19	LCPM	Spearman	QMP	Calprotectin	Phascolarctobacterium.faecium	0.00969499	0.815301	0.934999
rho20	LCPM	Spearman	QMP	Calprotectin	Streptococcus.gordonii	0.266737	5.92598e-11	4.08893e-09
rho21	LCPM	Spearman	QMP	Calprotectin	Ruminococcus.bromii	-0.0659035	0.11193	0.34176
rho22	LCPM	Spearman	QMP	Calprotectin	Enterococcus.faecium	0.119328	0.0039097	0.0279072
rho23	LCPM	Spearman	QMP	Calprotectin	Parabacteroides.distasonis	-0.0215404	0.603729	0.831419
rho24	LCPM	Spearman	QMP	Calprotectin	Odoribacter.splanchnicus	-0.0389187	0.348221	0.643587
rho25	LCPM	Spearman	QMP	Calprotectin	Slackia.piriformis	-0.0502275	0.225924	0.527203
rho26	LCPM	Spearman	QMP	Calprotectin	Alistipes.finegoldii	0.0277883	0.503082	0.768545
rho27	LCPM	Spearman	QMP	Calprotectin	Clostridium sensu stricto 1.celatum	0.014462	0.727496	0.888446
rho28	LCPM	Spearman	QMP	Calprotectin	Alistipes.obesi	-0.053686	0.19552	0.486548
rho29	LCPM	Spearman	QMP	Calprotectin	Cloacibacillus.evryensis	0.0736876	0.0754344	0.27637
rho30	LCPM	Spearman	QMP	Calprotectin	Desulfovibrio.piger	-0.00261772	0.949711	0.97806
rho31	LCPM	Spearman	QMP	Calprotectin	Bacteroides.coprophilus	0.0176545	0.67055	0.85816
rho32	LCPM	Spearman	QMP	Calprotectin	Gordonibacter.pamelaeae	0.0561739	0.175577	0.455498
rho33	LCPM	Spearman	QMP	Calprotectin	Streptococcus.oralis	0.306123	4.09974e-14	5.65764e-12
rho34	LCPM	Spearman	QMP	Calprotectin	Cloacibacillus.porcorum	0.0164638	0.69159	0.864305
rho35	LCPM	Spearman	QMP	Calprotectin	Veillonella.parvula	0.162251	8.30851e-05	0.00115875
rho36	LCPM	Spearman	QMP	Calprotectin	Prevotella.stercorea	0.0150094	0.717613	0.880894
rho37	LCPM	Spearman	QMP	Calprotectin	Bacteroides.clarus	0.0239838	0.563305	0.803328
rho38	LCPM	Spearman	QMP	Calprotectin	Bacteroides.uniformis	-0.0237028	0.567888	0.803328
rho39	LCPM	Spearman	QMP	Calprotectin	Alistipes.inops	-0.0214124	0.605883	0.831419
rho40	LCPM	Spearman	QMP	Calprotectin	Lachnospiraceae UCG-001.bacterium	-0.107538	0.0093627	0.0560362
rho41	LCPM	Spearman	QMP	Calprotectin	Bacteroides.vulgatus	0.0550874	0.184092	0.470458
rho42	LCPM	Spearman	QMP	Calprotectin	Bifidobacterium.adolescentis	-0.0450287	0.277722	0.588807
rho43	LCPM	Spearman	QMP	Calprotectin	Acidaminococcus.intestini	0.0470427	0.256772	0.571524
rho44	LCPM	Spearman	QMP	Calprotectin	Ruminococcus.callidus	0.023029	0.578946	0.809742
rho45	LCPM	Spearman	QMP	Calprotectin	Sanguibacteroides.justesenii	-0.0426001	0.304489	0.60315
rho46	LCPM	Spearman	QMP	Calprotectin	Blautia.hansenii	0.0383575	0.355222	0.647495
rho47	LCPM	Spearman	QMP	Calprotectin	Holdemania.massiliensis	0.0248491	0.549309	0.800101
rho48	LCPM	Spearman	QMP	Calprotectin	Anaerofustis.stercorihominis	-0.000482511	0.990724	0.995703
rho49	LCPM	Spearman	QMP	Calprotectin	Enteroscipio.rubneri	-0.00453167	0.913056	0.959252
rho50	LCPM	Spearman	QMP	Calprotectin	Streptococcus.lutetiensis	0.101728	0.0139956	0.0762392
rho51	LCPM	Spearman	QMP	Calprotectin	Parabacteroides.goldsteinii	0.0320183	0.440332	0.709329
rho52	LCPM	Spearman	QMP	Calprotectin	Bacteroides.finegoldii	0.00628315	0.879672	0.959252
rho53	LCPM	Spearman	QMP	Calprotectin	Parabacteroides.johnsonii	0.0837915	0.0431356	0.184104
rho54	LCPM	Spearman	QMP	Calprotectin	Roseburia.inulinivorans	0.00830266	0.841446	0.949206
rho55	LCPM	Spearman	QMP	Calprotectin	Blautia.caecimuris	-0.024132	0.560896	0.803328
rho56	LCPM	Spearman	QMP	Calprotectin	Erysipelatoclostridium.ramosum	0.0905963	0.0287215	0.143261
rho57	LCPM	Spearman	QMP	Calprotectin	Blautia.wexlerae	-0.0456839	0.270782	0.583875
rho58	LCPM	Spearman	QMP	Calprotectin	Leuconostoc.carnosum	0.0350819	0.397827	0.675001
rho59	LCPM	Spearman	QMP	Calprotectin	Akkermansia.muciniphila	-0.0744884	0.0723058	0.267273
rho60	LCPM	Spearman	QMP	Calprotectin	Blautia.obeum	-0.0439138	0.289805	0.588807
rho61	LCPM	Spearman	QMP	Calprotectin	Streptococcus.salivarius	0.256039	3.52409e-10	2.08425e-08
rho62	LCPM	Spearman	QMP	Calprotectin	Catenibacillus.scindens	0.0178073	0.667869	0.85816
rho63	LCPM	Spearman	QMP	Calprotectin	Bacteroides.massiliensis	0.0817051	0.0486249	0.19736
rho64	LCPM	Spearman	QMP	Calprotectin	Fusobacterium.nucleatum	0.148096	0.000333274	0.00367608
rho65	LCPM	Spearman	QMP	Calprotectin	Christensenella.massiliensis	0.0305832	0.461104	0.724651
rho66	LCPM	Spearman	QMP	Calprotectin	Roseburia.intestinalis	-0.0330907	0.425166	0.706902
rho67	LCPM	Spearman	QMP	Calprotectin	Butyrivibrio.crossotus	-0.082418	0.0466869	0.193284
rho68	LCPM	Spearman	QMP	Calprotectin	Acidaminococcus.fermentans	0.0438238	0.290795	0.588807
rho69	LCPM	Spearman	QMP	Calprotectin	Bacteroides.stercoris	0.054658	0.18754	0.476328
rho70	LCPM	Spearman	QMP	Calprotectin	Bacteroides.intestinalis	-0.0405756	0.328067	0.631462
rho71	LCPM	Spearman	QMP	Calprotectin	Bifidobacterium.bifidum	0.128841	0.00182559	0.0152267
rho72	LCPM	Spearman	QMP	Calprotectin	Bacteroides.salyersiae	0.0849382	0.0403477	0.175831
rho73	LCPM	Spearman	QMP	Calprotectin	Alistipes.indistinctus	0.0561141	0.176038	0.455498
rho74	LCPM	Spearman	QMP	Calprotectin	Flavonifractor.plautii	-0.0306965	0.459444	0.724651
rho75	LCPM	Spearman	QMP	Calprotectin	Parvimonas.micra	0.0903511	0.029158	0.143707
rho76	LCPM	Spearman	QMP	Calprotectin	Faecalitalea.cylindroides	0.0274072	0.508958	0.771826
rho77	LCPM	Spearman	QMP	Calprotectin	Slackia.isoflavoniconvertens	0.0156571	0.705981	0.872466
rho78	LCPM	Spearman	QMP	Calprotectin	Clostridium sensu stricto 1.perfringens	0.138326	0.000811392	0.00763446
rho79	LCPM	Spearman	QMP	Calprotectin	Alistipes.putredinis	0.0119678	0.773073	0.908837
rho80	LCPM	Spearman	QMP	Calprotectin	Coprococcus.comes	-0.0119524	0.773356	0.908837
rho81	LCPM	Spearman	QMP	Calprotectin	Solobacterium.moorei	0.123308	0.00286064	0.0219316
rho82	LCPM	Spearman	QMP	Calprotectin	Lactococcus.lactis	0.0677332	0.102299	0.325782
rho83	LCPM	Spearman	QMP	Calprotectin	Coprobacillus.cateniformis	0.00621893	0.880893	0.959252
rho84	LCPM	Spearman	QMP	Calprotectin	Lactobacillus.johnsonii	0.148383	0.000324407	0.00367608
rho85	LCPM	Spearman	QMP	Calprotectin	Ruminococcus.bicirculans	-0.0561337	0.175887	0.455498
rho86	LCPM	Spearman	QMP	Calprotectin	Paraprevotella.xylaniphila	0.0594066	0.151977	0.425125
rho87	LCPM	Spearman	QMP	Calprotectin	Dialister.invisus	-0.103897	0.0120713	0.068459
rho88	LCPM	Spearman	QMP	Calprotectin	Paraprevotella.clara	0.0193843	0.640442	0.849817
rho89	LCPM	Spearman	QMP	Calprotectin	Collinsella.aerofaciens	0.0710275	0.0866261	0.301371
rho90	LCPM	Spearman	QMP	Calprotectin	Bacteroides.thetaiotaomicron	-0.0382485	0.356591	0.647495
rho91	LCPM	Spearman	QMP	Calprotectin	Streptococcus.anginosus	0.236923	6.99781e-09	3.21899e-07
rho92	LCPM	Spearman	QMP	Calprotectin	Faecalicoccus.pleomorphus	0.0446066	0.282255	0.588807
rho93	LCPM	Spearman	QMP	Calprotectin	Eggerthella.lenta	0.0108153	0.794412	0.918677
rho94	LCPM	Spearman	QMP	Calprotectin	Parabacteroides.merdae	0.00429683	0.917545	0.959252
rho95	LCPM	Spearman	QMP	Calprotectin	Streptococcus.gallolyticus	0.0614541	0.138327	0.400471
rho96	LCPM	Spearman	QMP	Calprotectin	Streptococcus.mutans	0.214339	1.74114e-07	5.1488e-06
rho97	LCPM	Spearman	QMP	Calprotectin	Veillonella.dispar	0.147352	0.000357335	0.00379324
rho98	LCPM	Spearman	QMP	Calprotectin	Hafnia-Obesumbacterium.alvei	0.0799005	0.0538338	0.212259
rho99	LCPM	Spearman	QMP	Calprotectin	Bifidobacterium.breve	-0.0478886	0.248308	0.560284
rho100	LCPM	Spearman	QMP	Calprotectin	Porphyromonas.asaccharolytica	0.107413	0.00944599	0.0560362
rho101	LCPM	Spearman	QMP	Calprotectin	Anaerostipes.hadrus	-0.209788	3.19561e-07	8.81989e-06
rho102	LCPM	Spearman	QMP	Calprotectin	Bacteroides.nordii	-0.00183216	0.96479	0.98623
rho103	LCPM	Spearman	QMP	Calprotectin	Colidextribacter.massiliensis	-0.012494	0.763386	0.905564
rho104	LCPM	Spearman	QMP	Calprotectin	Dorea.formicigenerans	0.0182672	0.659821	0.856893
rho105	LCPM	Spearman	QMP	Calprotectin	Rothia.mucilaginosa	0.0757542	0.067577	0.254335
rho106	LCPM	Spearman	QMP	Calprotectin	Coprococcus.eutactus	-0.134358	0.00114633	0.0100974
rho107	LCPM	Spearman	QMP	Calprotectin	Bacteroides.caccae	0.0573149	0.166954	0.451758
rho108	LCPM	Spearman	QMP	Calprotectin	Collinsella.tanakaei	0.0255374	0.538298	0.79308
rho109	LCPM	Spearman	QMP	Calprotectin	Parasutterella.secunda	-0.0191562	0.644381	0.852312
rho110	LCPM	Spearman	QMP	Calprotectin	Bacteroides.fragilis	0.00446708	0.91429	0.959252
rho111	LCPM	Spearman	QMP	Calprotectin	Mogibacterium.pumilum	0.0394751	0.341367	0.641199
rho112	LCPM	Spearman	QMP	Calprotectin	Dialister.pneumosintes	0.126847	0.00215056	0.0171217
rho113	LCPM	Spearman	QMP	Calprotectin	Prevotella_9.copri	0.0829009	0.0454113	0.190896
rho114	LCPM	Spearman	QMP	Calprotectin	Bacteroides.coprocola	0.0656907	0.113095	0.34176
rho115	LCPM	Spearman	QMP	Calprotectin	Alistipes.onderdonkii	-0.0206803	0.618262	0.833747
rho116	LCPM	Spearman	QMP	Calprotectin	Coprobacter.secundus	0.00807306	0.845775	0.951497
rho117	LCPM	Spearman	QMP	Calprotectin	Bifidobacterium.animalis	0.037631	0.364414	0.650615
rho118	LCPM	Spearman	QMP	Calprotectin	Coprococcus.catus	-0.0328763	0.428174	0.707461
rho119	LCPM	Spearman	QMP	Calprotectin	Prevotella.intermedia	0.039145	0.345422	0.641278
rho120	LCPM	Spearman	QMP	Calprotectin	Streptococcus.parasanguinis	0.299695	1.45408e-13	1.50497e-11
rho121	LCPM	Spearman	QMP	Calprotectin	Bifidobacterium.catenulatum	0.0035039	0.932721	0.967809
rho122	LCPM	Spearman	QMP	Calprotectin	Anaerococcus.vaginalis	0.0918378	0.0265965	0.13428
rho123	LCPM	Spearman	QMP	Calprotectin	Bacteroides.cellulosilyticus	-0.0761951	0.0659908	0.250644
rho124	LCPM	Spearman	QMP	Calprotectin	Monoglobus.pectinilyticus	-0.08281	0.0456491	0.190896
rho125	LCPM	Spearman	QMP	Calprotectin	Anaerostipes.caccae	0.0378693	0.361383	0.650615
rho126	LCPM	Spearman	QMP	Calprotectin	Blautia.glucerasea	0.00133973	0.97425	0.991006
rho127	LCPM	Spearman	QMP	Calprotectin	Bacteroides.plebeius	0.0208711	0.615024	0.832091
rho128	LCPM	Spearman	QMP	Calprotectin	Bacteroides.ovatus	-0.0764438	0.0651096	0.249587
rho129	LCPM	Spearman	QMP	Calprotectin	Methanosphaera.stadtmanae	-0.0527543	0.2034	0.494776
rho130	LCPM	Spearman	QMP	Calprotectin	Sutterella.wadsworthensis	-0.0358897	0.387045	0.667653
rho131	LCPM	Spearman	QMP	Calprotectin	Bacteroides.eggerthii	-0.0196183	0.636412	0.847185
rho132	LCPM	Spearman	QMP	Calprotectin	Ruminococcus.flavefaciens	-0.128752	0.00183898	0.0152267
rho133	LCPM	Spearman	QMP	Calprotectin	Bacteroides.dorei	-0.00614884	0.882225	0.959252
rho134	LCPM	Spearman	QMP	Calprotectin	Desulfovibrio.fairfieldensis	-0.00540438	0.896399	0.959252
rho135	LCPM	Spearman	QMP	Calprotectin	Haemophilus.parainfluenzae	0.181452	1.04104e-05	0.000195904
rho136	LCPM	Spearman	QMP	Calprotectin	Harryflintia.acetispora	0.0173037	0.676722	0.86204
rho137	LCPM	Spearman	QMP	Calprotectin	Bifidobacterium.dentium	0.172286	2.88566e-05	0.000459485
rho138	LCPM	Spearman	QMP	Moisture	Faecalibacterium.prausnitzii	-0.0412862	0.317172	0.613594
rho139	LCPM	Spearman	QMP	Moisture	Odoribacter.laneus	-0.0455608	0.269613	0.583875
rho140	LCPM	Spearman	QMP	Moisture	Collinsella.stercoris	-0.0202852	0.623205	0.836112
rho141	LCPM	Spearman	QMP	Moisture	Victivallis.vadensis	-0.0125811	0.760597	0.905564
rho142	LCPM	Spearman	QMP	Moisture	Anaerotruncus.colihominis	-0.098437	0.0168607	0.0906538
rho143	LCPM	Spearman	QMP	Moisture	Intestinimonas.butyriciproducens	-0.10779	0.00884295	0.0546415
rho144	LCPM	Spearman	QMP	Moisture	Ruminococcus.champanellensis	-0.106823	0.00947472	0.0560362
rho145	LCPM	Spearman	QMP	Moisture	Peptostreptococcus.anaerobius	-0.0324439	0.431911	0.707461
rho146	LCPM	Spearman	QMP	Moisture	Alistipes.shahii	-0.23375	9.43382e-09	3.55055e-07
rho147	LCPM	Spearman	QMP	Moisture	Lactobacillus.delbrueckii	0.0127899	0.756747	0.905472
rho148	LCPM	Spearman	QMP	Moisture	Eubacterium.callanderi	-0.175397	1.86104e-05	0.000334986
rho149	LCPM	Spearman	QMP	Moisture	Dielma.fastidiosa	-0.0837771	0.0421063	0.181584
rho150	LCPM	Spearman	QMP	Moisture	Parabacteroides.faecis	-0.036028	0.382772	0.66583
rho151	LCPM	Spearman	QMP	Moisture	Roseburia.hominis	-0.156812	0.000132749	0.00177283
rho152	LCPM	Spearman	QMP	Moisture	Escherichia-Shigella.coli	-0.137049	0.000853712	0.00776569
rho153	LCPM	Spearman	QMP	Moisture	Romboutsia.ilealis	-0.155545	0.000150619	0.00194653
rho154	LCPM	Spearman	QMP	Moisture	Methanobrevibacter.smithii	-0.331358	1.46638e-16	3.03542e-14
rho155	LCPM	Spearman	QMP	Moisture	Blautia.hydrogenotrophica	-0.0855246	0.0379848	0.17281
rho156	LCPM	Spearman	QMP	Moisture	Intestinimonas.timonensis	-0.0261438	0.526569	0.784171
rho157	LCPM	Spearman	QMP	Moisture	Phascolarctobacterium.faecium	-0.121859	0.00305449	0.022992
rho158	LCPM	Spearman	QMP	Moisture	Streptococcus.gordonii	0.0198406	0.630841	0.842478
rho159	LCPM	Spearman	QMP	Moisture	Ruminococcus.bromii	-0.194046	2.08988e-06	4.55373e-05
rho160	LCPM	Spearman	QMP	Moisture	Enterococcus.faecium	-0.0609003	0.13988	0.402154
rho161	LCPM	Spearman	QMP	Moisture	Parabacteroides.distasonis	-0.0691141	0.0937786	0.311153
rho162	LCPM	Spearman	QMP	Moisture	Odoribacter.splanchnicus	-0.140738	0.000613858	0.00605089
rho163	LCPM	Spearman	QMP	Moisture	Slackia.piriformis	-0.0391528	0.342847	0.641199
rho164	LCPM	Spearman	QMP	Moisture	Alistipes.finegoldii	-0.113218	0.00594594	0.0397035
rho165	LCPM	Spearman	QMP	Moisture	Clostridium sensu stricto 1.celatum	-0.0560154	0.17458	0.455498
rho166	LCPM	Spearman	QMP	Moisture	Alistipes.obesi	-0.227828	2.25517e-08	7.18184e-07
rho167	LCPM	Spearman	QMP	Moisture	Cloacibacillus.evryensis	-0.0873954	0.0339571	0.1599
rho168	LCPM	Spearman	QMP	Moisture	Desulfovibrio.piger	-0.0365431	0.376001	0.659595
rho169	LCPM	Spearman	QMP	Moisture	Bacteroides.coprophilus	0.00581594	0.887988	0.959252
rho170	LCPM	Spearman	QMP	Moisture	Gordonibacter.pamelaeae	-0.147214	0.000337418	0.00367608
rho171	LCPM	Spearman	QMP	Moisture	Streptococcus.oralis	0.0343046	0.405959	0.685988
rho172	LCPM	Spearman	QMP	Moisture	Cloacibacillus.porcorum	-0.198083	1.2647e-06	2.90881e-05
rho173	LCPM	Spearman	QMP	Moisture	Veillonella.parvula	0.0353539	0.391744	0.670173
rho174	LCPM	Spearman	QMP	Moisture	Prevotella.stercorea	-0.0368763	0.371661	0.657555
rho175	LCPM	Spearman	QMP	Moisture	Bacteroides.clarus	-0.00845351	0.837784	0.947726
rho176	LCPM	Spearman	QMP	Moisture	Bacteroides.uniformis	-0.199753	1.02434e-06	2.49458e-05
rho177	LCPM	Spearman	QMP	Moisture	Alistipes.inops	-0.144287	0.000443566	0.00459091
rho178	LCPM	Spearman	QMP	Moisture	Lachnospiraceae UCG-001.bacterium	0.0425244	0.302863	0.60315
rho179	LCPM	Spearman	QMP	Moisture	Bacteroides.vulgatus	-0.0480225	0.244558	0.559376
rho180	LCPM	Spearman	QMP	Moisture	Bifidobacterium.adolescentis	-0.120006	0.00353616	0.0256837
rho181	LCPM	Spearman	QMP	Moisture	Acidaminococcus.intestini	0.0112859	0.784601	0.914435
rho182	LCPM	Spearman	QMP	Moisture	Ruminococcus.callidus	-0.161328	8.39675e-05	0.00115875
rho183	LCPM	Spearman	QMP	Moisture	Sanguibacteroides.justesenii	0.00269452	0.947971	0.97806
rho184	LCPM	Spearman	QMP	Moisture	Blautia.hansenii	-0.00685139	0.868214	0.958508
rho185	LCPM	Spearman	QMP	Moisture	Holdemania.massiliensis	-0.0261858	0.525905	0.784171
rho186	LCPM	Spearman	QMP	Moisture	Anaerofustis.stercorihominis	-0.0399294	0.333351	0.633061
rho187	LCPM	Spearman	QMP	Moisture	Enteroscipio.rubneri	-0.000222401	0.995703	0.995703
rho188	LCPM	Spearman	QMP	Moisture	Streptococcus.lutetiensis	0.00503198	0.903007	0.959252
rho189	LCPM	Spearman	QMP	Moisture	Parabacteroides.goldsteinii	-0.115569	0.00498129	0.0338203
rho190	LCPM	Spearman	QMP	Moisture	Bacteroides.finegoldii	-0.0186929	0.650736	0.853444
rho191	LCPM	Spearman	QMP	Moisture	Parabacteroides.johnsonii	-0.039073	0.343831	0.641199
rho192	LCPM	Spearman	QMP	Moisture	Roseburia.inulinivorans	0.104039	0.0115218	0.0662501
rho193	LCPM	Spearman	QMP	Moisture	Blautia.caecimuris	-0.00845032	0.837844	0.947726
rho194	LCPM	Spearman	QMP	Moisture	Erysipelatoclostridium.ramosum	-0.0111177	0.787735	0.914435
rho195	LCPM	Spearman	QMP	Moisture	Blautia.wexlerae	-0.0559024	0.175452	0.455498
rho196	LCPM	Spearman	QMP	Moisture	Leuconostoc.carnosum	-0.0245105	0.552727	0.800101
rho197	LCPM	Spearman	QMP	Moisture	Akkermansia.muciniphila	-0.229809	1.68939e-08	5.8284e-07
rho198	LCPM	Spearman	QMP	Moisture	Blautia.obeum	-0.104426	0.0112155	0.0653973
rho199	LCPM	Spearman	QMP	Moisture	Streptococcus.salivarius	-0.0595454	0.148926	0.422296
rho200	LCPM	Spearman	QMP	Moisture	Catenibacillus.scindens	-0.0635026	0.123696	0.363192
rho201	LCPM	Spearman	QMP	Moisture	Bacteroides.massiliensis	-0.136928	0.000862854	0.00776569
rho202	LCPM	Spearman	QMP	Moisture	Fusobacterium.nucleatum	0.00497007	0.904194	0.959252
rho203	LCPM	Spearman	QMP	Moisture	Christensenella.massiliensis	-0.0122421	0.766858	0.907084
rho204	LCPM	Spearman	QMP	Moisture	Roseburia.intestinalis	0.200046	9.86997e-07	2.49458e-05
rho205	LCPM	Spearman	QMP	Moisture	Butyrivibrio.crossotus	-0.0668078	0.105287	0.332739
rho206	LCPM	Spearman	QMP	Moisture	Acidaminococcus.fermentans	-0.01751	0.671503	0.85816
rho207	LCPM	Spearman	QMP	Moisture	Bacteroides.stercoris	-0.0320845	0.437032	0.708463
rho208	LCPM	Spearman	QMP	Moisture	Bacteroides.intestinalis	-0.0512382	0.214351	0.513105
rho209	LCPM	Spearman	QMP	Moisture	Bifidobacterium.bifidum	-0.0646718	0.116916	0.34998
rho210	LCPM	Spearman	QMP	Moisture	Bacteroides.salyersiae	-0.0266416	0.518723	0.779927
rho211	LCPM	Spearman	QMP	Moisture	Alistipes.indistinctus	-0.392963	3.46008e-23	1.43247e-20
rho212	LCPM	Spearman	QMP	Moisture	Flavonifractor.plautii	-0.0548585	0.183666	0.470458
rho213	LCPM	Spearman	QMP	Moisture	Parvimonas.micra	-0.0166845	0.686148	0.864305
rho214	LCPM	Spearman	QMP	Moisture	Faecalitalea.cylindroides	-0.173756	2.23245e-05	0.000385097
rho215	LCPM	Spearman	QMP	Moisture	Slackia.isoflavoniconvertens	-0.0868024	0.0351925	0.163704
rho216	LCPM	Spearman	QMP	Moisture	Clostridium sensu stricto 1.perfringens	-0.0256835	0.533876	0.789549
rho217	LCPM	Spearman	QMP	Moisture	Alistipes.putredinis	-0.169506	3.54918e-05	0.000524771
rho218	LCPM	Spearman	QMP	Moisture	Coprococcus.comes	-0.155246	0.000155158	0.00194653
rho219	LCPM	Spearman	QMP	Moisture	Solobacterium.moorei	-0.0375087	0.36351	0.650615
rho220	LCPM	Spearman	QMP	Moisture	Lactococcus.lactis	-0.0848614	0.0395068	0.173998
rho221	LCPM	Spearman	QMP	Moisture	Coprobacillus.cateniformis	-0.170753	3.10129e-05	0.000475532
rho222	LCPM	Spearman	QMP	Moisture	Lactobacillus.johnsonii	-0.0692147	0.0933003	0.311153
rho223	LCPM	Spearman	QMP	Moisture	Ruminococcus.bicirculans	-0.143332	0.000484447	0.00489173
rho224	LCPM	Spearman	QMP	Moisture	Paraprevotella.xylaniphila	-0.00452512	0.912735	0.959252
rho225	LCPM	Spearman	QMP	Moisture	Dialister.invisus	0.0242472	0.557002	0.803328
rho226	LCPM	Spearman	QMP	Moisture	Paraprevotella.clara	-0.0417026	0.312312	0.609634
rho227	LCPM	Spearman	QMP	Moisture	Collinsella.aerofaciens	-0.233905	9.21791e-09	3.55055e-07
rho228	LCPM	Spearman	QMP	Moisture	Bacteroides.thetaiotaomicron	-0.0235416	0.568539	0.803328
rho229	LCPM	Spearman	QMP	Moisture	Streptococcus.anginosus	-0.07307	0.0764009	0.277456
rho230	LCPM	Spearman	QMP	Moisture	Faecalicoccus.pleomorphus	-0.0417146	0.312172	0.609634
rho231	LCPM	Spearman	QMP	Moisture	Eggerthella.lenta	-0.042172	0.306891	0.605014
rho232	LCPM	Spearman	QMP	Moisture	Parabacteroides.merdae	-0.0944507	0.0218761	0.114619
rho233	LCPM	Spearman	QMP	Moisture	Streptococcus.gallolyticus	-0.0245133	0.552681	0.800101
rho234	LCPM	Spearman	QMP	Moisture	Streptococcus.mutans	-0.0681061	0.0986782	0.317914
rho235	LCPM	Spearman	QMP	Moisture	Veillonella.dispar	0.112143	0.0064406	0.0416626
rho236	LCPM	Spearman	QMP	Moisture	Hafnia-Obesumbacterium.alvei	0.033141	0.422077	0.706902
rho237	LCPM	Spearman	QMP	Moisture	Bifidobacterium.breve	-0.117602	0.00426342	0.0299162
rho238	LCPM	Spearman	QMP	Moisture	Porphyromonas.asaccharolytica	-0.0366333	0.374824	0.659595
rho239	LCPM	Spearman	QMP	Moisture	Anaerostipes.hadrus	-0.101647	0.0135844	0.0749859
rho240	LCPM	Spearman	QMP	Moisture	Bacteroides.nordii	-0.0425051	0.303084	0.60315
rho241	LCPM	Spearman	QMP	Moisture	Colidextribacter.massiliensis	-0.109131	0.00802946	0.0503666
rho242	LCPM	Spearman	QMP	Moisture	Dorea.formicigenerans	-0.171467	2.86954e-05	0.000459485
rho243	LCPM	Spearman	QMP	Moisture	Rothia.mucilaginosa	0.0130709	0.751576	0.905472
rho244	LCPM	Spearman	QMP	Moisture	Coprococcus.eutactus	-0.187572	4.57632e-06	9.47299e-05
rho245	LCPM	Spearman	QMP	Moisture	Bacteroides.caccae	-0.185604	5.77781e-06	0.000113905
rho246	LCPM	Spearman	QMP	Moisture	Collinsella.tanakaei	-0.0471412	0.253334	0.56692
rho247	LCPM	Spearman	QMP	Moisture	Parasutterella.secunda	-0.0849807	0.0392294	0.173998
rho248	LCPM	Spearman	QMP	Moisture	Bacteroides.fragilis	0.0360461	0.382532	0.66583
rho249	LCPM	Spearman	QMP	Moisture	Mogibacterium.pumilum	0.0477983	0.24677	0.560284
rho250	LCPM	Spearman	QMP	Moisture	Dialister.pneumosintes	-0.0124906	0.762266	0.905564
rho251	LCPM	Spearman	QMP	Moisture	Prevotella_9.copri	0.0445428	0.28047	0.588807
rho252	LCPM	Spearman	QMP	Moisture	Bacteroides.coprocola	0.00888618	0.829605	0.944527
rho253	LCPM	Spearman	QMP	Moisture	Alistipes.onderdonkii	-0.115564	0.00498319	0.0338203
rho254	LCPM	Spearman	QMP	Moisture	Coprobacter.secundus	-0.0359036	0.384418	0.665895
rho255	LCPM	Spearman	QMP	Moisture	Bifidobacterium.animalis	-0.101716	0.0135206	0.0749859
rho256	LCPM	Spearman	QMP	Moisture	Coprococcus.catus	-0.269536	2.91044e-11	2.40985e-09
rho257	LCPM	Spearman	QMP	Moisture	Prevotella.intermedia	-0.032011	0.438083	0.708463
rho258	LCPM	Spearman	QMP	Moisture	Streptococcus.parasanguinis	-0.0118065	0.774926	0.908837
rho259	LCPM	Spearman	QMP	Moisture	Bifidobacterium.catenulatum	-0.00581656	0.887976	0.959252
rho260	LCPM	Spearman	QMP	Moisture	Anaerococcus.vaginalis	-0.0355829	0.388682	0.667694
rho261	LCPM	Spearman	QMP	Moisture	Bacteroides.cellulosilyticus	-0.0391757	0.342563	0.641199
rho262	LCPM	Spearman	QMP	Moisture	Monoglobus.pectinilyticus	-0.006434	0.876176	0.959252
rho263	LCPM	Spearman	QMP	Moisture	Anaerostipes.caccae	-0.021672	0.599646	0.830278
rho264	LCPM	Spearman	QMP	Moisture	Blautia.glucerasea	-0.00712119	0.863075	0.957944
rho265	LCPM	Spearman	QMP	Moisture	Bacteroides.plebeius	-0.0439908	0.28648	0.588807
rho266	LCPM	Spearman	QMP	Moisture	Bacteroides.ovatus	0.0726508	0.0781082	0.281189
rho267	LCPM	Spearman	QMP	Moisture	Methanosphaera.stadtmanae	-0.089303	0.030231	0.147243
rho268	LCPM	Spearman	QMP	Moisture	Sutterella.wadsworthensis	0.0584195	0.156776	0.432701
rho269	LCPM	Spearman	QMP	Moisture	Bacteroides.eggerthii	-0.127479	0.00193577	0.0157139
rho270	LCPM	Spearman	QMP	Moisture	Ruminococcus.flavefaciens	-0.147413	0.000331143	0.00367608
rho271	LCPM	Spearman	QMP	Moisture	Bacteroides.dorei	-0.00884127	0.830454	0.944527
rho272	LCPM	Spearman	QMP	Moisture	Desulfovibrio.fairfieldensis	-0.138748	0.000734145	0.00706828
rho273	LCPM	Spearman	QMP	Moisture	Haemophilus.parainfluenzae	0.0714562	0.0831446	0.29674
rho274	LCPM	Spearman	QMP	Moisture	Harryflintia.acetispora	-0.037424	0.364596	0.650615
rho275	LCPM	Spearman	QMP	Moisture	Bifidobacterium.dentium	-0.0707058	0.0864403	0.301371
rho276	LCPM	Spearman	QMP	BMI	Faecalibacterium.prausnitzii	-0.0674824	0.112937	0.34176
rho277	LCPM	Spearman	QMP	BMI	Odoribacter.laneus	-0.00953844	0.822911	0.941119
rho278	LCPM	Spearman	QMP	BMI	Collinsella.stercoris	0.0893793	0.0356156	0.163832
rho279	LCPM	Spearman	QMP	BMI	Victivallis.vadensis	-0.0472483	0.267347	0.582534
rho280	LCPM	Spearman	QMP	BMI	Anaerotruncus.colihominis	-0.0313356	0.462096	0.724651
rho281	LCPM	Spearman	QMP	BMI	Intestinimonas.butyriciproducens	-0.00474983	0.911264	0.959252
rho282	LCPM	Spearman	QMP	BMI	Ruminococcus.champanellensis	-0.0961407	0.0237615	0.121447
rho283	LCPM	Spearman	QMP	BMI	Peptostreptococcus.anaerobius	-0.00510827	0.904598	0.959252
rho284	LCPM	Spearman	QMP	BMI	Alistipes.shahii	-0.127375	0.00269283	0.0210346
rho285	LCPM	Spearman	QMP	BMI	Lactobacillus.delbrueckii	0.0611672	0.150861	0.424875
rho286	LCPM	Spearman	QMP	BMI	Eubacterium.callanderi	0.0540554	0.204364	0.494776
rho287	LCPM	Spearman	QMP	BMI	Dielma.fastidiosa	0.0146627	0.730811	0.88987
rho288	LCPM	Spearman	QMP	BMI	Parabacteroides.faecis	-0.0582637	0.171253	0.455498
rho289	LCPM	Spearman	QMP	BMI	Roseburia.hominis	-0.0340716	0.423916	0.706902
rho290	LCPM	Spearman	QMP	BMI	Escherichia-Shigella.coli	0.0841509	0.0479378	0.196497
rho291	LCPM	Spearman	QMP	BMI	Romboutsia.ilealis	-0.0806188	0.0581424	0.227084
rho292	LCPM	Spearman	QMP	BMI	Methanobrevibacter.smithii	-0.0550357	0.196265	0.486548
rho293	LCPM	Spearman	QMP	BMI	Blautia.hydrogenotrophica	-0.00493255	0.907865	0.959252
rho294	LCPM	Spearman	QMP	BMI	Intestinimonas.timonensis	-0.0716575	0.0922889	0.311153
rho295	LCPM	Spearman	QMP	BMI	Phascolarctobacterium.faecium	0.0798404	0.060618	0.234541
rho296	LCPM	Spearman	QMP	BMI	Streptococcus.gordonii	0.0708659	0.0959523	0.312789
rho297	LCPM	Spearman	QMP	BMI	Ruminococcus.bromii	-0.00712321	0.867266	0.958508
rho298	LCPM	Spearman	QMP	BMI	Enterococcus.faecium	0.00242016	0.954717	0.980777
rho299	LCPM	Spearman	QMP	BMI	Parabacteroides.distasonis	0.00093326	0.98253	0.993997
rho300	LCPM	Spearman	QMP	BMI	Odoribacter.splanchnicus	-0.0248671	0.559529	0.803328
rho301	LCPM	Spearman	QMP	BMI	Slackia.piriformis	0.0133161	0.754701	0.905472
rho302	LCPM	Spearman	QMP	BMI	Alistipes.finegoldii	-0.0904391	0.0334775	0.1599
rho303	LCPM	Spearman	QMP	BMI	Clostridium sensu stricto 1.celatum	-0.026502	0.533995	0.789549
rho304	LCPM	Spearman	QMP	BMI	Alistipes.obesi	-0.0878571	0.0388887	0.173998
rho305	LCPM	Spearman	QMP	BMI	Cloacibacillus.evryensis	-0.0333324	0.434046	0.707461
rho306	LCPM	Spearman	QMP	BMI	Desulfovibrio.piger	0.0461705	0.278425	0.588807
rho307	LCPM	Spearman	QMP	BMI	Bacteroides.coprophilus	0.00524698	0.902021	0.959252
rho308	LCPM	Spearman	QMP	BMI	Gordonibacter.pamelaeae	-0.0192538	0.651421	0.853444
rho309	LCPM	Spearman	QMP	BMI	Streptococcus.oralis	0.0305704	0.473108	0.73634
rho310	LCPM	Spearman	QMP	BMI	Cloacibacillus.porcorum	-0.0230617	0.588396	0.818024
rho311	LCPM	Spearman	QMP	BMI	Veillonella.parvula	0.0283319	0.50613	0.770359
rho312	LCPM	Spearman	QMP	BMI	Prevotella.stercorea	0.000235017	0.9956	0.995703
rho313	LCPM	Spearman	QMP	BMI	Bacteroides.clarus	0.0396524	0.351998	0.64481
rho314	LCPM	Spearman	QMP	BMI	Bacteroides.uniformis	-0.0598707	0.159726	0.435256
rho315	LCPM	Spearman	QMP	BMI	Alistipes.inops	-0.11631	0.00617653	0.0405886
rho316	LCPM	Spearman	QMP	BMI	Lachnospiraceae UCG-001.bacterium	-0.0662481	0.119691	0.353944
rho317	LCPM	Spearman	QMP	BMI	Bacteroides.vulgatus	0.0542849	0.202446	0.494776
rho318	LCPM	Spearman	QMP	BMI	Bifidobacterium.adolescentis	0.0230355	0.588819	0.818024
rho319	LCPM	Spearman	QMP	BMI	Acidaminococcus.intestini	0.0257503	0.545663	0.798248
rho320	LCPM	Spearman	QMP	BMI	Ruminococcus.callidus	0.0116719	0.784189	0.914435
rho321	LCPM	Spearman	QMP	BMI	Sanguibacteroides.justesenii	0.045459	0.285906	0.588807
rho322	LCPM	Spearman	QMP	BMI	Blautia.hansenii	0.113716	0.00743358	0.0473462
rho323	LCPM	Spearman	QMP	BMI	Holdemania.massiliensis	0.0710364	0.0951534	0.312647
rho324	LCPM	Spearman	QMP	BMI	Anaerofustis.stercorihominis	0.046136	0.278785	0.588807
rho325	LCPM	Spearman	QMP	BMI	Enteroscipio.rubneri	-0.0314451	0.460532	0.724651
rho326	LCPM	Spearman	QMP	BMI	Streptococcus.lutetiensis	0.0472956	0.266867	0.582534
rho327	LCPM	Spearman	QMP	BMI	Parabacteroides.goldsteinii	-0.0184036	0.665861	0.85816
rho328	LCPM	Spearman	QMP	BMI	Bacteroides.finegoldii	-0.00626339	0.883165	0.959252
rho329	LCPM	Spearman	QMP	BMI	Parabacteroides.johnsonii	-0.0280091	0.510989	0.772078
rho330	LCPM	Spearman	QMP	BMI	Roseburia.inulinivorans	0.0678233	0.111125	0.34176
rho331	LCPM	Spearman	QMP	BMI	Blautia.caecimuris	0.0974852	0.0218634	0.114619
rho332	LCPM	Spearman	QMP	BMI	Erysipelatoclostridium.ramosum	-0.00768797	0.856851	0.953593
rho333	LCPM	Spearman	QMP	BMI	Blautia.wexlerae	-0.0300059	0.481322	0.742784
rho334	LCPM	Spearman	QMP	BMI	Leuconostoc.carnosum	0.0733508	0.0848283	0.300162
rho335	LCPM	Spearman	QMP	BMI	Akkermansia.muciniphila	-0.0528776	0.214413	0.513105
rho336	LCPM	Spearman	QMP	BMI	Blautia.obeum	0.0449297	0.291559	0.588807
rho337	LCPM	Spearman	QMP	BMI	Streptococcus.salivarius	0.00500621	0.906495	0.959252
rho338	LCPM	Spearman	QMP	BMI	Catenibacillus.scindens	-0.0334101	0.432975	0.707461
rho339	LCPM	Spearman	QMP	BMI	Bacteroides.massiliensis	-0.0153234	0.719184	0.880894
rho340	LCPM	Spearman	QMP	BMI	Fusobacterium.nucleatum	0.0215529	0.613032	0.832091
rho341	LCPM	Spearman	QMP	BMI	Christensenella.massiliensis	-0.0245019	0.565313	0.803328
rho342	LCPM	Spearman	QMP	BMI	Roseburia.intestinalis	-0.000421502	0.992109	0.995703
rho343	LCPM	Spearman	QMP	BMI	Butyrivibrio.crossotus	-0.0313557	0.46181	0.724651
rho344	LCPM	Spearman	QMP	BMI	Acidaminococcus.fermentans	-0.00122283	0.977111	0.99148
rho345	LCPM	Spearman	QMP	BMI	Bacteroides.stercoris	0.0666414	0.117505	0.34998
rho346	LCPM	Spearman	QMP	BMI	Bacteroides.intestinalis	-0.0514933	0.226672	0.527203
rho347	LCPM	Spearman	QMP	BMI	Bifidobacterium.bifidum	-0.0302384	0.477929	0.741058
rho348	LCPM	Spearman	QMP	BMI	Bacteroides.salyersiae	-0.0415192	0.329771	0.631462
rho349	LCPM	Spearman	QMP	BMI	Alistipes.indistinctus	-0.0547963	0.198221	0.488472
rho350	LCPM	Spearman	QMP	BMI	Flavonifractor.plautii	-0.047909	0.260706	0.574659
rho351	LCPM	Spearman	QMP	BMI	Parvimonas.micra	-0.0429244	0.313652	0.609634
rho352	LCPM	Spearman	QMP	BMI	Faecalitalea.cylindroides	-0.00288873	0.945963	0.97806
rho353	LCPM	Spearman	QMP	BMI	Slackia.isoflavoniconvertens	-0.0239684	0.573813	0.805283
rho354	LCPM	Spearman	QMP	BMI	Clostridium sensu stricto 1.perfringens	0.0451251	0.289464	0.588807
rho355	LCPM	Spearman	QMP	BMI	Alistipes.putredinis	0.0217061	0.610511	0.831419
rho356	LCPM	Spearman	QMP	BMI	Coprococcus.comes	0.0506703	0.234193	0.53882
rho357	LCPM	Spearman	QMP	BMI	Solobacterium.moorei	-0.010551	0.804472	0.92772
rho358	LCPM	Spearman	QMP	BMI	Lactococcus.lactis	-0.0521767	0.220559	0.518815
rho359	LCPM	Spearman	QMP	BMI	Coprobacillus.cateniformis	0.0299164	0.48263	0.742784
rho360	LCPM	Spearman	QMP	BMI	Lactobacillus.johnsonii	0.0396874	0.351573	0.64481
rho361	LCPM	Spearman	QMP	BMI	Ruminococcus.bicirculans	-0.0188762	0.657818	0.856893
rho362	LCPM	Spearman	QMP	BMI	Paraprevotella.xylaniphila	0.0901807	0.0339884	0.1599
rho363	LCPM	Spearman	QMP	BMI	Dialister.invisus	0.0335434	0.43114	0.707461
rho364	LCPM	Spearman	QMP	BMI	Paraprevotella.clara	0.0522335	0.220056	0.518815
rho365	LCPM	Spearman	QMP	BMI	Collinsella.aerofaciens	0.05766	0.17574	0.455498
rho366	LCPM	Spearman	QMP	BMI	Bacteroides.thetaiotaomicron	0.0166966	0.695224	0.864305
rho367	LCPM	Spearman	QMP	BMI	Streptococcus.anginosus	0.0603613	0.156327	0.432701
rho368	LCPM	Spearman	QMP	BMI	Faecalicoccus.pleomorphus	-0.067561	0.112517	0.34176
rho369	LCPM	Spearman	QMP	BMI	Eggerthella.lenta	-0.00577766	0.892169	0.959252
rho370	LCPM	Spearman	QMP	BMI	Parabacteroides.merdae	-0.0187323	0.660263	0.856893
rho371	LCPM	Spearman	QMP	BMI	Streptococcus.gallolyticus	0.0833255	0.0501771	0.201683
rho372	LCPM	Spearman	QMP	BMI	Streptococcus.mutans	0.0598596	0.159804	0.435256
rho373	LCPM	Spearman	QMP	BMI	Veillonella.dispar	0.00785521	0.853772	0.953593
rho374	LCPM	Spearman	QMP	BMI	Hafnia-Obesumbacterium.alvei	0.00770238	0.856586	0.953593
rho375	LCPM	Spearman	QMP	BMI	Bifidobacterium.breve	-0.0972768	0.0221487	0.114619
rho376	LCPM	Spearman	QMP	BMI	Porphyromonas.asaccharolytica	-0.050662	0.23427	0.53882
rho377	LCPM	Spearman	QMP	BMI	Anaerostipes.hadrus	-0.0558873	0.189421	0.478172
rho378	LCPM	Spearman	QMP	BMI	Bacteroides.nordii	-0.0217334	0.610061	0.831419
rho379	LCPM	Spearman	QMP	BMI	Colidextribacter.massiliensis	-0.047884	0.260956	0.574659
rho380	LCPM	Spearman	QMP	BMI	Dorea.formicigenerans	0.0491012	0.249015	0.560284
rho381	LCPM	Spearman	QMP	BMI	Rothia.mucilaginosa	0.00359692	0.932743	0.967809
rho382	LCPM	Spearman	QMP	BMI	Coprococcus.eutactus	-0.0525613	0.217171	0.516718
rho383	LCPM	Spearman	QMP	BMI	Bacteroides.caccae	-0.0650418	0.126593	0.36908
rho384	LCPM	Spearman	QMP	BMI	Collinsella.tanakaei	0.0451506	0.289191	0.588807
rho385	LCPM	Spearman	QMP	BMI	Parasutterella.secunda	-0.00785017	0.853865	0.953593
rho386	LCPM	Spearman	QMP	BMI	Bacteroides.fragilis	0.0180675	0.671604	0.85816
rho387	LCPM	Spearman	QMP	BMI	Mogibacterium.pumilum	0.0349177	0.412493	0.694196
rho388	LCPM	Spearman	QMP	BMI	Dialister.pneumosintes	0.0165776	0.697289	0.864305
rho389	LCPM	Spearman	QMP	BMI	Prevotella_9.copri	0.0727602	0.0873733	0.301438
rho390	LCPM	Spearman	QMP	BMI	Bacteroides.coprocola	0.0441305	0.300236	0.60315
rho391	LCPM	Spearman	QMP	BMI	Alistipes.onderdonkii	-0.082404	0.0527797	0.210104
rho392	LCPM	Spearman	QMP	BMI	Coprobacter.secundus	-0.0414153	0.330984	0.631462
rho393	LCPM	Spearman	QMP	BMI	Bifidobacterium.animalis	-0.0044791	0.916302	0.959252
rho394	LCPM	Spearman	QMP	BMI	Coprococcus.catus	-0.0315486	0.459057	0.724651
rho395	LCPM	Spearman	QMP	BMI	Prevotella.intermedia	-0.0383037	0.368631	0.654993
rho396	LCPM	Spearman	QMP	BMI	Streptococcus.parasanguinis	0.00227385	0.957452	0.981152
rho397	LCPM	Spearman	QMP	BMI	Bifidobacterium.catenulatum	0.0321974	0.449868	0.721881
rho398	LCPM	Spearman	QMP	BMI	Anaerococcus.vaginalis	0.0260563	0.540898	0.794084
rho399	LCPM	Spearman	QMP	BMI	Bacteroides.cellulosilyticus	-0.153335	0.000295655	0.00360003
rho400	LCPM	Spearman	QMP	BMI	Monoglobus.pectinilyticus	-0.0153673	0.718414	0.880894
rho401	LCPM	Spearman	QMP	BMI	Anaerostipes.caccae	0.0307811	0.470061	0.73436
rho402	LCPM	Spearman	QMP	BMI	Blautia.glucerasea	0.134023	0.00158413	0.0136632
rho403	LCPM	Spearman	QMP	BMI	Bacteroides.plebeius	0.000833733	0.984393	0.993997
rho404	LCPM	Spearman	QMP	BMI	Bacteroides.ovatus	0.0174455	0.682283	0.864305
rho405	LCPM	Spearman	QMP	BMI	Methanosphaera.stadtmanae	0.0193317	0.650104	0.853444
rho406	LCPM	Spearman	QMP	BMI	Sutterella.wadsworthensis	-0.0218038	0.608904	0.831419
rho407	LCPM	Spearman	QMP	BMI	Bacteroides.eggerthii	-0.070213	0.0990603	0.317914
rho408	LCPM	Spearman	QMP	BMI	Ruminococcus.flavefaciens	0.0169622	0.690624	0.864305
rho409	LCPM	Spearman	QMP	BMI	Bacteroides.dorei	-0.0140158	0.742257	0.898522
rho410	LCPM	Spearman	QMP	BMI	Desulfovibrio.fairfieldensis	-0.0363473	0.39361	0.670594
rho411	LCPM	Spearman	QMP	BMI	Haemophilus.parainfluenzae	0.0172197	0.686175	0.864305
rho412	LCPM	Spearman	QMP	BMI	Harryflintia.acetispora	-0.0240282	0.572856	0.805283
rho413	LCPM	Spearman	QMP	BMI	Bifidobacterium.dentium	0.0274179	0.519951	0.779927
rho414	LCPM	Spearman	RMP	Calprotectin	Faecalibacterium.prausnitzii	-0.0782547	0.0589813	0.208703
rho1100	LCPM	Spearman	RMP	Calprotectin	Bacteroides.vulgatus	0.0526146	0.2046	0.478557
rho2100	LCPM	Spearman	RMP	Calprotectin	Blautia.obeum	-0.0375618	0.365297	0.62291
rho3100	LCPM	Spearman	RMP	Calprotectin	Anaerostipes.hadrus	-0.200042	1.12155e-06	2.73131e-05
rho415	LCPM	Spearman	RMP	Calprotectin	Prevotella_9.copri	0.0798819	0.0538898	0.195705
rho510	LCPM	Spearman	RMP	Calprotectin	Bacteroides.dorei	0.0064841	0.875854	0.93027
rho610	LCPM	Spearman	RMP	Calprotectin	Escherichia-Shigella.coli	0.238254	5.72899e-09	1.9765e-07
rho710	LCPM	Spearman	RMP	Calprotectin	Ruminococcus.bromii	-0.0480388	0.246825	0.521355
rho810	LCPM	Spearman	RMP	Calprotectin	Bacteroides.uniformis	-0.00734816	0.859472	0.924212
rho910	LCPM	Spearman	RMP	Calprotectin	Bifidobacterium.adolescentis	-0.0440433	0.288383	0.565121
rho1010	LCPM	Spearman	RMP	Calprotectin	Roseburia.inulinivorans	0.016691	0.687557	0.844654
rho1110	LCPM	Spearman	RMP	Calprotectin	Akkermansia.muciniphila	-0.0688478	0.0967614	0.292738
rho1210	LCPM	Spearman	RMP	Calprotectin	Streptococcus.salivarius	0.324483	9.25153e-16	9.57534e-14
rho1310	LCPM	Spearman	RMP	Calprotectin	Bacteroides.massiliensis	0.0671365	0.105365	0.305041
rho1410	LCPM	Spearman	RMP	Calprotectin	Roseburia.intestinalis	-0.0324216	0.434592	0.673862
rho1510	LCPM	Spearman	RMP	Calprotectin	Butyrivibrio.crossotus	-0.0947233	0.0221744	0.094641
rho1610	LCPM	Spearman	RMP	Calprotectin	Bacteroides.stercoris	0.0707003	0.0880903	0.272159
rho1710	LCPM	Spearman	RMP	Calprotectin	Alistipes.putredinis	0.0505088	0.223332	0.499782
rho1810	LCPM	Spearman	RMP	Calprotectin	Coprococcus.comes	-0.00338618	0.934976	0.959748
rho1910	LCPM	Spearman	RMP	Calprotectin	Ruminococcus.bicirculans	-0.0477728	0.249455	0.524235
rho2010	LCPM	Spearman	RMP	Calprotectin	Dialister.invisus	-0.0887949	0.0320631	0.131427
rho2110	LCPM	Spearman	RMP	Calprotectin	Bacteroides.plebeius	0.0328613	0.428384	0.671058
rho2210	LCPM	Spearman	RMP	Calprotectin	Collinsella.aerofaciens	0.083627	0.0435487	0.168497
rho2310	LCPM	Spearman	RMP	Calprotectin	Bacteroides.thetaiotaomicron	0.005378	0.896902	0.947238
rho2410	LCPM	Spearman	RMP	Calprotectin	Parabacteroides.merdae	0.0240356	0.562463	0.7762
rho2510	LCPM	Spearman	RMP	Calprotectin	Veillonella.dispar	0.10774	0.00922963	0.051636
rho2610	LCPM	Spearman	RMP	Calprotectin	Bifidobacterium.breve	-0.0446931	0.281321	0.559938
rho2710	LCPM	Spearman	RMP	Calprotectin	Dorea.formicigenerans	0.0382601	0.356445	0.620035
rho2810	LCPM	Spearman	RMP	Calprotectin	Coprococcus.eutactus	-0.123836	0.00274284	0.0195782
rho2910	LCPM	Spearman	RMP	Calprotectin	Bacteroides.caccae	0.0869191	0.0358906	0.143404
rho3010	LCPM	Spearman	RMP	Calprotectin	Bacteroides.fragilis	0.0278482	0.502161	0.732023
rho3110	LCPM	Spearman	RMP	Calprotectin	Bacteroides.coprocola	0.053388	0.198016	0.473864
rho3210	LCPM	Spearman	RMP	Calprotectin	Alistipes.onderdonkii	-0.00755738	0.855515	0.924212
rho3310	LCPM	Spearman	RMP	Calprotectin	Coprococcus.catus	-0.00445282	0.914563	0.953726
rho3410	LCPM	Spearman	RMP	Calprotectin	Streptococcus.parasanguinis	0.377009	3.95428e-21	1.63707e-18
rho3510	LCPM	Spearman	RMP	Calprotectin	Bifidobacterium.catenulatum	0.00469007	0.91003	0.951395
rho3610	LCPM	Spearman	RMP	Calprotectin	Bacteroides.cellulosilyticus	-0.0811956	0.0500509	0.184201
rho3710	LCPM	Spearman	RMP	Calprotectin	Bacteroides.ovatus	-0.0329379	0.427308	0.671058
rho3810	LCPM	Spearman	RMP	Calprotectin	Sutterella.wadsworthensis	-0.0490802	0.236718	0.507779
rho3910	LCPM	Spearman	RMP	Calprotectin	Bacteroides.eggerthii	-0.00300947	0.942197	0.959748
rho4010	LCPM	Spearman	RMP	Calprotectin	Haemophilus.parainfluenzae	0.16396	6.96963e-05	0.000961809
rho416	LCPM	Spearman	RMP	Calprotectin	Alistipes.shahii	-0.0171714	0.679057	0.844654
rho421	LCPM	Spearman	RMP	Calprotectin	Roseburia.hominis	0.00948071	0.819313	0.91266
rho431	LCPM	Spearman	RMP	Calprotectin	Romboutsia.ilealis	0.0588669	0.15574	0.408079
rho441	LCPM	Spearman	RMP	Calprotectin	Methanobrevibacter.smithii	0.00784382	0.850102	0.92277
rho451	LCPM	Spearman	RMP	Calprotectin	Phascolarctobacterium.faecium	0.0260741	0.529791	0.75323
rho461	LCPM	Spearman	RMP	Calprotectin	Streptococcus.gordonii	0.277375	9.28504e-12	5.49144e-10
rho471	LCPM	Spearman	RMP	Calprotectin	Enterococcus.faecium	0.160923	9.51369e-05	0.00115843
rho481	LCPM	Spearman	RMP	Calprotectin	Parabacteroides.distasonis	0.0178402	0.667291	0.844654
rho491	LCPM	Spearman	RMP	Calprotectin	Odoribacter.splanchnicus	0.048335	0.243921	0.517862
rho501	LCPM	Spearman	RMP	Calprotectin	Alistipes.finegoldii	0.0200957	0.628225	0.823055
rho511	LCPM	Spearman	RMP	Calprotectin	Clostridium sensu stricto 1.celatum	0.0378871	0.361156	0.622429
rho521	LCPM	Spearman	RMP	Calprotectin	Alistipes.obesi	-0.0293539	0.479322	0.711252
rho531	LCPM	Spearman	RMP	Calprotectin	Desulfovibrio.piger	0.0058568	0.887781	0.940004
rho541	LCPM	Spearman	RMP	Calprotectin	Bacteroides.coprophilus	0.0341513	0.410469	0.664926
rho551	LCPM	Spearman	RMP	Calprotectin	Streptococcus.oralis	0.326871	5.54126e-16	7.64694e-14
rho561	LCPM	Spearman	RMP	Calprotectin	Veillonella.parvula	0.20194	8.8248e-07	2.28342e-05
rho571	LCPM	Spearman	RMP	Calprotectin	Prevotella.stercorea	0.0146919	0.72334	0.871104
rho581	LCPM	Spearman	RMP	Calprotectin	Bacteroides.clarus	-0.0295948	0.475722	0.70845
rho591	LCPM	Spearman	RMP	Calprotectin	Alistipes.inops	0.0138302	0.738956	0.881637
rho601	LCPM	Spearman	RMP	Calprotectin	Lachnospiraceae UCG-001.bacterium	-0.0973347	0.0187369	0.0867482
rho611	LCPM	Spearman	RMP	Calprotectin	Acidaminococcus.intestini	0.0360226	0.385288	0.648411
rho621	LCPM	Spearman	RMP	Calprotectin	Ruminococcus.callidus	0.0322001	0.437739	0.675412
rho631	LCPM	Spearman	RMP	Calprotectin	Blautia.hansenii	0.0459839	0.267645	0.544763
rho641	LCPM	Spearman	RMP	Calprotectin	Streptococcus.lutetiensis	0.143241	0.000522211	0.00497113
rho651	LCPM	Spearman	RMP	Calprotectin	Parabacteroides.goldsteinii	0.0722375	0.0813795	0.253317
rho661	LCPM	Spearman	RMP	Calprotectin	Bacteroides.finegoldii	-0.00944046	0.820066	0.91266
rho671	LCPM	Spearman	RMP	Calprotectin	Parabacteroides.johnsonii	0.11006	0.00781804	0.0455869
rho681	LCPM	Spearman	RMP	Calprotectin	Blautia.caecimuris	-0.0354311	0.393144	0.656298
rho691	LCPM	Spearman	RMP	Calprotectin	Erysipelatoclostridium.ramosum	0.117971	0.00434041	0.0276451
rho701	LCPM	Spearman	RMP	Calprotectin	Fusobacterium.nucleatum	0.206306	5.03927e-07	1.39084e-05
rho711	LCPM	Spearman	RMP	Calprotectin	Acidaminococcus.fermentans	0.0573101	0.16699	0.424133
rho721	LCPM	Spearman	RMP	Calprotectin	Bacteroides.intestinalis	-0.00367091	0.929522	0.959748
rho731	LCPM	Spearman	RMP	Calprotectin	Bifidobacterium.bifidum	0.134227	0.00115928	0.00941066
rho741	LCPM	Spearman	RMP	Calprotectin	Bacteroides.salyersiae	0.0745324	0.0721369	0.240844
rho751	LCPM	Spearman	RMP	Calprotectin	Alistipes.indistinctus	0.0788147	0.057186	0.204322
rho761	LCPM	Spearman	RMP	Calprotectin	Parvimonas.micra	0.140461	0.000671168	0.00591199
rho771	LCPM	Spearman	RMP	Calprotectin	Faecalitalea.cylindroides	0.052098	0.209087	0.4809
rho781	LCPM	Spearman	RMP	Calprotectin	Slackia.isoflavoniconvertens	0.046001	0.267467	0.544763
rho791	LCPM	Spearman	RMP	Calprotectin	Clostridium sensu stricto 1.perfringens	0.177221	1.67743e-05	0.000289356
rho801	LCPM	Spearman	RMP	Calprotectin	Solobacterium.moorei	0.105692	0.0106601	0.0567949
rho811	LCPM	Spearman	RMP	Calprotectin	Lactococcus.lactis	0.0729092	0.0785802	0.250216
rho821	LCPM	Spearman	RMP	Calprotectin	Coprobacillus.cateniformis	0.0441511	0.287204	0.565121
rho831	LCPM	Spearman	RMP	Calprotectin	Lactobacillus.johnsonii	0.186861	5.56675e-06	0.000104756
rho841	LCPM	Spearman	RMP	Calprotectin	Paraprevotella.xylaniphila	0.0340297	0.41214	0.664926
rho851	LCPM	Spearman	RMP	Calprotectin	Paraprevotella.clara	0.00695824	0.866858	0.924946
rho861	LCPM	Spearman	RMP	Calprotectin	Streptococcus.anginosus	0.28263	3.60666e-12	2.48859e-10
rho871	LCPM	Spearman	RMP	Calprotectin	Faecalicoccus.pleomorphus	0.1073	0.00952203	0.0525616
rho881	LCPM	Spearman	RMP	Calprotectin	Eggerthella.lenta	0.0451085	0.27687	0.553739
rho891	LCPM	Spearman	RMP	Calprotectin	Streptococcus.gallolyticus	0.0992105	0.0165638	0.080115
rho901	LCPM	Spearman	RMP	Calprotectin	Streptococcus.mutans	0.272175	2.32093e-11	1.20108e-09
rho911	LCPM	Spearman	RMP	Calprotectin	Hafnia-Obesumbacterium.alvei	0.0743744	0.0727446	0.24093
rho921	LCPM	Spearman	RMP	Calprotectin	Porphyromonas.asaccharolytica	0.123965	0.00271465	0.0195782
rho931	LCPM	Spearman	RMP	Calprotectin	Rothia.mucilaginosa	0.167972	4.58096e-05	0.000687199
rho941	LCPM	Spearman	RMP	Calprotectin	Bacteroides.nordii	0.0259809	0.531264	0.75323
rho951	LCPM	Spearman	RMP	Calprotectin	Colidextribacter.massiliensis	-0.00777274	0.851444	0.92277
rho961	LCPM	Spearman	RMP	Calprotectin	Collinsella.tanakaei	0.0389621	0.347683	0.612513
rho971	LCPM	Spearman	RMP	Calprotectin	Parasutterella.secunda	0.0161773	0.696688	0.84832
rho981	LCPM	Spearman	RMP	Calprotectin	Mogibacterium.pumilum	0.0491625	0.235931	0.507779
rho991	LCPM	Spearman	RMP	Calprotectin	Dialister.pneumosintes	0.141834	0.000593283	0.00533955
rho1001	LCPM	Spearman	RMP	Calprotectin	Coprobacter.secundus	0.0315017	0.447747	0.68533
rho1011	LCPM	Spearman	RMP	Calprotectin	Bifidobacterium.animalis	0.016301	0.694485	0.848189
rho1021	LCPM	Spearman	RMP	Calprotectin	Prevotella.intermedia	0.0723827	0.0807675	0.253316
rho1031	LCPM	Spearman	RMP	Calprotectin	Anaerococcus.vaginalis	0.151593	0.000239102	0.00253816
rho1041	LCPM	Spearman	RMP	Calprotectin	Monoglobus.pectinilyticus	-0.0749927	0.0703903	0.236923
rho1051	LCPM	Spearman	RMP	Calprotectin	Anaerostipes.caccae	0.0313223	0.450338	0.685442
rho1061	LCPM	Spearman	RMP	Calprotectin	Blautia.glucerasea	-0.0403998	0.330169	0.595339
rho1071	LCPM	Spearman	RMP	Calprotectin	Methanosphaera.stadtmanae	-0.052137	0.208746	0.4809
rho1081	LCPM	Spearman	RMP	Calprotectin	Ruminococcus.flavefaciens	-0.0904214	0.0290323	0.120194
rho1091	LCPM	Spearman	RMP	Calprotectin	Desulfovibrio.fairfieldensis	0.00269161	0.948293	0.959748
rho1101	LCPM	Spearman	RMP	Calprotectin	Bifidobacterium.dentium	0.199336	1.22541e-06	2.81844e-05
rho1111	LCPM	Spearman	RMP	Calprotectin	Odoribacter.laneus	-0.0162984	0.694531	0.848189
rho1121	LCPM	Spearman	RMP	Calprotectin	Collinsella.stercoris	0.00286709	0.944927	0.959748
rho1131	LCPM	Spearman	RMP	Calprotectin	Victivallis.vadensis	-0.041855	0.313033	0.581329
rho1141	LCPM	Spearman	RMP	Calprotectin	Anaerotruncus.colihominis	0.120097	0.00368317	0.024594
rho1151	LCPM	Spearman	RMP	Calprotectin	Intestinimonas.butyriciproducens	-0.0197064	0.634899	0.826567
rho1161	LCPM	Spearman	RMP	Calprotectin	Ruminococcus.champanellensis	-0.0321218	0.438854	0.675412
rho1171	LCPM	Spearman	RMP	Calprotectin	Peptostreptococcus.anaerobius	0.151265	0.000246744	0.0025538
rho1181	LCPM	Spearman	RMP	Calprotectin	Lactobacillus.delbrueckii	0.081251	0.0498943	0.184201
rho1191	LCPM	Spearman	RMP	Calprotectin	Eubacterium.callanderi	0.00937502	0.821293	0.91266
rho1201	LCPM	Spearman	RMP	Calprotectin	Dielma.fastidiosa	-0.0134946	0.74507	0.886376
rho1211	LCPM	Spearman	RMP	Calprotectin	Parabacteroides.faecis	0.0182746	0.659692	0.844138
rho1221	LCPM	Spearman	RMP	Calprotectin	Blautia.hydrogenotrophica	0.0767677	0.0639767	0.222574
rho1231	LCPM	Spearman	RMP	Calprotectin	Intestinimonas.timonensis	-0.0150357	0.71714	0.868116
rho1241	LCPM	Spearman	RMP	Calprotectin	Slackia.piriformis	-0.0145491	0.72592	0.871104
rho1251	LCPM	Spearman	RMP	Calprotectin	Cloacibacillus.evryensis	0.0531899	0.199687	0.473879
rho1261	LCPM	Spearman	RMP	Calprotectin	Gordonibacter.pamelaeae	0.0412835	0.319692	0.588234
rho1271	LCPM	Spearman	RMP	Calprotectin	Cloacibacillus.porcorum	-0.00645845	0.876341	0.93027
rho1281	LCPM	Spearman	RMP	Calprotectin	Sanguibacteroides.justesenii	-0.0614619	0.138277	0.374286
rho1291	LCPM	Spearman	RMP	Calprotectin	Holdemania.massiliensis	0.0100396	0.80886	0.91266
rho1301	LCPM	Spearman	RMP	Calprotectin	Anaerofustis.stercorihominis	0.0219274	0.59724	0.808031
rho1311	LCPM	Spearman	RMP	Calprotectin	Enteroscipio.rubneri	0.0492114	0.235465	0.507779
rho1321	LCPM	Spearman	RMP	Calprotectin	Blautia.wexlerae	-0.0610607	0.140874	0.378713
rho1331	LCPM	Spearman	RMP	Calprotectin	Leuconostoc.carnosum	0.00925324	0.823576	0.91266
rho1341	LCPM	Spearman	RMP	Calprotectin	Catenibacillus.scindens	-0.0170937	0.680429	0.844654
rho1351	LCPM	Spearman	RMP	Calprotectin	Christensenella.massiliensis	-0.00339149	0.934875	0.959748
rho1361	LCPM	Spearman	RMP	Calprotectin	Flavonifractor.plautii	-0.0268045	0.518323	0.748375
rho1371	LCPM	Spearman	RMP	Calprotectin	Harryflintia.acetispora	0.0234737	0.571636	0.78486
rho1381	LCPM	Spearman	RMP	Moisture	Faecalibacterium.prausnitzii	0.121902	0.00304412	0.0213604
rho1391	LCPM	Spearman	RMP	Moisture	Bacteroides.vulgatus	0.0403256	0.328572	0.595339
rho1401	LCPM	Spearman	RMP	Moisture	Blautia.obeum	0.0967498	0.0188453	0.0867482
rho1411	LCPM	Spearman	RMP	Moisture	Anaerostipes.hadrus	0.00856195	0.835733	0.915326
rho1421	LCPM	Spearman	RMP	Moisture	Prevotella_9.copri	0.0521557	0.206246	0.479695
rho1431	LCPM	Spearman	RMP	Moisture	Bacteroides.dorei	0.0271053	0.511471	0.742979
rho1441	LCPM	Spearman	RMP	Moisture	Escherichia-Shigella.coli	-0.139469	0.000688195	0.00593568
rho1451	LCPM	Spearman	RMP	Moisture	Ruminococcus.bromii	-0.166987	4.64772e-05	0.000687199
rho1461	LCPM	Spearman	RMP	Moisture	Bacteroides.uniformis	-0.112413	0.00631318	0.0396008
rho1471	LCPM	Spearman	RMP	Moisture	Bifidobacterium.adolescentis	-0.0759886	0.0653377	0.225415
rho1481	LCPM	Spearman	RMP	Moisture	Roseburia.inulinivorans	0.208555	3.27324e-07	9.67943e-06
rho1491	LCPM	Spearman	RMP	Moisture	Akkermansia.muciniphila	-0.18632	5.30934e-06	0.00010467
rho1501	LCPM	Spearman	RMP	Moisture	Streptococcus.salivarius	0.00513026	0.901122	0.949273
rho1511	LCPM	Spearman	RMP	Moisture	Bacteroides.massiliensis	-0.120213	0.00347923	0.0236131
rho1521	LCPM	Spearman	RMP	Moisture	Roseburia.intestinalis	0.239968	3.68198e-09	1.38576e-07
rho1531	LCPM	Spearman	RMP	Moisture	Butyrivibrio.crossotus	-0.0558204	0.176087	0.436528
rho1541	LCPM	Spearman	RMP	Moisture	Bacteroides.stercoris	-0.000654696	0.98735	0.989741
rho1551	LCPM	Spearman	RMP	Moisture	Alistipes.putredinis	-0.130432	0.00151216	0.0118973
rho1561	LCPM	Spearman	RMP	Moisture	Coprococcus.comes	-0.0413568	0.316344	0.584672
rho1571	LCPM	Spearman	RMP	Moisture	Ruminococcus.bicirculans	-0.141806	0.000557099	0.00512531
rho1581	LCPM	Spearman	RMP	Moisture	Dialister.invisus	0.0652456	0.113698	0.326882
rho1591	LCPM	Spearman	RMP	Moisture	Bacteroides.plebeius	-0.045783	0.267282	0.544763
rho1601	LCPM	Spearman	RMP	Moisture	Collinsella.aerofaciens	-0.142387	0.000528333	0.00497113
rho1611	LCPM	Spearman	RMP	Moisture	Bacteroides.thetaiotaomicron	0.0429255	0.298322	0.570416
rho1621	LCPM	Spearman	RMP	Moisture	Parabacteroides.merdae	-0.0416321	0.313132	0.581329
rho1631	LCPM	Spearman	RMP	Moisture	Veillonella.dispar	0.120974	0.0032766	0.0226085
rho1641	LCPM	Spearman	RMP	Moisture	Bifidobacterium.breve	-0.0576365	0.162417	0.415558
rho1651	LCPM	Spearman	RMP	Moisture	Dorea.formicigenerans	-0.0545942	0.18579	0.449807
rho1661	LCPM	Spearman	RMP	Moisture	Coprococcus.eutactus	-0.166566	4.85957e-05	0.000693746
rho1671	LCPM	Spearman	RMP	Moisture	Bacteroides.caccae	-0.152287	0.000207505	0.00232181
rho1681	LCPM	Spearman	RMP	Moisture	Bacteroides.fragilis	0.061654	0.135033	0.370224
rho1691	LCPM	Spearman	RMP	Moisture	Bacteroides.coprocola	0.0178954	0.664708	0.844138
rho1701	LCPM	Spearman	RMP	Moisture	Alistipes.onderdonkii	-0.105099	0.0107005	0.0567949
rho1711	LCPM	Spearman	RMP	Moisture	Coprococcus.catus	-0.247065	1.21816e-09	5.04317e-08
rho1721	LCPM	Spearman	RMP	Moisture	Streptococcus.parasanguinis	0.0485876	0.239045	0.510127
rho1731	LCPM	Spearman	RMP	Moisture	Bifidobacterium.catenulatum	0.00873779	0.832408	0.915326
rho1741	LCPM	Spearman	RMP	Moisture	Bacteroides.cellulosilyticus	-0.0191896	0.642094	0.830709
rho1751	LCPM	Spearman	RMP	Moisture	Bacteroides.ovatus	0.1793	1.19894e-05	0.00021581
rho1761	LCPM	Spearman	RMP	Moisture	Sutterella.wadsworthensis	0.110291	0.0073805	0.044283
rho1771	LCPM	Spearman	RMP	Moisture	Bacteroides.eggerthii	-0.130197	0.00154244	0.0118973
rho1781	LCPM	Spearman	RMP	Moisture	Haemophilus.parainfluenzae	0.162572	7.38519e-05	0.000986281
rho1791	LCPM	Spearman	RMP	Moisture	Alistipes.shahii	-0.223687	4.09083e-08	1.30277e-06
rho1801	LCPM	Spearman	RMP	Moisture	Roseburia.hominis	-0.153935	0.000176601	0.00203091
rho1811	LCPM	Spearman	RMP	Moisture	Romboutsia.ilealis	-0.109018	0.00809518	0.0459923
rho1821	LCPM	Spearman	RMP	Moisture	Methanobrevibacter.smithii	-0.297718	1.60659e-13	1.33026e-11
rho1831	LCPM	Spearman	RMP	Moisture	Phascolarctobacterium.faecium	-0.101597	0.0136316	0.0681309
rho1841	LCPM	Spearman	RMP	Moisture	Streptococcus.gordonii	0.02786	0.499779	0.731126
rho1851	LCPM	Spearman	RMP	Moisture	Enterococcus.faecium	-0.0422693	0.305775	0.572876
rho1861	LCPM	Spearman	RMP	Moisture	Parabacteroides.distasonis	0.038314	0.353293	0.617145
rho1871	LCPM	Spearman	RMP	Moisture	Odoribacter.splanchnicus	-0.0549703	0.182773	0.448434
rho1881	LCPM	Spearman	RMP	Moisture	Alistipes.finegoldii	-0.101567	0.0136591	0.0681309
rho1891	LCPM	Spearman	RMP	Moisture	Clostridium sensu stricto 1.celatum	-0.0405106	0.326357	0.595339
rho1901	LCPM	Spearman	RMP	Moisture	Alistipes.obesi	-0.266454	4.96083e-11	2.28198e-09
rho1911	LCPM	Spearman	RMP	Moisture	Desulfovibrio.piger	-0.00965598	0.8151	0.91266
rho1921	LCPM	Spearman	RMP	Moisture	Bacteroides.coprophilus	-0.0114281	0.781955	0.901217
rho1931	LCPM	Spearman	RMP	Moisture	Streptococcus.oralis	0.105513	0.0103937	0.0566182
rho1941	LCPM	Spearman	RMP	Moisture	Veillonella.parvula	0.0728755	0.0771893	0.249659
rho1951	LCPM	Spearman	RMP	Moisture	Prevotella.stercorea	-0.032611	0.429542	0.671058
rho1961	LCPM	Spearman	RMP	Moisture	Bacteroides.clarus	-0.0645618	0.117542	0.331264
rho1971	LCPM	Spearman	RMP	Moisture	Alistipes.inops	-0.117384	0.00433577	0.0276451
rho1981	LCPM	Spearman	RMP	Moisture	Lachnospiraceae UCG-001.bacterium	0.0979654	0.0173962	0.082782
rho1991	LCPM	Spearman	RMP	Moisture	Acidaminococcus.intestini	0.0373441	0.365621	0.62291
rho2001	LCPM	Spearman	RMP	Moisture	Ruminococcus.callidus	-0.161899	7.91662e-05	0.00102421
rho2011	LCPM	Spearman	RMP	Moisture	Blautia.hansenii	0.0124258	0.763463	0.897937
rho2021	LCPM	Spearman	RMP	Moisture	Streptococcus.lutetiensis	0.0328674	0.425922	0.671058
rho2031	LCPM	Spearman	RMP	Moisture	Parabacteroides.goldsteinii	-0.169666	3.48875e-05	0.000577737
rho2041	LCPM	Spearman	RMP	Moisture	Bacteroides.finegoldii	0.0114189	0.782127	0.901217
rho2051	LCPM	Spearman	RMP	Moisture	Parabacteroides.johnsonii	-0.00704426	0.86454	0.924856
rho2061	LCPM	Spearman	RMP	Moisture	Blautia.caecimuris	0.0209644	0.611617	0.814063
rho2071	LCPM	Spearman	RMP	Moisture	Erysipelatoclostridium.ramosum	0.0764082	0.0638614	0.222574
rho2081	LCPM	Spearman	RMP	Moisture	Fusobacterium.nucleatum	0.00271583	0.94756	0.959748
rho2091	LCPM	Spearman	RMP	Moisture	Acidaminococcus.fermentans	-0.00348367	0.932765	0.959748
rho2101	LCPM	Spearman	RMP	Moisture	Bacteroides.intestinalis	-0.0730859	0.0763368	0.248846
rho2111	LCPM	Spearman	RMP	Moisture	Bifidobacterium.bifidum	-0.0354317	0.390701	0.654859
rho2121	LCPM	Spearman	RMP	Moisture	Bacteroides.salyersiae	-0.0294617	0.475443	0.70845
rho2131	LCPM	Spearman	RMP	Moisture	Alistipes.indistinctus	-0.356892	3.92089e-19	8.11625e-17
rho2141	LCPM	Spearman	RMP	Moisture	Parvimonas.micra	-0.019864	0.630438	0.823348
rho2151	LCPM	Spearman	RMP	Moisture	Faecalitalea.cylindroides	-0.196627	1.5177e-06	3.30699e-05
rho2161	LCPM	Spearman	RMP	Moisture	Slackia.isoflavoniconvertens	-0.0108949	0.79189	0.903147
rho2171	LCPM	Spearman	RMP	Moisture	Clostridium sensu stricto 1.perfringens	-0.0104557	0.800098	0.910001
rho2181	LCPM	Spearman	RMP	Moisture	Solobacterium.moorei	-0.0428666	0.298986	0.570416
rho2191	LCPM	Spearman	RMP	Moisture	Lactococcus.lactis	-0.0340628	0.409278	0.664926
rho2201	LCPM	Spearman	RMP	Moisture	Coprobacillus.cateniformis	-0.193121	2.34132e-06	4.84654e-05
rho2211	LCPM	Spearman	RMP	Moisture	Lactobacillus.johnsonii	-0.0430568	0.296845	0.570416
rho2221	LCPM	Spearman	RMP	Moisture	Paraprevotella.xylaniphila	-0.00814736	0.843582	0.91906
rho2231	LCPM	Spearman	RMP	Moisture	Paraprevotella.clara	-0.049462	0.230686	0.507779
rho2241	LCPM	Spearman	RMP	Moisture	Streptococcus.anginosus	-0.0255104	0.536638	0.758253
rho2251	LCPM	Spearman	RMP	Moisture	Faecalicoccus.pleomorphus	-0.0403976	0.327708	0.595339
rho2261	LCPM	Spearman	RMP	Moisture	Eggerthella.lenta	-0.0245815	0.551578	0.768866
rho2271	LCPM	Spearman	RMP	Moisture	Streptococcus.gallolyticus	-0.0308634	0.454689	0.687012
rho2281	LCPM	Spearman	RMP	Moisture	Streptococcus.mutans	-0.086413	0.0360242	0.143404
rho2291	LCPM	Spearman	RMP	Moisture	Hafnia-Obesumbacterium.alvei	0.0114708	0.781161	0.901217
rho2301	LCPM	Spearman	RMP	Moisture	Porphyromonas.asaccharolytica	-0.0514319	0.212621	0.483655
rho2311	LCPM	Spearman	RMP	Moisture	Rothia.mucilaginosa	-0.0114254	0.782005	0.901217
rho2321	LCPM	Spearman	RMP	Moisture	Bacteroides.nordii	-0.10952	0.00780631	0.0455869
rho2331	LCPM	Spearman	RMP	Moisture	Colidextribacter.massiliensis	-0.159453	0.000101701	0.00120298
rho2341	LCPM	Spearman	RMP	Moisture	Collinsella.tanakaei	-0.0263943	0.522613	0.748375
rho2351	LCPM	Spearman	RMP	Moisture	Parasutterella.secunda	-0.108993	0.00810975	0.0459923
rho2361	LCPM	Spearman	RMP	Moisture	Mogibacterium.pumilum	-0.0208986	0.612735	0.814063
rho2371	LCPM	Spearman	RMP	Moisture	Dialister.pneumosintes	0.0305297	0.459582	0.69188
rho2381	LCPM	Spearman	RMP	Moisture	Coprobacter.secundus	-0.0168539	0.683133	0.844654
rho2391	LCPM	Spearman	RMP	Moisture	Bifidobacterium.animalis	-0.111989	0.00651476	0.0396634
rho2401	LCPM	Spearman	RMP	Moisture	Prevotella.intermedia	-0.0393432	0.340502	0.61025
rho2411	LCPM	Spearman	RMP	Moisture	Anaerococcus.vaginalis	-0.0576101	0.162609	0.415558
rho2421	LCPM	Spearman	RMP	Moisture	Monoglobus.pectinilyticus	-0.018098	0.661148	0.844138
rho2431	LCPM	Spearman	RMP	Moisture	Anaerostipes.caccae	0.0327985	0.426893	0.671058
rho2441	LCPM	Spearman	RMP	Moisture	Blautia.glucerasea	0.0679008	0.0997008	0.292738
rho2451	LCPM	Spearman	RMP	Moisture	Methanosphaera.stadtmanae	-0.0879307	0.0328739	0.13343
rho2461	LCPM	Spearman	RMP	Moisture	Ruminococcus.flavefaciens	-0.145589	0.000392988	0.00387374
rho2471	LCPM	Spearman	RMP	Moisture	Desulfovibrio.fairfieldensis	-0.161315	8.40729e-05	0.00105473
rho2481	LCPM	Spearman	RMP	Moisture	Bifidobacterium.dentium	-0.0952874	0.0207274	0.0912887
rho2491	LCPM	Spearman	RMP	Moisture	Odoribacter.laneus	-0.0563605	0.171935	0.431559
rho2501	LCPM	Spearman	RMP	Moisture	Collinsella.stercoris	-0.0172537	0.676036	0.844654
rho2511	LCPM	Spearman	RMP	Moisture	Victivallis.vadensis	-0.00969052	0.814451	0.91266
rho2521	LCPM	Spearman	RMP	Moisture	Anaerotruncus.colihominis	-0.0750003	0.0689262	0.233897
rho2531	LCPM	Spearman	RMP	Moisture	Intestinimonas.butyriciproducens	-0.118267	0.00404996	0.026614
rho2541	LCPM	Spearman	RMP	Moisture	Ruminococcus.champanellensis	-0.112104	0.0064593	0.0396634
rho2551	LCPM	Spearman	RMP	Moisture	Peptostreptococcus.anaerobius	-0.0496926	0.228517	0.507779
rho2561	LCPM	Spearman	RMP	Moisture	Lactobacillus.delbrueckii	-0.0448891	0.276744	0.553739
rho2571	LCPM	Spearman	RMP	Moisture	Eubacterium.callanderi	-0.136411	0.000903109	0.00747774
rho2581	LCPM	Spearman	RMP	Moisture	Dielma.fastidiosa	-0.021991	0.594285	0.806669
rho2591	LCPM	Spearman	RMP	Moisture	Parabacteroides.faecis	-0.0457461	0.267668	0.544763
rho2601	LCPM	Spearman	RMP	Moisture	Blautia.hydrogenotrophica	-0.045673	0.268434	0.544763
rho2611	LCPM	Spearman	RMP	Moisture	Intestinimonas.timonensis	-0.0493466	0.231778	0.507779
rho2621	LCPM	Spearman	RMP	Moisture	Slackia.piriformis	0.00474671	0.908481	0.951395
rho2631	LCPM	Spearman	RMP	Moisture	Cloacibacillus.evryensis	-0.0986332	0.0166423	0.080115
rho2641	LCPM	Spearman	RMP	Moisture	Gordonibacter.pamelaeae	-0.10413	0.0114497	0.0592522
rho2651	LCPM	Spearman	RMP	Moisture	Cloacibacillus.porcorum	-0.16915	3.68788e-05	0.000587224
rho2661	LCPM	Spearman	RMP	Moisture	Sanguibacteroides.justesenii	-0.0807013	0.0502771	0.184201
rho2671	LCPM	Spearman	RMP	Moisture	Holdemania.massiliensis	0.0232991	0.572531	0.78486
rho2681	LCPM	Spearman	RMP	Moisture	Anaerofustis.stercorihominis	-0.0962939	0.0194154	0.0883294
rho2691	LCPM	Spearman	RMP	Moisture	Enteroscipio.rubneri	-0.0201865	0.624897	0.821294
rho2701	LCPM	Spearman	RMP	Moisture	Blautia.wexlerae	-0.0732823	0.0755477	0.248228
rho2711	LCPM	Spearman	RMP	Moisture	Leuconostoc.carnosum	-0.0330123	0.423884	0.671058
rho2721	LCPM	Spearman	RMP	Moisture	Catenibacillus.scindens	-0.038948	0.345378	0.612513
rho2731	LCPM	Spearman	RMP	Moisture	Christensenella.massiliensis	-0.0920624	0.0254639	0.106485
rho2741	LCPM	Spearman	RMP	Moisture	Flavonifractor.plautii	-0.0547318	0.184682	0.449754
rho2751	LCPM	Spearman	RMP	Moisture	Harryflintia.acetispora	-0.0960069	0.019782	0.089019
rho2761	LCPM	Spearman	RMP	BMI	Faecalibacterium.prausnitzii	-0.0809063	0.0572496	0.204322
rho2771	LCPM	Spearman	RMP	BMI	Bacteroides.vulgatus	0.0448776	0.29212	0.567783
rho2781	LCPM	Spearman	RMP	BMI	Blautia.obeum	0.0702188	0.0990327	0.292738
rho2791	LCPM	Spearman	RMP	BMI	Anaerostipes.hadrus	-0.0566998	0.183056	0.448434
rho2801	LCPM	Spearman	RMP	BMI	Prevotella_9.copri	0.0780776	0.0665477	0.227692
rho2811	LCPM	Spearman	RMP	BMI	Bacteroides.dorei	-0.0117008	0.783667	0.901217
rho2821	LCPM	Spearman	RMP	BMI	Escherichia-Shigella.coli	0.0663003	0.119399	0.333995
rho2831	LCPM	Spearman	RMP	BMI	Ruminococcus.bromii	-0.0184988	0.664238	0.844138
rho2841	LCPM	Spearman	RMP	BMI	Bacteroides.uniformis	-0.0576723	0.175648	0.436528
rho2851	LCPM	Spearman	RMP	BMI	Bifidobacterium.adolescentis	0.0220886	0.604234	0.810956
rho2861	LCPM	Spearman	RMP	BMI	Roseburia.inulinivorans	0.0852124	0.0451815	0.172653
rho2871	LCPM	Spearman	RMP	BMI	Akkermansia.muciniphila	-0.0631037	0.138323	0.374286
rho2881	LCPM	Spearman	RMP	BMI	Streptococcus.salivarius	0.0176484	0.678793	0.844654
rho2891	LCPM	Spearman	RMP	BMI	Bacteroides.massiliensis	-0.0288949	0.497712	0.730683
rho2901	LCPM	Spearman	RMP	BMI	Roseburia.intestinalis	0.0214056	0.615463	0.814063
rho2911	LCPM	Spearman	RMP	BMI	Butyrivibrio.crossotus	-0.0122804	0.773238	0.901217
rho2921	LCPM	Spearman	RMP	BMI	Bacteroides.stercoris	0.0696055	0.102024	0.29745
rho2931	LCPM	Spearman	RMP	BMI	Alistipes.putredinis	0.0150568	0.723869	0.871104
rho2941	LCPM	Spearman	RMP	BMI	Coprococcus.comes	0.0619397	0.14576	0.384362
rho2951	LCPM	Spearman	RMP	BMI	Ruminococcus.bicirculans	-0.0255839	0.548263	0.768866
rho2961	LCPM	Spearman	RMP	BMI	Dialister.invisus	0.0347774	0.414374	0.664926
rho2971	LCPM	Spearman	RMP	BMI	Bacteroides.plebeius	0.0334761	0.432066	0.672463
rho2981	LCPM	Spearman	RMP	BMI	Collinsella.aerofaciens	0.0669468	0.11583	0.330714
rho2991	LCPM	Spearman	RMP	BMI	Bacteroides.thetaiotaomicron	0.0114508	0.788178	0.901397
rho3001	LCPM	Spearman	RMP	BMI	Parabacteroides.merdae	-0.0400836	0.346782	0.612513
rho3011	LCPM	Spearman	RMP	BMI	Veillonella.dispar	0.00968637	0.820211	0.91266
rho3021	LCPM	Spearman	RMP	BMI	Bifidobacterium.breve	-0.104849	0.013631	0.0681309
rho3031	LCPM	Spearman	RMP	BMI	Dorea.formicigenerans	0.0620261	0.145198	0.384362
rho3041	LCPM	Spearman	RMP	BMI	Coprococcus.eutactus	-0.0507778	0.233201	0.507779
rho3051	LCPM	Spearman	RMP	BMI	Bacteroides.caccae	-0.0621034	0.144696	0.384362
rho3061	LCPM	Spearman	RMP	BMI	Bacteroides.fragilis	-0.00888247	0.834908	0.915326
rho3071	LCPM	Spearman	RMP	BMI	Bacteroides.coprocola	0.0651729	0.125828	0.349616
rho3081	LCPM	Spearman	RMP	BMI	Alistipes.onderdonkii	-0.0875094	0.039671	0.156417
rho3091	LCPM	Spearman	RMP	BMI	Coprococcus.catus	-0.034788	0.414232	0.664926
rho3101	LCPM	Spearman	RMP	BMI	Streptococcus.parasanguinis	0.0436251	0.305811	0.572876
rho3111	LCPM	Spearman	RMP	BMI	Bifidobacterium.catenulatum	0.0356314	0.403	0.664926
rho3121	LCPM	Spearman	RMP	BMI	Bacteroides.cellulosilyticus	-0.155961	0.000231575	0.00252295
rho3131	LCPM	Spearman	RMP	BMI	Bacteroides.ovatus	-0.0220248	0.605279	0.810956
rho3141	LCPM	Spearman	RMP	BMI	Sutterella.wadsworthensis	6.46391e-05	0.99879	0.99879
rho3151	LCPM	Spearman	RMP	BMI	Bacteroides.eggerthii	-0.0391567	0.358056	0.620231
rho3161	LCPM	Spearman	RMP	BMI	Haemophilus.parainfluenzae	-0.0291337	0.494164	0.730657
rho3171	LCPM	Spearman	RMP	BMI	Alistipes.shahii	-0.142236	0.000795612	0.00672211
rho3181	LCPM	Spearman	RMP	BMI	Roseburia.hominis	-0.0596458	0.161303	0.415558
rho3191	LCPM	Spearman	RMP	BMI	Romboutsia.ilealis	-0.0708218	0.0961597	0.292738
rho3201	LCPM	Spearman	RMP	BMI	Methanobrevibacter.smithii	-0.0350039	0.41134	0.664926
rho3211	LCPM	Spearman	RMP	BMI	Phascolarctobacterium.faecium	0.0747244	0.0791405	0.250216
rho3221	LCPM	Spearman	RMP	BMI	Streptococcus.gordonii	0.074716	0.0791746	0.250216
rho3231	LCPM	Spearman	RMP	BMI	Enterococcus.faecium	-0.00922013	0.828727	0.914915
rho3241	LCPM	Spearman	RMP	BMI	Parabacteroides.distasonis	0.00945247	0.824481	0.91266
rho3251	LCPM	Spearman	RMP	BMI	Odoribacter.splanchnicus	-0.0581626	0.171998	0.431559
rho3261	LCPM	Spearman	RMP	BMI	Alistipes.finegoldii	-0.0860083	0.0432035	0.168497
rho3271	LCPM	Spearman	RMP	BMI	Clostridium sensu stricto 1.celatum	-0.0118374	0.781207	0.901217
rho3281	LCPM	Spearman	RMP	BMI	Alistipes.obesi	-0.0987962	0.0201406	0.0896582
rho3291	LCPM	Spearman	RMP	BMI	Desulfovibrio.piger	0.0474336	0.265473	0.544763
rho3301	LCPM	Spearman	RMP	BMI	Bacteroides.coprophilus	0.0156452	0.713543	0.866296
rho3311	LCPM	Spearman	RMP	BMI	Streptococcus.oralis	0.0146419	0.731179	0.874879
rho3321	LCPM	Spearman	RMP	BMI	Veillonella.parvula	0.0249363	0.558437	0.775815
rho3331	LCPM	Spearman	RMP	BMI	Prevotella.stercorea	0.00484939	0.909412	0.951395
rho3341	LCPM	Spearman	RMP	BMI	Bacteroides.clarus	0.0229779	0.589751	0.803148
rho3351	LCPM	Spearman	RMP	BMI	Alistipes.inops	-0.131358	0.00196525	0.014793
rho3361	LCPM	Spearman	RMP	BMI	Lachnospiraceae UCG-001.bacterium	-0.0666201	0.117623	0.331264
rho3371	LCPM	Spearman	RMP	BMI	Acidaminococcus.intestini	0.0271379	0.524224	0.748375
rho3381	LCPM	Spearman	RMP	BMI	Ruminococcus.callidus	0.0210192	0.621855	0.819897
rho3391	LCPM	Spearman	RMP	BMI	Blautia.hansenii	0.127809	0.00260294	0.0192432
rho3401	LCPM	Spearman	RMP	BMI	Streptococcus.lutetiensis	0.0639725	0.132965	0.366985
rho3411	LCPM	Spearman	RMP	BMI	Parabacteroides.goldsteinii	-0.0248037	0.560532	0.776121
rho3421	LCPM	Spearman	RMP	BMI	Bacteroides.finegoldii	0.00264716	0.950476	0.959748
rho3431	LCPM	Spearman	RMP	BMI	Parabacteroides.johnsonii	0.0124619	0.76998	0.901217
rho3441	LCPM	Spearman	RMP	BMI	Blautia.caecimuris	0.102917	0.0154717	0.0762534
rho3451	LCPM	Spearman	RMP	BMI	Erysipelatoclostridium.ramosum	-0.0115707	0.786015	0.901397
rho3461	LCPM	Spearman	RMP	BMI	Fusobacterium.nucleatum	0.00983383	0.817521	0.91266
rho3471	LCPM	Spearman	RMP	BMI	Acidaminococcus.fermentans	-0.00151957	0.971559	0.976275
rho3481	LCPM	Spearman	RMP	BMI	Bacteroides.intestinalis	-0.035131	0.409642	0.664926
rho3491	LCPM	Spearman	RMP	BMI	Bifidobacterium.bifidum	-0.0198475	0.641415	0.830709
rho3501	LCPM	Spearman	RMP	BMI	Bacteroides.salyersiae	-0.035181	0.408975	0.664926
rho3511	LCPM	Spearman	RMP	BMI	Alistipes.indistinctus	-0.107506	0.0114152	0.0592522
rho3521	LCPM	Spearman	RMP	BMI	Parvimonas.micra	-0.00278671	0.947868	0.959748
rho3531	LCPM	Spearman	RMP	BMI	Faecalitalea.cylindroides	-0.0274454	0.519532	0.748375
rho3541	LCPM	Spearman	RMP	BMI	Slackia.isoflavoniconvertens	-0.053116	0.212351	0.483655
rho3551	LCPM	Spearman	RMP	BMI	Clostridium sensu stricto 1.perfringens	0.0841496	0.0479413	0.180434
rho3561	LCPM	Spearman	RMP	BMI	Solobacterium.moorei	-0.0180049	0.672676	0.844654
rho3571	LCPM	Spearman	RMP	BMI	Lactococcus.lactis	-0.0439763	0.30193	0.572876
rho3581	LCPM	Spearman	RMP	BMI	Coprobacillus.cateniformis	0.0171654	0.687112	0.844654
rho3591	LCPM	Spearman	RMP	BMI	Lactobacillus.johnsonii	0.0463697	0.276355	0.553739
rho3601	LCPM	Spearman	RMP	BMI	Paraprevotella.xylaniphila	0.0704194	0.0980694	0.292738
rho3611	LCPM	Spearman	RMP	BMI	Paraprevotella.clara	0.0701794	0.0992223	0.292738
rho3621	LCPM	Spearman	RMP	BMI	Streptococcus.anginosus	0.0476562	0.263234	0.544763
rho3631	LCPM	Spearman	RMP	BMI	Faecalicoccus.pleomorphus	-0.0222882	0.600969	0.810428
rho3641	LCPM	Spearman	RMP	BMI	Eggerthella.lenta	-0.0073962	0.862229	0.924774
rho3651	LCPM	Spearman	RMP	BMI	Streptococcus.gallolyticus	0.0974032	0.0219753	0.094641
rho3661	LCPM	Spearman	RMP	BMI	Streptococcus.mutans	0.0370184	0.384929	0.648411
rho3671	LCPM	Spearman	RMP	BMI	Hafnia-Obesumbacterium.alvei	-0.017285	0.685048	0.844654
rho3681	LCPM	Spearman	RMP	BMI	Porphyromonas.asaccharolytica	-0.0545423	0.200311	0.473879
rho3691	LCPM	Spearman	RMP	BMI	Rothia.mucilaginosa	0.0504605	0.236138	0.507779
rho3701	LCPM	Spearman	RMP	BMI	Bacteroides.nordii	-0.017269	0.685324	0.844654
rho3711	LCPM	Spearman	RMP	BMI	Colidextribacter.massiliensis	-0.0522781	0.219662	0.494747
rho3721	LCPM	Spearman	RMP	BMI	Collinsella.tanakaei	0.0256258	0.547607	0.768866
rho3731	LCPM	Spearman	RMP	BMI	Parasutterella.secunda	0.0289679	0.496626	0.730683
rho3741	LCPM	Spearman	RMP	BMI	Mogibacterium.pumilum	-0.0308387	0.46923	0.703845
rho3751	LCPM	Spearman	RMP	BMI	Dialister.pneumosintes	0.00757865	0.858866	0.924212
rho3761	LCPM	Spearman	RMP	BMI	Coprobacter.secundus	-0.0214534	0.614674	0.814063
rho3771	LCPM	Spearman	RMP	BMI	Bifidobacterium.animalis	0.0036967	0.930882	0.959748
rho3781	LCPM	Spearman	RMP	BMI	Prevotella.intermedia	-0.0555125	0.192411	0.463128
rho3791	LCPM	Spearman	RMP	BMI	Anaerococcus.vaginalis	0.0237234	0.577737	0.789383
rho3801	LCPM	Spearman	RMP	BMI	Monoglobus.pectinilyticus	-0.0414359	0.330744	0.595339
rho3811	LCPM	Spearman	RMP	BMI	Anaerostipes.caccae	0.0388099	0.362332	0.622429
rho3821	LCPM	Spearman	RMP	BMI	Blautia.glucerasea	0.154272	0.000271091	0.00273736
rho3831	LCPM	Spearman	RMP	BMI	Methanosphaera.stadtmanae	0.00296217	0.944591	0.959748
rho3841	LCPM	Spearman	RMP	BMI	Ruminococcus.flavefaciens	-0.0403961	0.343032	0.612135
rho3851	LCPM	Spearman	RMP	BMI	Desulfovibrio.fairfieldensis	-0.0851039	0.0454569	0.172653
rho3861	LCPM	Spearman	RMP	BMI	Bifidobacterium.dentium	0.0133475	0.754142	0.891481
rho3871	LCPM	Spearman	RMP	BMI	Odoribacter.laneus	-0.0136928	0.747995	0.887306
rho3881	LCPM	Spearman	RMP	BMI	Collinsella.stercoris	0.099837	0.0188583	0.0867482
rho3891	LCPM	Spearman	RMP	BMI	Victivallis.vadensis	-0.0379658	0.372874	0.632663
rho3901	LCPM	Spearman	RMP	BMI	Anaerotruncus.colihominis	-0.0451324	0.289385	0.565121
rho3911	LCPM	Spearman	RMP	BMI	Intestinimonas.butyriciproducens	-0.0191976	0.652372	0.841377
rho3921	LCPM	Spearman	RMP	BMI	Ruminococcus.champanellensis	-0.0979746	0.0212059	0.0924132
rho3931	LCPM	Spearman	RMP	BMI	Peptostreptococcus.anaerobius	0.027169	0.523749	0.748375
rho3941	LCPM	Spearman	RMP	BMI	Lactobacillus.delbrueckii	-0.0186019	0.662482	0.844138
rho3951	LCPM	Spearman	RMP	BMI	Eubacterium.callanderi	0.0397804	0.350445	0.614764
rho3961	LCPM	Spearman	RMP	BMI	Dielma.fastidiosa	0.0132534	0.755821	0.891481
rho3971	LCPM	Spearman	RMP	BMI	Parabacteroides.faecis	-0.0342144	0.421976	0.671058
rho3981	LCPM	Spearman	RMP	BMI	Blautia.hydrogenotrophica	-0.0543817	0.201642	0.474316
rho3991	LCPM	Spearman	RMP	BMI	Intestinimonas.timonensis	-0.0522526	0.219888	0.494747
rho4001	LCPM	Spearman	RMP	BMI	Slackia.piriformis	0.0438307	0.303534	0.572876
rho4011	LCPM	Spearman	RMP	BMI	Cloacibacillus.evryensis	-0.0444659	0.296574	0.570416
rho4021	LCPM	Spearman	RMP	BMI	Gordonibacter.pamelaeae	-0.0452602	0.288021	0.565121
rho4031	LCPM	Spearman	RMP	BMI	Cloacibacillus.porcorum	-0.00212981	0.960145	0.967154
rho4041	LCPM	Spearman	RMP	BMI	Sanguibacteroides.justesenii	0.0322868	0.44861	0.68533
rho4051	LCPM	Spearman	RMP	BMI	Holdemania.massiliensis	0.134275	0.00155182	0.0118973
rho4061	LCPM	Spearman	RMP	BMI	Anaerofustis.stercorihominis	-0.0253848	0.551381	0.768866
rho4071	LCPM	Spearman	RMP	BMI	Enteroscipio.rubneri	0.00270336	0.949425	0.959748
rho4081	LCPM	Spearman	RMP	BMI	Blautia.wexlerae	-0.00865181	0.839136	0.916629
rho4091	LCPM	Spearman	RMP	BMI	Leuconostoc.carnosum	0.060061	0.158401	0.41244
rho4101	LCPM	Spearman	RMP	BMI	Catenibacillus.scindens	-0.0350091	0.41127	0.664926
rho4111	LCPM	Spearman	RMP	BMI	Christensenella.massiliensis	-0.0320413	0.45207	0.685556
rho4121	LCPM	Spearman	RMP	BMI	Flavonifractor.plautii	-0.0953797	0.0248977	0.10518
rho4131	LCPM	Spearman	RMP	BMI	Harryflintia.acetispora	-0.0702132	0.0990593	0.292738
tau	LCPM	Kendall	QMP	Calprotectin	Faecalibacterium.prausnitzii	-0.0502088	0.0702052	0.259508
tau1	LCPM	Kendall	QMP	Calprotectin	Odoribacter.laneus	-0.0166117	0.622109	0.841677
tau2	LCPM	Kendall	QMP	Calprotectin	Collinsella.stercoris	-0.00882719	0.792791	0.919371
tau3	LCPM	Kendall	QMP	Calprotectin	Victivallis.vadensis	0.007882	0.814315	0.935467
tau4	LCPM	Kendall	QMP	Calprotectin	Anaerotruncus.colihominis	0.0557979	0.092409	0.30926
tau5	LCPM	Kendall	QMP	Calprotectin	Intestinimonas.butyriciproducens	-0.0364226	0.274683	0.583173
tau6	LCPM	Kendall	QMP	Calprotectin	Ruminococcus.champanellensis	-0.0537435	0.111273	0.345132
tau7	LCPM	Kendall	QMP	Calprotectin	Peptostreptococcus.anaerobius	0.0987463	0.0035033	0.0258994
tau8	LCPM	Kendall	QMP	Calprotectin	Alistipes.shahii	-0.0112408	0.699772	0.869076
tau9	LCPM	Kendall	QMP	Calprotectin	Lactobacillus.delbrueckii	0.0563231	0.095272	0.313037
tau10	LCPM	Kendall	QMP	Calprotectin	Eubacterium.callanderi	0.0433548	0.196615	0.487417
tau11	LCPM	Kendall	QMP	Calprotectin	Dielma.fastidiosa	-0.00326559	0.922946	0.968887
tau12	LCPM	Kendall	QMP	Calprotectin	Parabacteroides.faecis	0.0113925	0.735355	0.892299
tau13	LCPM	Kendall	QMP	Calprotectin	Roseburia.hominis	0.00149843	0.960699	0.979629
tau14	LCPM	Kendall	QMP	Calprotectin	Escherichia-Shigella.coli	0.184211	2.51095e-09	1.29941e-07
tau15	LCPM	Kendall	QMP	Calprotectin	Romboutsia.ilealis	-0.00913119	0.765626	0.900481
tau16	LCPM	Kendall	QMP	Calprotectin	Methanobrevibacter.smithii	-0.0134691	0.662411	0.853989
tau17	LCPM	Kendall	QMP	Calprotectin	Blautia.hydrogenotrophica	0.0478778	0.148222	0.420301
tau18	LCPM	Kendall	QMP	Calprotectin	Intestinimonas.timonensis	-0.0235003	0.482857	0.743115
tau19	LCPM	Kendall	QMP	Calprotectin	Phascolarctobacterium.faecium	0.0077327	0.806314	0.930473
tau20	LCPM	Kendall	QMP	Calprotectin	Streptococcus.gordonii	0.215348	1.18102e-10	8.14903e-09
tau21	LCPM	Kendall	QMP	Calprotectin	Ruminococcus.bromii	-0.0454434	0.117899	0.351151
tau22	LCPM	Kendall	QMP	Calprotectin	Enterococcus.faecium	0.0951783	0.0039242	0.0285021
tau23	LCPM	Kendall	QMP	Calprotectin	Parabacteroides.distasonis	-0.0163413	0.566628	0.801818
tau24	LCPM	Kendall	QMP	Calprotectin	Odoribacter.splanchnicus	-0.0288752	0.327282	0.621536
tau25	LCPM	Kendall	QMP	Calprotectin	Slackia.piriformis	-0.0404325	0.228687	0.531889
tau26	LCPM	Kendall	QMP	Calprotectin	Alistipes.finegoldii	0.0201809	0.518094	0.78135
tau27	LCPM	Kendall	QMP	Calprotectin	Clostridium sensu stricto 1.celatum	0.0105634	0.731615	0.890849
tau28	LCPM	Kendall	QMP	Calprotectin	Alistipes.obesi	-0.0397093	0.184134	0.467119
tau29	LCPM	Kendall	QMP	Calprotectin	Cloacibacillus.evryensis	0.0599049	0.0756348	0.274674
tau30	LCPM	Kendall	QMP	Calprotectin	Desulfovibrio.piger	-0.00187491	0.953736	0.977343
tau31	LCPM	Kendall	QMP	Calprotectin	Bacteroides.coprophilus	0.0138147	0.675612	0.856225
tau32	LCPM	Kendall	QMP	Calprotectin	Gordonibacter.pamelaeae	0.0444695	0.176118	0.45857
tau33	LCPM	Kendall	QMP	Calprotectin	Streptococcus.oralis	0.239781	1.90754e-13	2.6324e-11
tau34	LCPM	Kendall	QMP	Calprotectin	Cloacibacillus.porcorum	0.0133889	0.690319	0.863543
tau35	LCPM	Kendall	QMP	Calprotectin	Veillonella.parvula	0.130792	9.33565e-05	0.00128832
tau36	LCPM	Kendall	QMP	Calprotectin	Prevotella.stercorea	0.0120274	0.718082	0.879675
tau37	LCPM	Kendall	QMP	Calprotectin	Bacteroides.clarus	0.0192469	0.554583	0.795404
tau38	LCPM	Kendall	QMP	Calprotectin	Bacteroides.uniformis	-0.0167227	0.54737	0.795404
tau39	LCPM	Kendall	QMP	Calprotectin	Alistipes.inops	-0.0160935	0.612023	0.833479
tau40	LCPM	Kendall	QMP	Calprotectin	Lachnospiraceae UCG-001.bacterium	-0.0823915	0.00914333	0.0556667
tau41	LCPM	Kendall	QMP	Calprotectin	Bacteroides.vulgatus	0.0369729	0.186994	0.469185
tau42	LCPM	Kendall	QMP	Calprotectin	Bifidobacterium.adolescentis	-0.0316739	0.288612	0.585712
tau43	LCPM	Kendall	QMP	Calprotectin	Acidaminococcus.intestini	0.037515	0.255188	0.576074
tau44	LCPM	Kendall	QMP	Calprotectin	Ruminococcus.callidus	0.0172348	0.577064	0.80711
tau45	LCPM	Kendall	QMP	Calprotectin	Sanguibacteroides.justesenii	-0.0348173	0.303876	0.599548
tau46	LCPM	Kendall	QMP	Calprotectin	Blautia.hansenii	0.0289709	0.365625	0.650812
tau47	LCPM	Kendall	QMP	Calprotectin	Holdemania.massiliensis	0.0200912	0.551109	0.795404
tau48	LCPM	Kendall	QMP	Calprotectin	Anaerofustis.stercorihominis	-0.000119234	0.997149	0.997651
tau49	LCPM	Kendall	QMP	Calprotectin	Enteroscipio.rubneri	-0.0038162	0.909852	0.963373
tau50	LCPM	Kendall	QMP	Calprotectin	Streptococcus.lutetiensis	0.0825888	0.0141458	0.0780847
tau51	LCPM	Kendall	QMP	Calprotectin	Parabacteroides.goldsteinii	0.0258579	0.432484	0.703483
tau52	LCPM	Kendall	QMP	Calprotectin	Bacteroides.finegoldii	0.00517635	0.874652	0.957075
tau53	LCPM	Kendall	QMP	Calprotectin	Parabacteroides.johnsonii	0.0664154	0.043971	0.18767
tau54	LCPM	Kendall	QMP	Calprotectin	Roseburia.inulinivorans	0.00557341	0.84547	0.956043
tau55	LCPM	Kendall	QMP	Calprotectin	Blautia.caecimuris	-0.0190289	0.559088	0.795404
tau56	LCPM	Kendall	QMP	Calprotectin	Erysipelatoclostridium.ramosum	0.0716205	0.0287832	0.141283
tau57	LCPM	Kendall	QMP	Calprotectin	Blautia.wexlerae	-0.0372865	0.266961	0.579654
tau58	LCPM	Kendall	QMP	Calprotectin	Leuconostoc.carnosum	0.0285887	0.396723	0.673128
tau59	LCPM	Kendall	QMP	Calprotectin	Akkermansia.muciniphila	-0.0551264	0.0699679	0.259508
tau60	LCPM	Kendall	QMP	Calprotectin	Blautia.obeum	-0.0296037	0.285207	0.585712
tau61	LCPM	Kendall	QMP	Calprotectin	Streptococcus.salivarius	0.184186	2.13973e-10	1.2655e-08
tau62	LCPM	Kendall	QMP	Calprotectin	Catenibacillus.scindens	0.0144508	0.66824	0.853989
tau63	LCPM	Kendall	QMP	Calprotectin	Bacteroides.massiliensis	0.0597218	0.0507902	0.206149
tau64	LCPM	Kendall	QMP	Calprotectin	Fusobacterium.nucleatum	0.120908	0.000338103	0.00388819
tau65	LCPM	Kendall	QMP	Calprotectin	Christensenella.massiliensis	0.0249008	0.460415	0.726501
tau66	LCPM	Kendall	QMP	Calprotectin	Roseburia.intestinalis	-0.0244308	0.410618	0.686159
tau67	LCPM	Kendall	QMP	Calprotectin	Butyrivibrio.crossotus	-0.0651847	0.0495004	0.204932
tau68	LCPM	Kendall	QMP	Calprotectin	Acidaminococcus.fermentans	0.0356248	0.287204	0.585712
tau69	LCPM	Kendall	QMP	Calprotectin	Bacteroides.stercoris	0.0408042	0.18484	0.467119
tau70	LCPM	Kendall	QMP	Calprotectin	Bacteroides.intestinalis	-0.0324439	0.326366	0.621536
tau71	LCPM	Kendall	QMP	Calprotectin	Bifidobacterium.bifidum	0.100732	0.00191298	0.0158394
tau72	LCPM	Kendall	QMP	Calprotectin	Bacteroides.salyersiae	0.067685	0.0398285	0.176152
tau73	LCPM	Kendall	QMP	Calprotectin	Alistipes.indistinctus	0.0403227	0.180847	0.467119
tau74	LCPM	Kendall	QMP	Calprotectin	Flavonifractor.plautii	-0.0248118	0.462404	0.726501
tau75	LCPM	Kendall	QMP	Calprotectin	Parvimonas.micra	0.0738568	0.0289769	0.141283
tau76	LCPM	Kendall	QMP	Calprotectin	Faecalitalea.cylindroides	0.021811	0.502545	0.765085
tau77	LCPM	Kendall	QMP	Calprotectin	Slackia.isoflavoniconvertens	0.0115972	0.718189	0.879675
tau78	LCPM	Kendall	QMP	Calprotectin	Clostridium sensu stricto 1.perfringens	0.113048	0.000792154	0.00758411
tau79	LCPM	Kendall	QMP	Calprotectin	Alistipes.putredinis	0.00885492	0.758864	0.900481
tau80	LCPM	Kendall	QMP	Calprotectin	Coprococcus.comes	-0.00758088	0.788947	0.917484
tau81	LCPM	Kendall	QMP	Calprotectin	Solobacterium.moorei	0.100412	0.00284208	0.0217893
tau82	LCPM	Kendall	QMP	Calprotectin	Lactococcus.lactis	0.0541555	0.102408	0.328494
tau83	LCPM	Kendall	QMP	Calprotectin	Coprobacillus.cateniformis	0.00482263	0.884159	0.957075
tau84	LCPM	Kendall	QMP	Calprotectin	Lactobacillus.johnsonii	0.120093	0.000335581	0.00388819
tau85	LCPM	Kendall	QMP	Calprotectin	Ruminococcus.bicirculans	-0.0400253	0.172442	0.45857
tau86	LCPM	Kendall	QMP	Calprotectin	Paraprevotella.xylaniphila	0.0484214	0.150468	0.420905
tau87	LCPM	Kendall	QMP	Calprotectin	Dialister.invisus	-0.0762488	0.0138566	0.077522
tau88	LCPM	Kendall	QMP	Calprotectin	Paraprevotella.clara	0.0155455	0.638892	0.847436
tau89	LCPM	Kendall	QMP	Calprotectin	Collinsella.aerofaciens	0.0471525	0.0934781	0.3096
tau90	LCPM	Kendall	QMP	Calprotectin	Bacteroides.thetaiotaomicron	-0.0264185	0.362862	0.650812
tau91	LCPM	Kendall	QMP	Calprotectin	Streptococcus.anginosus	0.19216	9.70902e-09	3.99066e-07
tau92	LCPM	Kendall	QMP	Calprotectin	Faecalicoccus.pleomorphus	0.0362536	0.279835	0.58511
tau93	LCPM	Kendall	QMP	Calprotectin	Eggerthella.lenta	0.00885232	0.78461	0.91501
tau94	LCPM	Kendall	QMP	Calprotectin	Parabacteroides.merdae	0.00266768	0.926762	0.968887
tau95	LCPM	Kendall	QMP	Calprotectin	Streptococcus.gallolyticus	0.0502295	0.13682	0.396109
tau96	LCPM	Kendall	QMP	Calprotectin	Streptococcus.mutans	0.173017	2.33014e-07	6.89055e-06
tau97	LCPM	Kendall	QMP	Calprotectin	Veillonella.dispar	0.118992	0.000358828	0.00394544
tau98	LCPM	Kendall	QMP	Calprotectin	Hafnia-Obesumbacterium.alvei	0.0651043	0.0534221	0.212661
tau99	LCPM	Kendall	QMP	Calprotectin	Bifidobacterium.breve	-0.0329029	0.259496	0.577443
tau100	LCPM	Kendall	QMP	Calprotectin	Porphyromonas.asaccharolytica	0.0875987	0.00947103	0.0560144
tau101	LCPM	Kendall	QMP	Calprotectin	Anaerostipes.hadrus	-0.140371	4.95616e-07	1.3679e-05
tau102	LCPM	Kendall	QMP	Calprotectin	Bacteroides.nordii	-0.00183148	0.956328	0.97758
tau103	LCPM	Kendall	QMP	Calprotectin	Colidextribacter.massiliensis	-0.0104063	0.746293	0.900481
tau104	LCPM	Kendall	QMP	Calprotectin	Dorea.formicigenerans	0.013073	0.640694	0.847436
tau105	LCPM	Kendall	QMP	Calprotectin	Rothia.mucilaginosa	0.0620884	0.0663824	0.249839
tau106	LCPM	Kendall	QMP	Calprotectin	Coprococcus.eutactus	-0.0993691	0.0011267	0.00992451
tau107	LCPM	Kendall	QMP	Calprotectin	Bacteroides.caccae	0.0413648	0.16461	0.445415
tau108	LCPM	Kendall	QMP	Calprotectin	Collinsella.tanakaei	0.0204931	0.53814	0.792846
tau109	LCPM	Kendall	QMP	Calprotectin	Parasutterella.secunda	-0.0153112	0.647089	0.847769
tau110	LCPM	Kendall	QMP	Calprotectin	Bacteroides.fragilis	0.00329204	0.917476	0.968339
tau111	LCPM	Kendall	QMP	Calprotectin	Mogibacterium.pumilum	0.0322496	0.340514	0.637896
tau112	LCPM	Kendall	QMP	Calprotectin	Dialister.pneumosintes	0.103616	0.00218603	0.0174041
tau113	LCPM	Kendall	QMP	Calprotectin	Prevotella_9.copri	0.0612757	0.0517194	0.207882
tau114	LCPM	Kendall	QMP	Calprotectin	Bacteroides.coprocola	0.0518215	0.112548	0.345132
tau115	LCPM	Kendall	QMP	Calprotectin	Alistipes.onderdonkii	-0.0158509	0.595391	0.81891
tau116	LCPM	Kendall	QMP	Calprotectin	Coprobacter.secundus	0.0059883	0.857181	0.956043
tau117	LCPM	Kendall	QMP	Calprotectin	Bifidobacterium.animalis	0.0303203	0.366278	0.650812
tau118	LCPM	Kendall	QMP	Calprotectin	Coprococcus.catus	-0.0228382	0.424821	0.703483
tau119	LCPM	Kendall	QMP	Calprotectin	Prevotella.intermedia	0.0319692	0.345142	0.637896
tau120	LCPM	Kendall	QMP	Calprotectin	Streptococcus.parasanguinis	0.227955	2.5533e-13	2.64266e-11
tau121	LCPM	Kendall	QMP	Calprotectin	Bifidobacterium.catenulatum	0.00262793	0.934367	0.971323
tau122	LCPM	Kendall	QMP	Calprotectin	Anaerococcus.vaginalis	0.0751193	0.0263421	0.132995
tau123	LCPM	Kendall	QMP	Calprotectin	Bacteroides.cellulosilyticus	-0.0569241	0.0651385	0.248888
tau124	LCPM	Kendall	QMP	Calprotectin	Monoglobus.pectinilyticus	-0.0667025	0.045731	0.19319
tau125	LCPM	Kendall	QMP	Calprotectin	Anaerostipes.caccae	0.030407	0.360997	0.650812
tau126	LCPM	Kendall	QMP	Calprotectin	Blautia.glucerasea	0.00133086	0.968217	0.984869
tau127	LCPM	Kendall	QMP	Calprotectin	Bacteroides.plebeius	0.0151904	0.637297	0.847436
tau128	LCPM	Kendall	QMP	Calprotectin	Bacteroides.ovatus	-0.0520543	0.0651611	0.248888
tau129	LCPM	Kendall	QMP	Calprotectin	Methanosphaera.stadtmanae	-0.0424925	0.202723	0.493691
tau130	LCPM	Kendall	QMP	Calprotectin	Sutterella.wadsworthensis	-0.0279197	0.379986	0.658219
tau131	LCPM	Kendall	QMP	Calprotectin	Bacteroides.eggerthii	-0.0145469	0.645052	0.847769
tau132	LCPM	Kendall	QMP	Calprotectin	Ruminococcus.flavefaciens	-0.104243	0.00186976	0.0157976
tau133	LCPM	Kendall	QMP	Calprotectin	Bacteroides.dorei	-0.00451273	0.87774	0.957075
tau134	LCPM	Kendall	QMP	Calprotectin	Desulfovibrio.fairfieldensis	-0.00423403	0.899387	0.96192
tau135	LCPM	Kendall	QMP	Calprotectin	Haemophilus.parainfluenzae	0.145445	1.12243e-05	0.000211221
tau136	LCPM	Kendall	QMP	Calprotectin	Harryflintia.acetispora	0.014133	0.676293	0.856225
tau137	LCPM	Kendall	QMP	Calprotectin	Bifidobacterium.dentium	0.138757	3.44698e-05	0.000528538
tau138	LCPM	Kendall	QMP	Moisture	Faecalibacterium.prausnitzii	-0.0301883	0.273956	0.583173
tau139	LCPM	Kendall	QMP	Moisture	Odoribacter.laneus	-0.0370897	0.268825	0.579654
tau140	LCPM	Kendall	QMP	Moisture	Collinsella.stercoris	-0.0161252	0.629532	0.84345
tau141	LCPM	Kendall	QMP	Moisture	Victivallis.vadensis	-0.0103506	0.756636	0.900481
tau142	LCPM	Kendall	QMP	Moisture	Anaerotruncus.colihominis	-0.0791243	0.0164613	0.0885061
tau143	LCPM	Kendall	QMP	Moisture	Intestinimonas.butyriciproducens	-0.0869992	0.00872494	0.0539123
tau144	LCPM	Kendall	QMP	Moisture	Ruminococcus.champanellensis	-0.0871439	0.00946596	0.0560144
tau145	LCPM	Kendall	QMP	Moisture	Peptostreptococcus.anaerobius	-0.0263807	0.433137	0.703483
tau146	LCPM	Kendall	QMP	Moisture	Alistipes.shahii	-0.16722	8.24479e-09	3.79261e-07
tau147	LCPM	Kendall	QMP	Moisture	Lactobacillus.delbrueckii	0.0104784	0.755142	0.900481
tau148	LCPM	Kendall	QMP	Moisture	Eubacterium.callanderi	-0.14207	2.12168e-05	0.000381902
tau149	LCPM	Kendall	QMP	Moisture	Dielma.fastidiosa	-0.0681426	0.0425484	0.18349
tau150	LCPM	Kendall	QMP	Moisture	Parabacteroides.faecis	-0.0291854	0.384237	0.660059
tau151	LCPM	Kendall	QMP	Moisture	Roseburia.hominis	-0.115092	0.000144168	0.00186517
tau152	LCPM	Kendall	QMP	Moisture	Escherichia-Shigella.coli	-0.101904	0.000917222	0.00843844
tau153	LCPM	Kendall	QMP	Moisture	Romboutsia.ilealis	-0.116273	0.000135044	0.0018035
tau154	LCPM	Kendall	QMP	Moisture	Methanobrevibacter.smithii	-0.253627	1.44977e-16	3.00102e-14
tau155	LCPM	Kendall	QMP	Moisture	Blautia.hydrogenotrophica	-0.0680775	0.0387151	0.176152
tau156	LCPM	Kendall	QMP	Moisture	Intestinimonas.timonensis	-0.0210378	0.527742	0.783101
tau157	LCPM	Kendall	QMP	Moisture	Phascolarctobacterium.faecium	-0.0924527	0.00321718	0.0242166
tau158	LCPM	Kendall	QMP	Moisture	Streptococcus.gordonii	0.0160916	0.628638	0.84345
tau159	LCPM	Kendall	QMP	Moisture	Ruminococcus.bromii	-0.135692	2.72347e-06	5.9343e-05
tau160	LCPM	Kendall	QMP	Moisture	Enterococcus.faecium	-0.048649	0.138258	0.397491
tau161	LCPM	Kendall	QMP	Moisture	Parabacteroides.distasonis	-0.0487588	0.0857014	0.300681
tau162	LCPM	Kendall	QMP	Moisture	Odoribacter.splanchnicus	-0.100399	0.000627036	0.00618078
tau163	LCPM	Kendall	QMP	Moisture	Slackia.piriformis	-0.0317704	0.341903	0.637896
tau164	LCPM	Kendall	QMP	Moisture	Alistipes.finegoldii	-0.0873827	0.00493888	0.0329789
tau165	LCPM	Kendall	QMP	Moisture	Clostridium sensu stricto 1.celatum	-0.0415399	0.175175	0.45857
tau166	LCPM	Kendall	QMP	Moisture	Alistipes.obesi	-0.164214	3.40313e-08	1.08377e-06
tau167	LCPM	Kendall	QMP	Moisture	Cloacibacillus.evryensis	-0.0710589	0.0340558	0.162059
tau168	LCPM	Kendall	QMP	Moisture	Desulfovibrio.piger	-0.0284841	0.375794	0.65645
tau169	LCPM	Kendall	QMP	Moisture	Bacteroides.coprophilus	0.00482119	0.883358	0.957075
tau170	LCPM	Kendall	QMP	Moisture	Gordonibacter.pamelaeae	-0.115614	0.000410488	0.00435749
tau171	LCPM	Kendall	QMP	Moisture	Streptococcus.oralis	0.0267023	0.410445	0.686159
tau172	LCPM	Kendall	QMP	Moisture	Cloacibacillus.porcorum	-0.160102	1.67392e-06	3.85001e-05
tau173	LCPM	Kendall	QMP	Moisture	Veillonella.parvula	0.0290681	0.382926	0.660059
tau174	LCPM	Kendall	QMP	Moisture	Prevotella.stercorea	-0.0296359	0.371442	0.654369
tau175	LCPM	Kendall	QMP	Moisture	Bacteroides.clarus	-0.00679941	0.833839	0.948377
tau176	LCPM	Kendall	QMP	Moisture	Bacteroides.uniformis	-0.133091	1.48951e-06	3.62739e-05
tau177	LCPM	Kendall	QMP	Moisture	Alistipes.inops	-0.10868	0.000576364	0.00596537
tau178	LCPM	Kendall	QMP	Moisture	Lachnospiraceae UCG-001.bacterium	0.0321474	0.306689	0.601749
tau179	LCPM	Kendall	QMP	Moisture	Bacteroides.vulgatus	-0.0311882	0.263336	0.578966
tau180	LCPM	Kendall	QMP	Moisture	Bifidobacterium.adolescentis	-0.0850998	0.00415461	0.0294041
tau181	LCPM	Kendall	QMP	Moisture	Acidaminococcus.intestini	0.009341	0.775745	0.909797
tau182	LCPM	Kendall	QMP	Moisture	Ruminococcus.callidus	-0.120414	9.09859e-05	0.00128832
tau183	LCPM	Kendall	QMP	Moisture	Sanguibacteroides.justesenii	0.00217409	0.94856	0.974451
tau184	LCPM	Kendall	QMP	Moisture	Blautia.hansenii	-0.00494315	0.876744	0.957075
tau185	LCPM	Kendall	QMP	Moisture	Holdemania.massiliensis	-0.0215021	0.521489	0.78135
tau186	LCPM	Kendall	QMP	Moisture	Anaerofustis.stercorihominis	-0.0321915	0.332462	0.62849
tau187	LCPM	Kendall	QMP	Moisture	Enteroscipio.rubneri	-0.000276376	0.993426	0.997651
tau188	LCPM	Kendall	QMP	Moisture	Streptococcus.lutetiensis	0.00429044	0.898089	0.96192
tau189	LCPM	Kendall	QMP	Moisture	Parabacteroides.goldsteinii	-0.0924665	0.00478616	0.0324831
tau190	LCPM	Kendall	QMP	Moisture	Bacteroides.finegoldii	-0.0142973	0.661597	0.853989
tau191	LCPM	Kendall	QMP	Moisture	Parabacteroides.johnsonii	-0.0311087	0.342984	0.637896
tau192	LCPM	Kendall	QMP	Moisture	Roseburia.inulinivorans	0.0713418	0.0121533	0.0698814
tau193	LCPM	Kendall	QMP	Moisture	Blautia.caecimuris	-0.00653191	0.840291	0.953097
tau194	LCPM	Kendall	QMP	Moisture	Erysipelatoclostridium.ramosum	-0.00894587	0.783638	0.91501
tau195	LCPM	Kendall	QMP	Moisture	Blautia.wexlerae	-0.0454299	0.174135	0.45857
tau196	LCPM	Kendall	QMP	Moisture	Leuconostoc.carnosum	-0.0199029	0.553267	0.795404
tau197	LCPM	Kendall	QMP	Moisture	Akkermansia.muciniphila	-0.172703	1.15671e-08	3.99066e-07
tau198	LCPM	Kendall	QMP	Moisture	Blautia.obeum	-0.0710093	0.00999398	0.0582747
tau199	LCPM	Kendall	QMP	Moisture	Streptococcus.salivarius	-0.0422444	0.143513	0.409754
tau200	LCPM	Kendall	QMP	Moisture	Catenibacillus.scindens	-0.0520732	0.120705	0.35441
tau201	LCPM	Kendall	QMP	Moisture	Bacteroides.massiliensis	-0.100205	0.000992147	0.00892933
tau202	LCPM	Kendall	QMP	Moisture	Fusobacterium.nucleatum	0.00405429	0.903833	0.96192
tau203	LCPM	Kendall	QMP	Moisture	Christensenella.massiliensis	-0.0100063	0.765553	0.900481
tau204	LCPM	Kendall	QMP	Moisture	Roseburia.intestinalis	0.145991	7.9461e-07	2.05605e-05
tau205	LCPM	Kendall	QMP	Moisture	Butyrivibrio.crossotus	-0.0521606	0.114299	0.345401
tau206	LCPM	Kendall	QMP	Moisture	Acidaminococcus.fermentans	-0.0142728	0.668339	0.853989
tau207	LCPM	Kendall	QMP	Moisture	Bacteroides.stercoris	-0.0229616	0.453219	0.726501
tau208	LCPM	Kendall	QMP	Moisture	Bacteroides.intestinalis	-0.0404228	0.219256	0.518696
tau209	LCPM	Kendall	QMP	Moisture	Bifidobacterium.bifidum	-0.0502576	0.119562	0.353561
tau210	LCPM	Kendall	QMP	Moisture	Bacteroides.salyersiae	-0.0208698	0.524312	0.78135
tau211	LCPM	Kendall	QMP	Moisture	Alistipes.indistinctus	-0.289	5.49234e-22	2.27383e-19
tau212	LCPM	Kendall	QMP	Moisture	Flavonifractor.plautii	-0.0447983	0.182425	0.467119
tau213	LCPM	Kendall	QMP	Moisture	Parvimonas.micra	-0.0136345	0.685394	0.862472
tau214	LCPM	Kendall	QMP	Moisture	Faecalitalea.cylindroides	-0.135998	2.63306e-05	0.000436035
tau215	LCPM	Kendall	QMP	Moisture	Slackia.isoflavoniconvertens	-0.0659126	0.0392312	0.176152
tau216	LCPM	Kendall	QMP	Moisture	Clostridium sensu stricto 1.perfringens	-0.0208354	0.534311	0.790016
tau217	LCPM	Kendall	QMP	Moisture	Alistipes.putredinis	-0.118474	3.73862e-05	0.000552781
tau218	LCPM	Kendall	QMP	Moisture	Coprococcus.comes	-0.104991	0.000197121	0.00247297
tau219	LCPM	Kendall	QMP	Moisture	Solobacterium.moorei	-0.030432	0.363441	0.650812
tau220	LCPM	Kendall	QMP	Moisture	Lactococcus.lactis	-0.0669654	0.0423619	0.18349
tau221	LCPM	Kendall	QMP	Moisture	Coprobacillus.cateniformis	-0.137668	2.93363e-05	0.000467124
tau222	LCPM	Kendall	QMP	Moisture	Lactobacillus.johnsonii	-0.0560482	0.0926285	0.30926
tau223	LCPM	Kendall	QMP	Moisture	Ruminococcus.bicirculans	-0.0999882	0.000612937	0.00618078
tau224	LCPM	Kendall	QMP	Moisture	Paraprevotella.xylaniphila	-0.0038112	0.909458	0.963373
tau225	LCPM	Kendall	QMP	Moisture	Dialister.invisus	0.0173016	0.574713	0.806546
tau226	LCPM	Kendall	QMP	Moisture	Paraprevotella.clara	-0.0329572	0.317566	0.614357
tau227	LCPM	Kendall	QMP	Moisture	Collinsella.aerofaciens	-0.159939	1.08065e-08	3.99066e-07
tau228	LCPM	Kendall	QMP	Moisture	Bacteroides.thetaiotaomicron	-0.016913	0.558257	0.795404
tau229	LCPM	Kendall	QMP	Moisture	Streptococcus.anginosus	-0.0589041	0.0772905	0.278246
tau230	LCPM	Kendall	QMP	Moisture	Faecalicoccus.pleomorphus	-0.0334167	0.316666	0.614357
tau231	LCPM	Kendall	QMP	Moisture	Eggerthella.lenta	-0.0331085	0.304119	0.599548
tau232	LCPM	Kendall	QMP	Moisture	Parabacteroides.merdae	-0.0646041	0.0253294	0.129461
tau233	LCPM	Kendall	QMP	Moisture	Streptococcus.gallolyticus	-0.0200946	0.549792	0.795404
tau234	LCPM	Kendall	QMP	Moisture	Streptococcus.mutans	-0.0551272	0.0977139	0.318532
tau235	LCPM	Kendall	QMP	Moisture	Veillonella.dispar	0.0902752	0.00650052	0.0425636
tau236	LCPM	Kendall	QMP	Moisture	Hafnia-Obesumbacterium.alvei	0.0266997	0.426056	0.703483
tau237	LCPM	Kendall	QMP	Moisture	Bifidobacterium.breve	-0.0830727	0.00421964	0.0294041
tau238	LCPM	Kendall	QMP	Moisture	Porphyromonas.asaccharolytica	-0.0298103	0.37495	0.65645
tau239	LCPM	Kendall	QMP	Moisture	Anaerostipes.hadrus	-0.0677371	0.0147448	0.0803203
tau240	LCPM	Kendall	QMP	Moisture	Bacteroides.nordii	-0.0343253	0.302433	0.599548
tau241	LCPM	Kendall	QMP	Moisture	Colidextribacter.massiliensis	-0.0843442	0.00838899	0.0526218
tau242	LCPM	Kendall	QMP	Moisture	Dorea.formicigenerans	-0.118056	2.28986e-05	0.000395001
tau243	LCPM	Kendall	QMP	Moisture	Rothia.mucilaginosa	0.0106589	0.751471	0.900481
tau244	LCPM	Kendall	QMP	Moisture	Coprococcus.eutactus	-0.135046	8.71159e-06	0.000171743
tau245	LCPM	Kendall	QMP	Moisture	Bacteroides.caccae	-0.133029	7.08519e-06	0.000146663
tau246	LCPM	Kendall	QMP	Moisture	Collinsella.tanakaei	-0.0380069	0.250712	0.570302
tau247	LCPM	Kendall	QMP	Moisture	Parasutterella.secunda	-0.0683621	0.039996	0.176152
tau248	LCPM	Kendall	QMP	Moisture	Bacteroides.fragilis	0.0289315	0.360275	0.650812
tau249	LCPM	Kendall	QMP	Moisture	Mogibacterium.pumilum	0.0389619	0.247207	0.565435
tau250	LCPM	Kendall	QMP	Moisture	Dialister.pneumosintes	-0.0102592	0.7605	0.900481
tau251	LCPM	Kendall	QMP	Moisture	Prevotella_9.copri	0.0340263	0.277803	0.583808
tau252	LCPM	Kendall	QMP	Moisture	Bacteroides.coprocola	0.00688151	0.832361	0.948377
tau253	LCPM	Kendall	QMP	Moisture	Alistipes.onderdonkii	-0.0848964	0.00426146	0.0294041
tau254	LCPM	Kendall	QMP	Moisture	Coprobacter.secundus	-0.0290866	0.379614	0.658219
tau255	LCPM	Kendall	QMP	Moisture	Bifidobacterium.animalis	-0.0824498	0.0135646	0.0769282
tau256	LCPM	Kendall	QMP	Moisture	Coprococcus.catus	-0.188668	3.62791e-11	3.00391e-09
tau257	LCPM	Kendall	QMP	Moisture	Prevotella.intermedia	-0.0260891	0.438823	0.709658
tau258	LCPM	Kendall	QMP	Moisture	Streptococcus.parasanguinis	-0.00723267	0.815709	0.935467
tau259	LCPM	Kendall	QMP	Moisture	Bifidobacterium.catenulatum	-0.00468788	0.882611	0.957075
tau260	LCPM	Kendall	QMP	Moisture	Anaerococcus.vaginalis	-0.0289597	0.389334	0.666051
tau261	LCPM	Kendall	QMP	Moisture	Bacteroides.cellulosilyticus	-0.0291033	0.343606	0.637896
tau262	LCPM	Kendall	QMP	Moisture	Monoglobus.pectinilyticus	-0.00525461	0.874352	0.957075
tau263	LCPM	Kendall	QMP	Moisture	Anaerostipes.caccae	-0.0172849	0.60187	0.82508
tau264	LCPM	Kendall	QMP	Moisture	Blautia.glucerasea	-0.00590081	0.859053	0.956043
tau265	LCPM	Kendall	QMP	Moisture	Bacteroides.plebeius	-0.033738	0.292703	0.591118
tau266	LCPM	Kendall	QMP	Moisture	Bacteroides.ovatus	0.0499713	0.0752861	0.274674
tau267	LCPM	Kendall	QMP	Moisture	Methanosphaera.stadtmanae	-0.0724588	0.0290074	0.141283
tau268	LCPM	Kendall	QMP	Moisture	Sutterella.wadsworthensis	0.0448345	0.156658	0.429512
tau269	LCPM	Kendall	QMP	Moisture	Bacteroides.eggerthii	-0.096636	0.00210109	0.0170559
tau270	LCPM	Kendall	QMP	Moisture	Ruminococcus.flavefaciens	-0.118959	0.000362142	0.00394544
tau271	LCPM	Kendall	QMP	Moisture	Bacteroides.dorei	-0.00447005	0.878412	0.957075
tau272	LCPM	Kendall	QMP	Moisture	Desulfovibrio.fairfieldensis	-0.111579	0.00080604	0.00758411
tau273	LCPM	Kendall	QMP	Moisture	Haemophilus.parainfluenzae	0.0567714	0.0850003	0.300681
tau274	LCPM	Kendall	QMP	Moisture	Harryflintia.acetispora	-0.0305912	0.363791	0.650812
tau275	LCPM	Kendall	QMP	Moisture	Bifidobacterium.dentium	-0.0570338	0.087032	0.302784
tau276	LCPM	Kendall	QMP	BMI	Faecalibacterium.prausnitzii	-0.045689	0.108659	0.343397
tau277	LCPM	Kendall	QMP	BMI	Odoribacter.laneus	-0.0076252	0.825766	0.944384
tau278	LCPM	Kendall	QMP	BMI	Collinsella.stercoris	0.0727869	0.034867	0.16219
tau279	LCPM	Kendall	QMP	BMI	Victivallis.vadensis	-0.0384736	0.264311	0.578966
tau280	LCPM	Kendall	QMP	BMI	Anaerotruncus.colihominis	-0.0252082	0.459257	0.726501
tau281	LCPM	Kendall	QMP	BMI	Intestinimonas.butyriciproducens	-0.00319338	0.925711	0.968887
tau282	LCPM	Kendall	QMP	BMI	Ruminococcus.champanellensis	-0.0784493	0.0235886	0.122071
tau283	LCPM	Kendall	QMP	BMI	Peptostreptococcus.anaerobius	-0.00424798	0.902658	0.96192
tau284	LCPM	Kendall	QMP	BMI	Alistipes.shahii	-0.0898237	0.00270562	0.0211344
tau285	LCPM	Kendall	QMP	BMI	Lactobacillus.delbrueckii	0.0499868	0.149362	0.420653
tau286	LCPM	Kendall	QMP	BMI	Eubacterium.callanderi	0.0441903	0.200616	0.491449
tau287	LCPM	Kendall	QMP	BMI	Dielma.fastidiosa	0.0119589	0.730143	0.890849
tau288	LCPM	Kendall	QMP	BMI	Parabacteroides.faecis	-0.0475545	0.169599	0.455934
tau289	LCPM	Kendall	QMP	BMI	Roseburia.hominis	-0.0256771	0.411033	0.686159
tau290	LCPM	Kendall	QMP	BMI	Escherichia-Shigella.coli	0.0625502	0.0491854	0.204932
tau291	LCPM	Kendall	QMP	BMI	Romboutsia.ilealis	-0.0593815	0.0588736	0.22994
tau292	LCPM	Kendall	QMP	BMI	Methanobrevibacter.smithii	-0.0395068	0.212447	0.514346
tau293	LCPM	Kendall	QMP	BMI	Blautia.hydrogenotrophica	-0.00421735	0.901238	0.96192
tau294	LCPM	Kendall	QMP	BMI	Intestinimonas.timonensis	-0.0579112	0.0920489	0.30926
tau295	LCPM	Kendall	QMP	BMI	Phascolarctobacterium.faecium	0.0596686	0.0655285	0.248888
tau296	LCPM	Kendall	QMP	BMI	Streptococcus.gordonii	0.0565806	0.099438	0.32162
tau297	LCPM	Kendall	QMP	BMI	Ruminococcus.bromii	-0.00434234	0.884306	0.957075
tau298	LCPM	Kendall	QMP	BMI	Enterococcus.faecium	0.00219282	0.948459	0.974451
tau299	LCPM	Kendall	QMP	BMI	Parabacteroides.distasonis	0.000156687	0.995728	0.997651
tau300	LCPM	Kendall	QMP	BMI	Odoribacter.splanchnicus	-0.0177205	0.558044	0.795404
tau301	LCPM	Kendall	QMP	BMI	Slackia.piriformis	0.010739	0.755684	0.900481
tau302	LCPM	Kendall	QMP	BMI	Alistipes.finegoldii	-0.0686582	0.032714	0.157483
tau303	LCPM	Kendall	QMP	BMI	Clostridium sensu stricto 1.celatum	-0.0201661	0.524675	0.78135
tau304	LCPM	Kendall	QMP	BMI	Alistipes.obesi	-0.0630879	0.0399384	0.176152
tau305	LCPM	Kendall	QMP	BMI	Cloacibacillus.evryensis	-0.0271288	0.433305	0.703483
tau306	LCPM	Kendall	QMP	BMI	Desulfovibrio.piger	0.0360808	0.277552	0.583808
tau307	LCPM	Kendall	QMP	BMI	Bacteroides.coprophilus	0.00424673	0.900325	0.96192
tau308	LCPM	Kendall	QMP	BMI	Gordonibacter.pamelaeae	-0.0151699	0.652967	0.852771
tau309	LCPM	Kendall	QMP	BMI	Streptococcus.oralis	0.0239272	0.474744	0.73612
tau310	LCPM	Kendall	QMP	BMI	Cloacibacillus.porcorum	-0.0187568	0.586658	0.813274
tau311	LCPM	Kendall	QMP	BMI	Veillonella.parvula	0.0230514	0.502664	0.765085
tau312	LCPM	Kendall	QMP	BMI	Prevotella.stercorea	-0.000182162	0.995754	0.997651
tau313	LCPM	Kendall	QMP	BMI	Bacteroides.clarus	0.0306365	0.359629	0.650812
tau314	LCPM	Kendall	QMP	BMI	Bacteroides.uniformis	-0.0407403	0.153512	0.426303
tau315	LCPM	Kendall	QMP	BMI	Alistipes.inops	-0.0884482	0.00657988	0.0425636
tau316	LCPM	Kendall	QMP	BMI	Lachnospiraceae UCG-001.bacterium	-0.0513926	0.112712	0.345132
tau317	LCPM	Kendall	QMP	BMI	Bacteroides.vulgatus	0.0381362	0.185042	0.467119
tau318	LCPM	Kendall	QMP	BMI	Bifidobacterium.adolescentis	0.0164617	0.591107	0.815728
tau319	LCPM	Kendall	QMP	BMI	Acidaminococcus.intestini	0.0205338	0.544221	0.795404
tau320	LCPM	Kendall	QMP	BMI	Ruminococcus.callidus	0.00956209	0.763651	0.900481
tau321	LCPM	Kendall	QMP	BMI	Sanguibacteroides.justesenii	0.037084	0.28631	0.585712
tau322	LCPM	Kendall	QMP	BMI	Blautia.hansenii	0.0879682	0.00743528	0.047357
tau323	LCPM	Kendall	QMP	BMI	Holdemania.massiliensis	0.0582618	0.0922767	0.30926
tau324	LCPM	Kendall	QMP	BMI	Anaerofustis.stercorihominis	0.0375171	0.273767	0.583173
tau325	LCPM	Kendall	QMP	BMI	Enteroscipio.rubneri	-0.0257805	0.456714	0.726501
tau326	LCPM	Kendall	QMP	BMI	Streptococcus.lutetiensis	0.0383537	0.267535	0.579654
tau327	LCPM	Kendall	QMP	BMI	Parabacteroides.goldsteinii	-0.0148661	0.660628	0.853989
tau328	LCPM	Kendall	QMP	BMI	Bacteroides.finegoldii	-0.00485066	0.88541	0.957075
tau329	LCPM	Kendall	QMP	BMI	Parabacteroides.johnsonii	-0.0221329	0.512945	0.777872
tau330	LCPM	Kendall	QMP	BMI	Roseburia.inulinivorans	0.0467989	0.110583	0.345132
tau331	LCPM	Kendall	QMP	BMI	Blautia.caecimuris	0.0769525	0.0213373	0.111818
tau332	LCPM	Kendall	QMP	BMI	Erysipelatoclostridium.ramosum	-0.00608792	0.856273	0.956043
tau333	LCPM	Kendall	QMP	BMI	Blautia.wexlerae	-0.0244274	0.479092	0.74009
tau334	LCPM	Kendall	QMP	BMI	Leuconostoc.carnosum	0.0598133	0.0842076	0.300534
tau335	LCPM	Kendall	QMP	BMI	Akkermansia.muciniphila	-0.0383707	0.218852	0.518696
tau336	LCPM	Kendall	QMP	BMI	Blautia.obeum	0.0305139	0.283526	0.585712
tau337	LCPM	Kendall	QMP	BMI	Streptococcus.salivarius	0.00221378	0.940823	0.971323
tau338	LCPM	Kendall	QMP	BMI	Catenibacillus.scindens	-0.0271648	0.433111	0.703483
tau339	LCPM	Kendall	QMP	BMI	Bacteroides.massiliensis	-0.0117156	0.70908	0.876295
tau340	LCPM	Kendall	QMP	BMI	Fusobacterium.nucleatum	0.0174063	0.615469	0.835424
tau341	LCPM	Kendall	QMP	BMI	Christensenella.massiliensis	-0.0198057	0.567471	0.801818
tau342	LCPM	Kendall	QMP	BMI	Roseburia.intestinalis	-0.00038317	0.989947	0.997651
tau343	LCPM	Kendall	QMP	BMI	Butyrivibrio.crossotus	-0.0249826	0.463276	0.726501
tau344	LCPM	Kendall	QMP	BMI	Acidaminococcus.fermentans	-0.000933912	0.978334	0.992721
tau345	LCPM	Kendall	QMP	BMI	Bacteroides.stercoris	0.0496702	0.115989	0.347966
tau346	LCPM	Kendall	QMP	BMI	Bacteroides.intestinalis	-0.0409466	0.228251	0.531889
tau347	LCPM	Kendall	QMP	BMI	Bifidobacterium.bifidum	-0.0241862	0.468741	0.729544
tau348	LCPM	Kendall	QMP	BMI	Bacteroides.salyersiae	-0.0331056	0.327111	0.621536
tau349	LCPM	Kendall	QMP	BMI	Alistipes.indistinctus	-0.0403076	0.192983	0.481294
tau350	LCPM	Kendall	QMP	BMI	Flavonifractor.plautii	-0.039002	0.260826	0.577443
tau351	LCPM	Kendall	QMP	BMI	Parvimonas.micra	-0.0351557	0.311453	0.608215
tau352	LCPM	Kendall	QMP	BMI	Faecalitalea.cylindroides	-0.00249277	0.940556	0.971323
tau353	LCPM	Kendall	QMP	BMI	Slackia.isoflavoniconvertens	-0.0182366	0.580195	0.808756
tau354	LCPM	Kendall	QMP	BMI	Clostridium sensu stricto 1.perfringens	0.0369047	0.286687	0.585712
tau355	LCPM	Kendall	QMP	BMI	Alistipes.putredinis	0.0161267	0.587364	0.813274
tau356	LCPM	Kendall	QMP	BMI	Coprococcus.comes	0.0344967	0.23639	0.543697
tau357	LCPM	Kendall	QMP	BMI	Solobacterium.moorei	-0.00844931	0.806859	0.930473
tau358	LCPM	Kendall	QMP	BMI	Lactococcus.lactis	-0.0420082	0.217466	0.518696
tau359	LCPM	Kendall	QMP	BMI	Coprobacillus.cateniformis	0.0237718	0.48464	0.743115
tau360	LCPM	Kendall	QMP	BMI	Lactobacillus.johnsonii	0.0319103	0.353876	0.650812
tau361	LCPM	Kendall	QMP	BMI	Ruminococcus.bicirculans	-0.0142711	0.635968	0.847436
tau362	LCPM	Kendall	QMP	BMI	Paraprevotella.xylaniphila	0.073121	0.0344481	0.162062
tau363	LCPM	Kendall	QMP	BMI	Dialister.invisus	0.0252307	0.427944	0.703483
tau364	LCPM	Kendall	QMP	BMI	Paraprevotella.clara	0.0417174	0.220869	0.519545
tau365	LCPM	Kendall	QMP	BMI	Collinsella.aerofaciens	0.0390534	0.175954	0.45857
tau366	LCPM	Kendall	QMP	BMI	Bacteroides.thetaiotaomicron	0.0118824	0.690418	0.863543
tau367	LCPM	Kendall	QMP	BMI	Streptococcus.anginosus	0.0489899	0.154458	0.426303
tau368	LCPM	Kendall	QMP	BMI	Faecalicoccus.pleomorphus	-0.0545198	0.113377	0.345132
tau369	LCPM	Kendall	QMP	BMI	Eggerthella.lenta	-0.00487756	0.883409	0.957075
tau370	LCPM	Kendall	QMP	BMI	Parabacteroides.merdae	-0.0129285	0.664258	0.853989
tau371	LCPM	Kendall	QMP	BMI	Streptococcus.gallolyticus	0.0678523	0.0503371	0.206149
tau372	LCPM	Kendall	QMP	BMI	Streptococcus.mutans	0.0482774	0.159821	0.435302
tau373	LCPM	Kendall	QMP	BMI	Veillonella.dispar	0.00632463	0.853552	0.956043
tau374	LCPM	Kendall	QMP	BMI	Hafnia-Obesumbacterium.alvei	0.00623083	0.857128	0.956043
tau375	LCPM	Kendall	QMP	BMI	Bifidobacterium.breve	-0.0690581	0.0212046	0.111818
tau376	LCPM	Kendall	QMP	BMI	Porphyromonas.asaccharolytica	-0.0413455	0.23347	0.539982
tau377	LCPM	Kendall	QMP	BMI	Anaerostipes.hadrus	-0.036826	0.198886	0.490112
tau378	LCPM	Kendall	QMP	BMI	Bacteroides.nordii	-0.0176499	0.607449	0.829979
tau379	LCPM	Kendall	QMP	BMI	Colidextribacter.massiliensis	-0.0373188	0.25946	0.577443
tau380	LCPM	Kendall	QMP	BMI	Dorea.formicigenerans	0.0326837	0.256033	0.576074
tau381	LCPM	Kendall	QMP	BMI	Rothia.mucilaginosa	0.00297847	0.931662	0.971323
tau382	LCPM	Kendall	QMP	BMI	Coprococcus.eutactus	-0.0387042	0.217945	0.518696
tau383	LCPM	Kendall	QMP	BMI	Bacteroides.caccae	-0.045564	0.135692	0.395608
tau384	LCPM	Kendall	QMP	BMI	Collinsella.tanakaei	0.0356043	0.297015	0.596913
tau385	LCPM	Kendall	QMP	BMI	Parasutterella.secunda	-0.00649828	0.849984	0.956043
tau386	LCPM	Kendall	QMP	BMI	Bacteroides.fragilis	0.0133296	0.683116	0.862226
tau387	LCPM	Kendall	QMP	BMI	Mogibacterium.pumilum	0.0286033	0.410843	0.686159
tau388	LCPM	Kendall	QMP	BMI	Dialister.pneumosintes	0.0133299	0.701138	0.869076
tau389	LCPM	Kendall	QMP	BMI	Prevotella_9.copri	0.0551923	0.0878941	0.303235
tau390	LCPM	Kendall	QMP	BMI	Bacteroides.coprocola	0.0345521	0.303086	0.599548
tau391	LCPM	Kendall	QMP	BMI	Alistipes.onderdonkii	-0.0585564	0.0560074	0.220829
tau392	LCPM	Kendall	QMP	BMI	Coprobacter.secundus	-0.0335673	0.326211	0.621536
tau393	LCPM	Kendall	QMP	BMI	Bifidobacterium.animalis	-0.00349547	0.91922	0.968339
tau394	LCPM	Kendall	QMP	BMI	Coprococcus.catus	-0.0219143	0.456529	0.726501
tau395	LCPM	Kendall	QMP	BMI	Prevotella.intermedia	-0.0313017	0.368122	0.651293
tau396	LCPM	Kendall	QMP	BMI	Streptococcus.parasanguinis	0.00245959	0.938766	0.971323
tau397	LCPM	Kendall	QMP	BMI	Bifidobacterium.catenulatum	0.0252505	0.441033	0.710457
tau398	LCPM	Kendall	QMP	BMI	Anaerococcus.vaginalis	0.021117	0.543379	0.795404
tau399	LCPM	Kendall	QMP	BMI	Bacteroides.cellulosilyticus	-0.113657	0.000332389	0.00388819
tau400	LCPM	Kendall	QMP	BMI	Monoglobus.pectinilyticus	-0.0124483	0.716744	0.879675
tau401	LCPM	Kendall	QMP	BMI	Anaerostipes.caccae	0.0249002	0.466604	0.728959
tau402	LCPM	Kendall	QMP	BMI	Blautia.glucerasea	0.107622	0.00170014	0.0146637
tau403	LCPM	Kendall	QMP	BMI	Bacteroides.plebeius	9.73401e-05	0.997651	0.997651
tau404	LCPM	Kendall	QMP	BMI	Bacteroides.ovatus	0.0124887	0.666871	0.853989
tau405	LCPM	Kendall	QMP	BMI	Methanosphaera.stadtmanae	0.01569	0.646859	0.847769
tau406	LCPM	Kendall	QMP	BMI	Sutterella.wadsworthensis	-0.0159416	0.625431	0.843415
tau407	LCPM	Kendall	QMP	BMI	Bacteroides.eggerthii	-0.0527799	0.10315	0.328494
tau408	LCPM	Kendall	QMP	BMI	Ruminococcus.flavefaciens	0.013612	0.692759	0.863863
tau409	LCPM	Kendall	QMP	BMI	Bacteroides.dorei	-0.0101202	0.737117	0.892299
tau410	LCPM	Kendall	QMP	BMI	Desulfovibrio.fairfieldensis	-0.0291309	0.396717	0.673128
tau411	LCPM	Kendall	QMP	BMI	Haemophilus.parainfluenzae	0.0142442	0.675817	0.856225
tau412	LCPM	Kendall	QMP	BMI	Harryflintia.acetispora	-0.0196599	0.571891	0.805316
tau413	LCPM	Kendall	QMP	BMI	Bifidobacterium.dentium	0.0220736	0.521133	0.78135
tau414	LCPM	Kendall	RMP	Calprotectin	Faecalibacterium.prausnitzii	-0.0519868	0.0607038	0.214798
tau1100	LCPM	Kendall	RMP	Calprotectin	Bacteroides.vulgatus	0.0350496	0.209124	0.480986
tau2100	LCPM	Kendall	RMP	Calprotectin	Blautia.obeum	-0.0243952	0.378452	0.644771
tau3100	LCPM	Kendall	RMP	Calprotectin	Anaerostipes.hadrus	-0.134237	1.33347e-06	3.24739e-05
tau415	LCPM	Kendall	RMP	Calprotectin	Prevotella_9.copri	0.0598137	0.0560537	0.200054
tau510	LCPM	Kendall	RMP	Calprotectin	Bacteroides.dorei	0.00456725	0.875349	0.929217
tau610	LCPM	Kendall	RMP	Calprotectin	Escherichia-Shigella.coli	0.171391	5.13839e-09	1.77274e-07
tau710	LCPM	Kendall	RMP	Calprotectin	Ruminococcus.bromii	-0.033357	0.249856	0.525078
tau810	LCPM	Kendall	RMP	Calprotectin	Bacteroides.uniformis	-0.00497401	0.857596	0.924596
tau910	LCPM	Kendall	RMP	Calprotectin	Bifidobacterium.adolescentis	-0.031141	0.294269	0.568259
tau1010	LCPM	Kendall	RMP	Calprotectin	Roseburia.inulinivorans	0.0121745	0.668266	0.846061
tau1110	LCPM	Kendall	RMP	Calprotectin	Akkermansia.muciniphila	-0.0504469	0.0890629	0.273539
tau1210	LCPM	Kendall	RMP	Calprotectin	Streptococcus.salivarius	0.225496	8.80496e-16	1.21508e-13
tau1310	LCPM	Kendall	RMP	Calprotectin	Bacteroides.massiliensis	0.0487936	0.105643	0.305848
tau1410	LCPM	Kendall	RMP	Calprotectin	Roseburia.intestinalis	-0.0250547	0.394868	0.658286
tau1510	LCPM	Kendall	RMP	Calprotectin	Butyrivibrio.crossotus	-0.0751802	0.0232449	0.0992104
tau1610	LCPM	Kendall	RMP	Calprotectin	Bacteroides.stercoris	0.0514452	0.0891976	0.273539
tau1710	LCPM	Kendall	RMP	Calprotectin	Alistipes.putredinis	0.0351115	0.220396	0.498601
tau1810	LCPM	Kendall	RMP	Calprotectin	Coprococcus.comes	-0.00223206	0.936682	0.961605
tau1910	LCPM	Kendall	RMP	Calprotectin	Ruminococcus.bicirculans	-0.0336508	0.24387	0.516641
tau2010	LCPM	Kendall	RMP	Calprotectin	Dialister.invisus	-0.0642299	0.0365377	0.145448
tau2110	LCPM	Kendall	RMP	Calprotectin	Bacteroides.plebeius	0.0254294	0.424706	0.666017
tau2210	LCPM	Kendall	RMP	Calprotectin	Collinsella.aerofaciens	0.0555391	0.0466913	0.178983
tau2310	LCPM	Kendall	RMP	Calprotectin	Bacteroides.thetaiotaomicron	0.00255018	0.927805	0.960991
tau2410	LCPM	Kendall	RMP	Calprotectin	Parabacteroides.merdae	0.0170785	0.547744	0.76527
tau2510	LCPM	Kendall	RMP	Calprotectin	Veillonella.dispar	0.0853826	0.0095129	0.0525112
tau2610	LCPM	Kendall	RMP	Calprotectin	Bifidobacterium.breve	-0.0310112	0.283519	0.561613
tau2710	LCPM	Kendall	RMP	Calprotectin	Dorea.formicigenerans	0.0233543	0.401611	0.659789
tau2810	LCPM	Kendall	RMP	Calprotectin	Coprococcus.eutactus	-0.0911842	0.0025587	0.0185842
tau2910	LCPM	Kendall	RMP	Calprotectin	Bacteroides.caccae	0.0613095	0.0352932	0.143249
tau3010	LCPM	Kendall	RMP	Calprotectin	Bacteroides.fragilis	0.0211475	0.499722	0.7337
tau3110	LCPM	Kendall	RMP	Calprotectin	Bacteroides.coprocola	0.0417745	0.19828	0.470975
tau3210	LCPM	Kendall	RMP	Calprotectin	Alistipes.onderdonkii	-0.00742916	0.801582	0.910363
tau3310	LCPM	Kendall	RMP	Calprotectin	Coprococcus.catus	-0.00376395	0.893944	0.944114
tau3410	LCPM	Kendall	RMP	Calprotectin	Streptococcus.parasanguinis	0.279605	1.52189e-20	6.30064e-18
tau3510	LCPM	Kendall	RMP	Calprotectin	Bifidobacterium.catenulatum	0.00336526	0.915756	0.957382
tau3610	LCPM	Kendall	RMP	Calprotectin	Bacteroides.cellulosilyticus	-0.0599523	0.0476245	0.18003
tau3710	LCPM	Kendall	RMP	Calprotectin	Bacteroides.ovatus	-0.0210475	0.449497	0.683494
tau3810	LCPM	Kendall	RMP	Calprotectin	Sutterella.wadsworthensis	-0.036915	0.240164	0.515171
tau3910	LCPM	Kendall	RMP	Calprotectin	Bacteroides.eggerthii	-0.00261071	0.933136	0.960991
tau4010	LCPM	Kendall	RMP	Calprotectin	Haemophilus.parainfluenzae	0.124652	7.40775e-05	0.000989293
tau416	LCPM	Kendall	RMP	Calprotectin	Alistipes.shahii	-0.0126756	0.657569	0.842126
tau421	LCPM	Kendall	RMP	Calprotectin	Roseburia.hominis	0.0061746	0.837229	0.914708
tau431	LCPM	Kendall	RMP	Calprotectin	Romboutsia.ilealis	0.041343	0.144664	0.38147
tau441	LCPM	Kendall	RMP	Calprotectin	Methanobrevibacter.smithii	0.00507551	0.867217	0.927721
tau451	LCPM	Kendall	RMP	Calprotectin	Phascolarctobacterium.faecium	0.0201296	0.520226	0.745238
tau461	LCPM	Kendall	RMP	Calprotectin	Streptococcus.gordonii	0.223924	1.79924e-11	1.06412e-09
tau471	LCPM	Kendall	RMP	Calprotectin	Enterococcus.faecium	0.126626	0.000101936	0.00120576
tau481	LCPM	Kendall	RMP	Calprotectin	Parabacteroides.distasonis	0.0109178	0.696485	0.85511
tau491	LCPM	Kendall	RMP	Calprotectin	Odoribacter.splanchnicus	0.032431	0.244593	0.516641
tau501	LCPM	Kendall	RMP	Calprotectin	Alistipes.finegoldii	0.0152204	0.621012	0.815223
tau511	LCPM	Kendall	RMP	Calprotectin	Clostridium sensu stricto 1.celatum	0.0273577	0.349923	0.60869
tau521	LCPM	Kendall	RMP	Calprotectin	Alistipes.obesi	-0.0205535	0.474471	0.708381
tau531	LCPM	Kendall	RMP	Calprotectin	Desulfovibrio.piger	0.00437669	0.891757	0.944114
tau541	LCPM	Kendall	RMP	Calprotectin	Bacteroides.coprophilus	0.0272483	0.406922	0.66519
tau551	LCPM	Kendall	RMP	Calprotectin	Streptococcus.oralis	0.252814	1.53036e-15	1.58393e-13
tau561	LCPM	Kendall	RMP	Calprotectin	Veillonella.parvula	0.161838	1.07827e-06	2.79003e-05
tau571	LCPM	Kendall	RMP	Calprotectin	Prevotella.stercorea	0.0117451	0.723739	0.868487
tau581	LCPM	Kendall	RMP	Calprotectin	Bacteroides.clarus	-0.0227314	0.475676	0.708381
tau591	LCPM	Kendall	RMP	Calprotectin	Alistipes.inops	0.0102923	0.74201	0.880207
tau601	LCPM	Kendall	RMP	Calprotectin	Lachnospiraceae UCG-001.bacterium	-0.0732488	0.0180718	0.0840642
tau611	LCPM	Kendall	RMP	Calprotectin	Acidaminococcus.intestini	0.0288005	0.380516	0.64563
tau621	LCPM	Kendall	RMP	Calprotectin	Ruminococcus.callidus	0.0241146	0.429122	0.670402
tau631	LCPM	Kendall	RMP	Calprotectin	Blautia.hansenii	0.0341997	0.277768	0.558233
tau641	LCPM	Kendall	RMP	Calprotectin	Streptococcus.lutetiensis	0.116158	0.000543751	0.00523519
tau651	LCPM	Kendall	RMP	Calprotectin	Parabacteroides.goldsteinii	0.0573376	0.075642	0.246581
tau661	LCPM	Kendall	RMP	Calprotectin	Bacteroides.finegoldii	-0.00755129	0.816821	0.911258
tau671	LCPM	Kendall	RMP	Calprotectin	Parabacteroides.johnsonii	0.0862376	0.00830065	0.0470749
tau681	LCPM	Kendall	RMP	Calprotectin	Blautia.caecimuris	-0.0278269	0.387341	0.654527
tau691	LCPM	Kendall	RMP	Calprotectin	Erysipelatoclostridium.ramosum	0.090936	0.00454973	0.029431
tau701	LCPM	Kendall	RMP	Calprotectin	Fusobacterium.nucleatum	0.168174	5.721e-07	1.57899e-05
tau711	LCPM	Kendall	RMP	Calprotectin	Acidaminococcus.fermentans	0.0465847	0.163288	0.420292
tau721	LCPM	Kendall	RMP	Calprotectin	Bacteroides.intestinalis	-0.00292558	0.929048	0.960991
tau731	LCPM	Kendall	RMP	Calprotectin	Bifidobacterium.bifidum	0.104349	0.00119441	0.00969582
tau741	LCPM	Kendall	RMP	Calprotectin	Bacteroides.salyersiae	0.058527	0.0723545	0.239638
tau751	LCPM	Kendall	RMP	Calprotectin	Alistipes.indistinctus	0.0563961	0.0523991	0.190292
tau761	LCPM	Kendall	RMP	Calprotectin	Parvimonas.micra	0.114104	0.000695768	0.00612868
tau771	LCPM	Kendall	RMP	Calprotectin	Faecalitalea.cylindroides	0.0402243	0.207084	0.480986
tau781	LCPM	Kendall	RMP	Calprotectin	Slackia.isoflavoniconvertens	0.0350089	0.262001	0.54782
tau791	LCPM	Kendall	RMP	Calprotectin	Clostridium sensu stricto 1.perfringens	0.143094	1.88116e-05	0.0003245
tau801	LCPM	Kendall	RMP	Calprotectin	Solobacterium.moorei	0.0852033	0.0104421	0.0554232
tau811	LCPM	Kendall	RMP	Calprotectin	Lactococcus.lactis	0.0568302	0.0768442	0.248543
tau821	LCPM	Kendall	RMP	Calprotectin	Coprobacillus.cateniformis	0.034461	0.287318	0.563741
tau831	LCPM	Kendall	RMP	Calprotectin	Lactobacillus.johnsonii	0.150099	6.32539e-06	0.000119032
tau841	LCPM	Kendall	RMP	Calprotectin	Paraprevotella.xylaniphila	0.0276268	0.411396	0.665956
tau851	LCPM	Kendall	RMP	Calprotectin	Paraprevotella.clara	0.00561973	0.864075	0.926754
tau861	LCPM	Kendall	RMP	Calprotectin	Streptococcus.anginosus	0.226597	8.59797e-12	5.9326e-10
tau871	LCPM	Kendall	RMP	Calprotectin	Faecalicoccus.pleomorphus	0.0860285	0.0094391	0.0525112
tau881	LCPM	Kendall	RMP	Calprotectin	Eggerthella.lenta	0.0345771	0.270835	0.554352
tau891	LCPM	Kendall	RMP	Calprotectin	Streptococcus.gallolyticus	0.0809201	0.0162641	0.0786864
tau901	LCPM	Kendall	RMP	Calprotectin	Streptococcus.mutans	0.217602	3.66219e-11	1.89518e-09
tau911	LCPM	Kendall	RMP	Calprotectin	Hafnia-Obesumbacterium.alvei	0.0603226	0.071895	0.239638
tau921	LCPM	Kendall	RMP	Calprotectin	Porphyromonas.asaccharolytica	0.100776	0.00280169	0.0196593
tau931	LCPM	Kendall	RMP	Calprotectin	Rothia.mucilaginosa	0.13648	4.7314e-05	0.000717984
tau941	LCPM	Kendall	RMP	Calprotectin	Bacteroides.nordii	0.0206245	0.531435	0.753344
tau951	LCPM	Kendall	RMP	Calprotectin	Colidextribacter.massiliensis	-0.00584314	0.851303	0.922012
tau961	LCPM	Kendall	RMP	Calprotectin	Collinsella.tanakaei	0.0314139	0.341324	0.603611
tau971	LCPM	Kendall	RMP	Calprotectin	Parasutterella.secunda	0.0135887	0.681798	0.846297
tau981	LCPM	Kendall	RMP	Calprotectin	Mogibacterium.pumilum	0.0398667	0.235065	0.506858
tau991	LCPM	Kendall	RMP	Calprotectin	Dialister.pneumosintes	0.115794	0.000601004	0.00552923
tau1001	LCPM	Kendall	RMP	Calprotectin	Coprobacter.secundus	0.0241088	0.450736	0.683494
tau1011	LCPM	Kendall	RMP	Calprotectin	Bifidobacterium.animalis	0.0128945	0.700198	0.85511
tau1021	LCPM	Kendall	RMP	Calprotectin	Prevotella.intermedia	0.0590327	0.0811611	0.252637
tau1031	LCPM	Kendall	RMP	Calprotectin	Anaerococcus.vaginalis	0.123273	0.000253166	0.00268745
tau1041	LCPM	Kendall	RMP	Calprotectin	Monoglobus.pectinilyticus	-0.06037	0.0687654	0.231454
tau1051	LCPM	Kendall	RMP	Calprotectin	Anaerostipes.caccae	0.0250165	0.447801	0.683494
tau1061	LCPM	Kendall	RMP	Calprotectin	Blautia.glucerasea	-0.0324354	0.329	0.5922
tau1071	LCPM	Kendall	RMP	Calprotectin	Methanosphaera.stadtmanae	-0.0419171	0.20753	0.480986
tau1081	LCPM	Kendall	RMP	Calprotectin	Ruminococcus.flavefaciens	-0.0724466	0.0295894	0.1225
tau1091	LCPM	Kendall	RMP	Calprotectin	Desulfovibrio.fairfieldensis	0.00219781	0.947355	0.961605
tau1101	LCPM	Kendall	RMP	Calprotectin	Bifidobacterium.dentium	0.160601	1.50708e-06	3.46627e-05
tau1111	LCPM	Kendall	RMP	Calprotectin	Odoribacter.laneus	-0.013308	0.692707	0.853514
tau1121	LCPM	Kendall	RMP	Calprotectin	Collinsella.stercoris	0.00227482	0.945888	0.961605
tau1131	LCPM	Kendall	RMP	Calprotectin	Victivallis.vadensis	-0.0335029	0.313959	0.586876
tau1141	LCPM	Kendall	RMP	Calprotectin	Anaerotruncus.colihominis	0.0946596	0.00365828	0.0248283
tau1151	LCPM	Kendall	RMP	Calprotectin	Intestinimonas.butyriciproducens	-0.0158729	0.630063	0.815223
tau1161	LCPM	Kendall	RMP	Calprotectin	Ruminococcus.champanellensis	-0.0261316	0.437957	0.676545
tau1171	LCPM	Kendall	RMP	Calprotectin	Peptostreptococcus.anaerobius	0.123468	0.000252115	0.00268745
tau1181	LCPM	Kendall	RMP	Calprotectin	Lactobacillus.delbrueckii	0.0653113	0.0513405	0.188097
tau1191	LCPM	Kendall	RMP	Calprotectin	Eubacterium.callanderi	0.00711466	0.829006	0.912788
tau1201	LCPM	Kendall	RMP	Calprotectin	Dielma.fastidiosa	-0.0112779	0.736285	0.877098
tau1211	LCPM	Kendall	RMP	Calprotectin	Parabacteroides.faecis	0.0147551	0.660454	0.842126
tau1221	LCPM	Kendall	RMP	Calprotectin	Blautia.hydrogenotrophica	0.0610353	0.062874	0.218738
tau1231	LCPM	Kendall	RMP	Calprotectin	Intestinimonas.timonensis	-0.0124702	0.708291	0.862448
tau1241	LCPM	Kendall	RMP	Calprotectin	Slackia.piriformis	-0.0118797	0.721975	0.868487
tau1251	LCPM	Kendall	RMP	Calprotectin	Cloacibacillus.evryensis	0.0430246	0.200221	0.470975
tau1261	LCPM	Kendall	RMP	Calprotectin	Gordonibacter.pamelaeae	0.0318489	0.322682	0.587904
tau1271	LCPM	Kendall	RMP	Calprotectin	Cloacibacillus.porcorum	-0.00528506	0.874491	0.929217
tau1281	LCPM	Kendall	RMP	Calprotectin	Sanguibacteroides.justesenii	-0.0500359	0.136483	0.371736
tau1291	LCPM	Kendall	RMP	Calprotectin	Holdemania.massiliensis	0.00795053	0.811618	0.911258
tau1301	LCPM	Kendall	RMP	Calprotectin	Anaerofustis.stercorihominis	0.0175693	0.586024	0.793201
tau1311	LCPM	Kendall	RMP	Calprotectin	Enteroscipio.rubneri	0.0399833	0.2341	0.506858
tau1321	LCPM	Kendall	RMP	Calprotectin	Blautia.wexlerae	-0.0492675	0.140379	0.372543
tau1331	LCPM	Kendall	RMP	Calprotectin	Leuconostoc.carnosum	0.00779925	0.815137	0.911258
tau1341	LCPM	Kendall	RMP	Calprotectin	Catenibacillus.scindens	-0.0138467	0.677811	0.846297
tau1351	LCPM	Kendall	RMP	Calprotectin	Christensenella.massiliensis	-0.00295327	0.929786	0.960991
tau1361	LCPM	Kendall	RMP	Calprotectin	Flavonifractor.plautii	-0.0217716	0.517408	0.743775
tau1371	LCPM	Kendall	RMP	Calprotectin	Harryflintia.acetispora	0.0192318	0.568602	0.782063
tau1381	LCPM	Kendall	RMP	Moisture	Faecalibacterium.prausnitzii	0.0840187	0.00231702	0.0171294
tau1391	LCPM	Kendall	RMP	Moisture	Bacteroides.vulgatus	0.0274954	0.322135	0.587904
tau1401	LCPM	Kendall	RMP	Moisture	Blautia.obeum	0.0653466	0.0177482	0.0834972
tau1411	LCPM	Kendall	RMP	Moisture	Anaerostipes.hadrus	0.00512024	0.852973	0.922012
tau1421	LCPM	Kendall	RMP	Moisture	Prevotella_9.copri	0.0406988	0.191581	0.466614
tau1431	LCPM	Kendall	RMP	Moisture	Bacteroides.dorei	0.0188734	0.515196	0.743174
tau1441	LCPM	Kendall	RMP	Moisture	Escherichia-Shigella.coli	-0.0993543	0.000660439	0.00594395
tau1451	LCPM	Kendall	RMP	Moisture	Ruminococcus.bromii	-0.117224	4.85593e-05	0.000717984
tau1461	LCPM	Kendall	RMP	Moisture	Bacteroides.uniformis	-0.0736514	0.00758421	0.0448552
tau1471	LCPM	Kendall	RMP	Moisture	Bifidobacterium.adolescentis	-0.0546088	0.0644866	0.222479
tau1481	LCPM	Kendall	RMP	Moisture	Roseburia.inulinivorans	0.145897	2.45028e-07	7.24582e-06
tau1491	LCPM	Kendall	RMP	Moisture	Akkermansia.muciniphila	-0.136465	3.8025e-06	7.49635e-05
tau1501	LCPM	Kendall	RMP	Moisture	Streptococcus.salivarius	0.00339681	0.903144	0.951404
tau1511	LCPM	Kendall	RMP	Moisture	Bacteroides.massiliensis	-0.0857639	0.00425915	0.0279887
tau1521	LCPM	Kendall	RMP	Moisture	Roseburia.intestinalis	0.178878	1.05407e-09	4.24478e-08
tau1531	LCPM	Kendall	RMP	Moisture	Butyrivibrio.crossotus	-0.0433757	0.188359	0.464169
tau1541	LCPM	Kendall	RMP	Moisture	Bacteroides.stercoris	-0.000849482	0.977488	0.979855
tau1551	LCPM	Kendall	RMP	Moisture	Alistipes.putredinis	-0.0901362	0.00158779	0.0121731
tau1561	LCPM	Kendall	RMP	Moisture	Coprococcus.comes	-0.0275587	0.324519	0.587904
tau1571	LCPM	Kendall	RMP	Moisture	Ruminococcus.bicirculans	-0.0966999	0.000764481	0.00659365
tau1581	LCPM	Kendall	RMP	Moisture	Dialister.invisus	0.0481517	0.115112	0.326412
tau1591	LCPM	Kendall	RMP	Moisture	Bacteroides.plebeius	-0.0345104	0.276399	0.558191
tau1601	LCPM	Kendall	RMP	Moisture	Collinsella.aerofaciens	-0.0956361	0.000577771	0.0054363
tau1611	LCPM	Kendall	RMP	Moisture	Bacteroides.thetaiotaomicron	0.0277452	0.321966	0.587904
tau1621	LCPM	Kendall	RMP	Moisture	Parabacteroides.merdae	-0.0284278	0.314702	0.586876
tau1631	LCPM	Kendall	RMP	Moisture	Veillonella.dispar	0.0962564	0.00330325	0.0227924
tau1641	LCPM	Kendall	RMP	Moisture	Bifidobacterium.breve	-0.0387538	0.178035	0.446705
tau1651	LCPM	Kendall	RMP	Moisture	Dorea.formicigenerans	-0.0361159	0.192448	0.466614
tau1661	LCPM	Kendall	RMP	Moisture	Coprococcus.eutactus	-0.119694	6.96033e-05	0.000960525
tau1671	LCPM	Kendall	RMP	Moisture	Bacteroides.caccae	-0.107106	0.000219191	0.00246939
tau1681	LCPM	Kendall	RMP	Moisture	Bacteroides.fragilis	0.0486763	0.118313	0.333209
tau1691	LCPM	Kendall	RMP	Moisture	Bacteroides.coprocola	0.0137059	0.671592	0.846297
tau1701	LCPM	Kendall	RMP	Moisture	Alistipes.onderdonkii	-0.0760213	0.00977076	0.0532249
tau1711	LCPM	Kendall	RMP	Moisture	Coprococcus.catus	-0.171183	1.12784e-09	4.24478e-08
tau1721	LCPM	Kendall	RMP	Moisture	Streptococcus.parasanguinis	0.035094	0.241585	0.515547
tau1731	LCPM	Kendall	RMP	Moisture	Bifidobacterium.catenulatum	0.00688237	0.827864	0.912788
tau1741	LCPM	Kendall	RMP	Moisture	Bacteroides.cellulosilyticus	-0.0150547	0.617305	0.815223
tau1751	LCPM	Kendall	RMP	Moisture	Bacteroides.ovatus	0.122829	9.189e-06	0.000165402
tau1761	LCPM	Kendall	RMP	Moisture	Sutterella.wadsworthensis	0.085021	0.00657621	0.0394573
tau1771	LCPM	Kendall	RMP	Moisture	Bacteroides.eggerthii	-0.098615	0.00144236	0.0114834
tau1781	LCPM	Kendall	RMP	Moisture	Haemophilus.parainfluenzae	0.124802	6.72812e-05	0.000960497
tau1791	LCPM	Kendall	RMP	Moisture	Alistipes.shahii	-0.156209	4.07968e-08	1.29922e-06
tau1801	LCPM	Kendall	RMP	Moisture	Roseburia.hominis	-0.110569	0.000220694	0.00246939
tau1811	LCPM	Kendall	RMP	Moisture	Romboutsia.ilealis	-0.076952	0.00635908	0.0394573
tau1821	LCPM	Kendall	RMP	Moisture	Methanobrevibacter.smithii	-0.223241	1.49022e-13	1.2339e-11
tau1831	LCPM	Kendall	RMP	Moisture	Phascolarctobacterium.faecium	-0.0771469	0.0132677	0.0661787
tau1841	LCPM	Kendall	RMP	Moisture	Streptococcus.gordonii	0.0223027	0.501192	0.7337
tau1851	LCPM	Kendall	RMP	Moisture	Enterococcus.faecium	-0.0329795	0.308907	0.583962
tau1861	LCPM	Kendall	RMP	Moisture	Parabacteroides.distasonis	0.026704	0.337682	0.602588
tau1871	LCPM	Kendall	RMP	Moisture	Odoribacter.splanchnicus	-0.0356965	0.198256	0.470975
tau1881	LCPM	Kendall	RMP	Moisture	Alistipes.finegoldii	-0.0773432	0.011624	0.060154
tau1891	LCPM	Kendall	RMP	Moisture	Clostridium sensu stricto 1.celatum	-0.0287225	0.323781	0.587904
tau1901	LCPM	Kendall	RMP	Moisture	Alistipes.obesi	-0.18438	1.13779e-10	5.23384e-09
tau1911	LCPM	Kendall	RMP	Moisture	Desulfovibrio.piger	-0.00774221	0.808874	0.911258
tau1921	LCPM	Kendall	RMP	Moisture	Bacteroides.coprophilus	-0.00935327	0.774894	0.896834
tau1931	LCPM	Kendall	RMP	Moisture	Streptococcus.oralis	0.0810462	0.0102192	0.0549449
tau1941	LCPM	Kendall	RMP	Moisture	Veillonella.parvula	0.057961	0.079171	0.252129
tau1951	LCPM	Kendall	RMP	Moisture	Prevotella.stercorea	-0.0260246	0.431352	0.671352
tau1961	LCPM	Kendall	RMP	Moisture	Bacteroides.clarus	-0.0492024	0.120864	0.338094
tau1971	LCPM	Kendall	RMP	Moisture	Alistipes.inops	-0.087352	0.0049896	0.0317799
tau1981	LCPM	Kendall	RMP	Moisture	Lachnospiraceae UCG-001.bacterium	0.0745424	0.0156247	0.0770074
tau1991	LCPM	Kendall	RMP	Moisture	Acidaminococcus.intestini	0.0297772	0.361968	0.621804
tau2001	LCPM	Kendall	RMP	Moisture	Ruminococcus.callidus	-0.118368	9.64365e-05	0.00118289
tau2011	LCPM	Kendall	RMP	Moisture	Blautia.hansenii	0.00939196	0.764516	0.894095
tau2021	LCPM	Kendall	RMP	Moisture	Streptococcus.lutetiensis	0.0267735	0.423172	0.666017
tau2031	LCPM	Kendall	RMP	Moisture	Parabacteroides.goldsteinii	-0.134121	2.97084e-05	0.000491971
tau2041	LCPM	Kendall	RMP	Moisture	Bacteroides.finegoldii	0.00882611	0.785652	0.9035
tau2051	LCPM	Kendall	RMP	Moisture	Parabacteroides.johnsonii	-0.00520548	0.872786	0.929217
tau2061	LCPM	Kendall	RMP	Moisture	Blautia.caecimuris	0.01598	0.617914	0.815223
tau2071	LCPM	Kendall	RMP	Moisture	Erysipelatoclostridium.ramosum	0.0593353	0.0626388	0.218738
tau2081	LCPM	Kendall	RMP	Moisture	Fusobacterium.nucleatum	0.0020785	0.950442	0.961605
tau2091	LCPM	Kendall	RMP	Moisture	Acidaminococcus.fermentans	-0.0029746	0.928731	0.960991
tau2101	LCPM	Kendall	RMP	Moisture	Bacteroides.intestinalis	-0.0575915	0.0781312	0.250747
tau2111	LCPM	Kendall	RMP	Moisture	Bifidobacterium.bifidum	-0.027082	0.397914	0.658286
tau2121	LCPM	Kendall	RMP	Moisture	Bacteroides.salyersiae	-0.0228394	0.481019	0.713771
tau2131	LCPM	Kendall	RMP	Moisture	Alistipes.indistinctus	-0.256025	8.97029e-19	1.85685e-16
tau2141	LCPM	Kendall	RMP	Moisture	Parvimonas.micra	-0.0164296	0.623522	0.815223
tau2151	LCPM	Kendall	RMP	Moisture	Faecalitalea.cylindroides	-0.151299	1.82479e-06	3.97613e-05
tau2161	LCPM	Kendall	RMP	Moisture	Slackia.isoflavoniconvertens	-0.00685615	0.825286	0.912788
tau2171	LCPM	Kendall	RMP	Moisture	Clostridium sensu stricto 1.perfringens	-0.00833332	0.802312	0.910363
tau2181	LCPM	Kendall	RMP	Moisture	Solobacterium.moorei	-0.0343821	0.298949	0.572986
tau2191	LCPM	Kendall	RMP	Moisture	Lactococcus.lactis	-0.0269437	0.399106	0.658286
tau2201	LCPM	Kendall	RMP	Moisture	Coprobacillus.cateniformis	-0.153208	2.01965e-06	4.18067e-05
tau2211	LCPM	Kendall	RMP	Moisture	Lactobacillus.johnsonii	-0.0336796	0.30831	0.583962
tau2221	LCPM	Kendall	RMP	Moisture	Paraprevotella.xylaniphila	-0.00708497	0.832359	0.91405
tau2231	LCPM	Kendall	RMP	Moisture	Paraprevotella.clara	-0.0391985	0.230319	0.506858
tau2241	LCPM	Kendall	RMP	Moisture	Streptococcus.anginosus	-0.0206093	0.532488	0.753344
tau2251	LCPM	Kendall	RMP	Moisture	Faecalicoccus.pleomorphus	-0.0324413	0.325193	0.587904
tau2261	LCPM	Kendall	RMP	Moisture	Eggerthella.lenta	-0.018211	0.559833	0.772569
tau2271	LCPM	Kendall	RMP	Moisture	Streptococcus.gallolyticus	-0.0251849	0.45236	0.683494
tau2281	LCPM	Kendall	RMP	Moisture	Streptococcus.mutans	-0.0686566	0.0358792	0.144213
tau2291	LCPM	Kendall	RMP	Moisture	Hafnia-Obesumbacterium.alvei	0.00951197	0.775523	0.896834
tau2301	LCPM	Kendall	RMP	Moisture	Porphyromonas.asaccharolytica	-0.0420381	0.21029	0.480995
tau2311	LCPM	Kendall	RMP	Moisture	Rothia.mucilaginosa	-0.00933996	0.77966	0.899106
tau2321	LCPM	Kendall	RMP	Moisture	Bacteroides.nordii	-0.0871789	0.00787192	0.045901
tau2331	LCPM	Kendall	RMP	Moisture	Colidextribacter.massiliensis	-0.121231	9.22911e-05	0.00118289
tau2341	LCPM	Kendall	RMP	Moisture	Collinsella.tanakaei	-0.0214131	0.514101	0.743174
tau2351	LCPM	Kendall	RMP	Moisture	Parasutterella.secunda	-0.0872335	0.00818396	0.0470577
tau2361	LCPM	Kendall	RMP	Moisture	Mogibacterium.pumilum	-0.0168703	0.613635	0.815223
tau2371	LCPM	Kendall	RMP	Moisture	Dialister.pneumosintes	0.0247049	0.461974	0.69548
tau2381	LCPM	Kendall	RMP	Moisture	Coprobacter.secundus	-0.0129918	0.682761	0.846297
tau2391	LCPM	Kendall	RMP	Moisture	Bifidobacterium.animalis	-0.0907537	0.00646898	0.0394573
tau2401	LCPM	Kendall	RMP	Moisture	Prevotella.intermedia	-0.031966	0.34263	0.603611
tau2411	LCPM	Kendall	RMP	Moisture	Anaerococcus.vaginalis	-0.0465712	0.164462	0.420292
tau2421	LCPM	Kendall	RMP	Moisture	Monoglobus.pectinilyticus	-0.0146128	0.657925	0.842126
tau2431	LCPM	Kendall	RMP	Moisture	Anaerostipes.caccae	0.0267161	0.415016	0.665956
tau2441	LCPM	Kendall	RMP	Moisture	Blautia.glucerasea	0.0542886	0.100553	0.295241
tau2451	LCPM	Kendall	RMP	Moisture	Methanosphaera.stadtmanae	-0.0707975	0.0323773	0.132715
tau2461	LCPM	Kendall	RMP	Moisture	Ruminococcus.flavefaciens	-0.117219	0.000405191	0.00399403
tau2471	LCPM	Kendall	RMP	Moisture	Desulfovibrio.fairfieldensis	-0.129016	9.71454e-05	0.00118289
tau2481	LCPM	Kendall	RMP	Moisture	Bifidobacterium.dentium	-0.0767276	0.020886	0.0927158
tau2491	LCPM	Kendall	RMP	Moisture	Odoribacter.laneus	-0.045889	0.170914	0.431455
tau2501	LCPM	Kendall	RMP	Moisture	Collinsella.stercoris	-0.0138723	0.677372	0.846297
tau2511	LCPM	Kendall	RMP	Moisture	Victivallis.vadensis	-0.00737469	0.823772	0.912788
tau2521	LCPM	Kendall	RMP	Moisture	Anaerotruncus.colihominis	-0.0597237	0.065263	0.223296
tau2531	LCPM	Kendall	RMP	Moisture	Intestinimonas.butyriciproducens	-0.0945525	0.00393252	0.0262591
tau2541	LCPM	Kendall	RMP	Moisture	Ruminococcus.champanellensis	-0.0911483	0.00655591	0.0394573
tau2551	LCPM	Kendall	RMP	Moisture	Peptostreptococcus.anaerobius	-0.0401961	0.231163	0.506858
tau2561	LCPM	Kendall	RMP	Moisture	Lactobacillus.delbrueckii	-0.0363577	0.27573	0.558191
tau2571	LCPM	Kendall	RMP	Moisture	Eubacterium.callanderi	-0.108953	0.000891518	0.00753242
tau2581	LCPM	Kendall	RMP	Moisture	Dielma.fastidiosa	-0.0178689	0.5917	0.797927
tau2591	LCPM	Kendall	RMP	Moisture	Parabacteroides.faecis	-0.0370727	0.267417	0.551695
tau2601	LCPM	Kendall	RMP	Moisture	Blautia.hydrogenotrophica	-0.0358629	0.27182	0.554352
tau2611	LCPM	Kendall	RMP	Moisture	Intestinimonas.timonensis	-0.0395677	0.23275	0.506858
tau2621	LCPM	Kendall	RMP	Moisture	Slackia.piriformis	0.00370714	0.91117	0.95655
tau2631	LCPM	Kendall	RMP	Moisture	Cloacibacillus.evryensis	-0.0800082	0.0165982	0.0789846
tau2641	LCPM	Kendall	RMP	Moisture	Gordonibacter.pamelaeae	-0.0811136	0.0114146	0.0598183
tau2651	LCPM	Kendall	RMP	Moisture	Cloacibacillus.porcorum	-0.136436	4.15099e-05	0.000660965
tau2661	LCPM	Kendall	RMP	Moisture	Sanguibacteroides.justesenii	-0.0656404	0.0496692	0.185253
tau2671	LCPM	Kendall	RMP	Moisture	Holdemania.massiliensis	0.018623	0.574851	0.78544
tau2681	LCPM	Kendall	RMP	Moisture	Anaerofustis.stercorihominis	-0.0752494	0.0191396	0.0870745
tau2691	LCPM	Kendall	RMP	Moisture	Enteroscipio.rubneri	-0.0161587	0.628967	0.815223
tau2701	LCPM	Kendall	RMP	Moisture	Blautia.wexlerae	-0.059212	0.0750081	0.246455
tau2711	LCPM	Kendall	RMP	Moisture	Leuconostoc.carnosum	-0.0265853	0.423278	0.666017
tau2721	LCPM	Kendall	RMP	Moisture	Catenibacillus.scindens	-0.031259	0.346027	0.604452
tau2731	LCPM	Kendall	RMP	Moisture	Christensenella.massiliensis	-0.0746092	0.0252438	0.106642
tau2741	LCPM	Kendall	RMP	Moisture	Flavonifractor.plautii	-0.0442045	0.186603	0.462598
tau2751	LCPM	Kendall	RMP	Moisture	Harryflintia.acetispora	-0.0779907	0.0201686	0.0907587
tau2761	LCPM	Kendall	RMP	BMI	Faecalibacterium.prausnitzii	-0.0544823	0.0556408	0.200054
tau2771	LCPM	Kendall	RMP	BMI	Bacteroides.vulgatus	0.0306358	0.28506	0.561975
tau2781	LCPM	Kendall	RMP	BMI	Blautia.obeum	0.0474146	0.0955971	0.288885
tau2791	LCPM	Kendall	RMP	BMI	Anaerostipes.hadrus	-0.0367003	0.198043	0.470975
tau2801	LCPM	Kendall	RMP	BMI	Prevotella_9.copri	0.0586715	0.0681248	0.231178
tau2811	LCPM	Kendall	RMP	BMI	Bacteroides.dorei	-0.00932264	0.755372	0.888379
tau2821	LCPM	Kendall	RMP	BMI	Escherichia-Shigella.coli	0.0455094	0.130703	0.360741
tau2831	LCPM	Kendall	RMP	BMI	Ruminococcus.bromii	-0.0129645	0.663123	0.842126
tau2841	LCPM	Kendall	RMP	BMI	Bacteroides.uniformis	-0.0380584	0.181312	0.452187
tau2851	LCPM	Kendall	RMP	BMI	Bifidobacterium.adolescentis	0.0171565	0.573429	0.78544
tau2861	LCPM	Kendall	RMP	BMI	Roseburia.inulinivorans	0.0570661	0.0502055	0.185581
tau2871	LCPM	Kendall	RMP	BMI	Akkermansia.muciniphila	-0.0449177	0.139978	0.372543
tau2881	LCPM	Kendall	RMP	BMI	Streptococcus.salivarius	0.0103008	0.720658	0.868487
tau2891	LCPM	Kendall	RMP	BMI	Bacteroides.massiliensis	-0.0217206	0.482948	0.714074
tau2901	LCPM	Kendall	RMP	BMI	Roseburia.intestinalis	0.0150062	0.618806	0.815223
tau2911	LCPM	Kendall	RMP	BMI	Butyrivibrio.crossotus	-0.00998133	0.769081	0.896834
tau2921	LCPM	Kendall	RMP	BMI	Bacteroides.stercoris	0.0506752	0.102875	0.299933
tau2931	LCPM	Kendall	RMP	BMI	Alistipes.putredinis	0.010624	0.718763	0.868487
tau2941	LCPM	Kendall	RMP	BMI	Coprococcus.comes	0.0427191	0.139071	0.372543
tau2951	LCPM	Kendall	RMP	BMI	Ruminococcus.bicirculans	-0.0177952	0.548998	0.76527
tau2961	LCPM	Kendall	RMP	BMI	Dialister.invisus	0.0258028	0.413543	0.665956
tau2971	LCPM	Kendall	RMP	BMI	Bacteroides.plebeius	0.0254956	0.435555	0.675354
tau2981	LCPM	Kendall	RMP	BMI	Collinsella.aerofaciens	0.0462589	0.106555	0.306346
tau2991	LCPM	Kendall	RMP	BMI	Bacteroides.thetaiotaomicron	0.00773276	0.789148	0.903732
tau3001	LCPM	Kendall	RMP	BMI	Parabacteroides.merdae	-0.0280088	0.336943	0.602588
tau3011	LCPM	Kendall	RMP	BMI	Veillonella.dispar	0.00775808	0.818526	0.911258
tau3021	LCPM	Kendall	RMP	BMI	Bifidobacterium.breve	-0.07387	0.0128939	0.0650984
tau3031	LCPM	Kendall	RMP	BMI	Dorea.formicigenerans	0.0424439	0.137813	0.372543
tau3041	LCPM	Kendall	RMP	BMI	Coprococcus.eutactus	-0.0375915	0.226912	0.505063
tau3051	LCPM	Kendall	RMP	BMI	Bacteroides.caccae	-0.0424912	0.15511	0.403871
tau3061	LCPM	Kendall	RMP	BMI	Bacteroides.fragilis	-0.00736776	0.818811	0.911258
tau3071	LCPM	Kendall	RMP	BMI	Bacteroides.coprocola	0.051367	0.123512	0.343182
tau3081	LCPM	Kendall	RMP	BMI	Alistipes.onderdonkii	-0.0609847	0.0444704	0.173686
tau3091	LCPM	Kendall	RMP	BMI	Coprococcus.catus	-0.024486	0.39868	0.658286
tau3101	LCPM	Kendall	RMP	BMI	Streptococcus.parasanguinis	0.0313396	0.310781	0.584833
tau3111	LCPM	Kendall	RMP	BMI	Bifidobacterium.catenulatum	0.0276698	0.396998	0.658286
tau3121	LCPM	Kendall	RMP	BMI	Bacteroides.cellulosilyticus	-0.112809	0.00028237	0.00292253
tau3131	LCPM	Kendall	RMP	BMI	Bacteroides.ovatus	-0.0137662	0.630124	0.815223
tau3141	LCPM	Kendall	RMP	BMI	Sutterella.wadsworthensis	-0.00023788	0.994115	0.994115
tau3151	LCPM	Kendall	RMP	BMI	Bacteroides.eggerthii	-0.0295726	0.354352	0.613814
tau3161	LCPM	Kendall	RMP	BMI	Haemophilus.parainfluenzae	-0.0213101	0.509551	0.74019
tau3171	LCPM	Kendall	RMP	BMI	Alistipes.shahii	-0.0972447	0.000933035	0.00772553
tau3181	LCPM	Kendall	RMP	BMI	Roseburia.hominis	-0.0447953	0.146523	0.383928
tau3191	LCPM	Kendall	RMP	BMI	Romboutsia.ilealis	-0.0492807	0.0902391	0.274699
tau3201	LCPM	Kendall	RMP	BMI	Methanobrevibacter.smithii	-0.0251761	0.419183	0.666017
tau3211	LCPM	Kendall	RMP	BMI	Phascolarctobacterium.faecium	0.0561618	0.0809239	0.252637
tau3221	LCPM	Kendall	RMP	BMI	Streptococcus.gordonii	0.0598306	0.0803645	0.252637
tau3231	LCPM	Kendall	RMP	BMI	Enterococcus.faecium	-0.00676446	0.839852	0.914996
tau3241	LCPM	Kendall	RMP	BMI	Parabacteroides.distasonis	0.00718258	0.802615	0.910363
tau3251	LCPM	Kendall	RMP	BMI	Odoribacter.splanchnicus	-0.0392521	0.170235	0.431455
tau3261	LCPM	Kendall	RMP	BMI	Alistipes.finegoldii	-0.0644807	0.0418425	0.164979
tau3271	LCPM	Kendall	RMP	BMI	Clostridium sensu stricto 1.celatum	-0.00868028	0.772966	0.896834
tau3281	LCPM	Kendall	RMP	BMI	Alistipes.obesi	-0.0680609	0.0211918	0.0927158
tau3291	LCPM	Kendall	RMP	BMI	Desulfovibrio.piger	0.0366323	0.267852	0.551695
tau3301	LCPM	Kendall	RMP	BMI	Bacteroides.coprophilus	0.0123546	0.714327	0.867248
tau3311	LCPM	Kendall	RMP	BMI	Streptococcus.oralis	0.0109377	0.736605	0.877098
tau3321	LCPM	Kendall	RMP	BMI	Veillonella.parvula	0.0201144	0.55519	0.769113
tau3331	LCPM	Kendall	RMP	BMI	Prevotella.stercorea	0.0037449	0.91265	0.95655
tau3341	LCPM	Kendall	RMP	BMI	Bacteroides.clarus	0.017812	0.586279	0.793201
tau3351	LCPM	Kendall	RMP	BMI	Alistipes.inops	-0.0979408	0.00224124	0.0168704
tau3361	LCPM	Kendall	RMP	BMI	Lachnospiraceae UCG-001.bacterium	-0.0504236	0.112813	0.3221
tau3371	LCPM	Kendall	RMP	BMI	Acidaminococcus.intestini	0.0210139	0.533164	0.753344
tau3381	LCPM	Kendall	RMP	BMI	Ruminococcus.callidus	0.0162122	0.605327	0.811021
tau3391	LCPM	Kendall	RMP	BMI	Blautia.hansenii	0.0972608	0.00262282	0.0187215
tau3401	LCPM	Kendall	RMP	BMI	Streptococcus.lutetiensis	0.0517537	0.133738	0.366671
tau3411	LCPM	Kendall	RMP	BMI	Parabacteroides.goldsteinii	-0.019573	0.55547	0.769113
tau3421	LCPM	Kendall	RMP	BMI	Bacteroides.finegoldii	0.00199899	0.952314	0.961605
tau3431	LCPM	Kendall	RMP	BMI	Parabacteroides.johnsonii	0.0112397	0.737271	0.877098
tau3441	LCPM	Kendall	RMP	BMI	Blautia.caecimuris	0.0793465	0.0163455	0.0786864
tau3451	LCPM	Kendall	RMP	BMI	Erysipelatoclostridium.ramosum	-0.00876276	0.79022	0.903732
tau3461	LCPM	Kendall	RMP	BMI	Fusobacterium.nucleatum	0.00806767	0.81534	0.911258
tau3471	LCPM	Kendall	RMP	BMI	Acidaminococcus.fermentans	-0.00103196	0.976016	0.979855
tau3481	LCPM	Kendall	RMP	BMI	Bacteroides.intestinalis	-0.0273521	0.418133	0.666017
tau3491	LCPM	Kendall	RMP	BMI	Bifidobacterium.bifidum	-0.0161228	0.626262	0.815223
tau3501	LCPM	Kendall	RMP	BMI	Bacteroides.salyersiae	-0.027614	0.408112	0.66519
tau3511	LCPM	Kendall	RMP	BMI	Alistipes.indistinctus	-0.0742445	0.0128818	0.0650984
tau3521	LCPM	Kendall	RMP	BMI	Parvimonas.micra	-0.00240716	0.944497	0.961605
tau3531	LCPM	Kendall	RMP	BMI	Faecalitalea.cylindroides	-0.0219047	0.503311	0.7337
tau3541	LCPM	Kendall	RMP	BMI	Slackia.isoflavoniconvertens	-0.0387094	0.22665	0.505063
tau3551	LCPM	Kendall	RMP	BMI	Clostridium sensu stricto 1.perfringens	0.06808	0.0478339	0.18003
tau3561	LCPM	Kendall	RMP	BMI	Solobacterium.moorei	-0.0143544	0.674981	0.846297
tau3571	LCPM	Kendall	RMP	BMI	Lactococcus.lactis	-0.0345505	0.295111	0.568259
tau3581	LCPM	Kendall	RMP	BMI	Coprobacillus.cateniformis	0.0128757	0.698922	0.85511
tau3591	LCPM	Kendall	RMP	BMI	Lactobacillus.johnsonii	0.0368559	0.280326	0.560652
tau3601	LCPM	Kendall	RMP	BMI	Paraprevotella.xylaniphila	0.0570824	0.0982966	0.29489
tau3611	LCPM	Kendall	RMP	BMI	Paraprevotella.clara	0.0556366	0.0992626	0.295135
tau3621	LCPM	Kendall	RMP	BMI	Streptococcus.anginosus	0.0380365	0.264117	0.549469
tau3631	LCPM	Kendall	RMP	BMI	Faecalicoccus.pleomorphus	-0.0171617	0.61372	0.815223
tau3641	LCPM	Kendall	RMP	BMI	Eggerthella.lenta	-0.00618206	0.847854	0.92129
tau3651	LCPM	Kendall	RMP	BMI	Streptococcus.gallolyticus	0.0791108	0.022257	0.0959833
tau3661	LCPM	Kendall	RMP	BMI	Streptococcus.mutans	0.0288492	0.392898	0.658286
tau3671	LCPM	Kendall	RMP	BMI	Hafnia-Obesumbacterium.alvei	-0.0137955	0.688565	0.850943
tau3681	LCPM	Kendall	RMP	BMI	Porphyromonas.asaccharolytica	-0.0444327	0.199784	0.470975
tau3691	LCPM	Kendall	RMP	BMI	Rothia.mucilaginosa	0.0409838	0.233979	0.506858
tau3701	LCPM	Kendall	RMP	BMI	Bacteroides.nordii	-0.0138914	0.681886	0.846297
tau3711	LCPM	Kendall	RMP	BMI	Colidextribacter.massiliensis	-0.0389585	0.22431	0.504696
tau3721	LCPM	Kendall	RMP	BMI	Collinsella.tanakaei	0.0203906	0.547215	0.76527
tau3731	LCPM	Kendall	RMP	BMI	Parasutterella.secunda	0.0228456	0.502007	0.7337
tau3741	LCPM	Kendall	RMP	BMI	Mogibacterium.pumilum	-0.0251584	0.466035	0.699052
tau3751	LCPM	Kendall	RMP	BMI	Dialister.pneumosintes	0.00605586	0.861276	0.926151
tau3761	LCPM	Kendall	RMP	BMI	Coprobacter.secundus	-0.0171653	0.600951	0.807772
tau3771	LCPM	Kendall	RMP	BMI	Bifidobacterium.animalis	0.00295031	0.93163	0.960991
tau3781	LCPM	Kendall	RMP	BMI	Prevotella.intermedia	-0.0452816	0.192732	0.466614
tau3791	LCPM	Kendall	RMP	BMI	Anaerococcus.vaginalis	0.0191167	0.580683	0.790798
tau3801	LCPM	Kendall	RMP	BMI	Monoglobus.pectinilyticus	-0.0336827	0.323159	0.587904
tau3811	LCPM	Kendall	RMP	BMI	Anaerostipes.caccae	0.0311446	0.357007	0.615837
tau3821	LCPM	Kendall	RMP	BMI	Blautia.glucerasea	0.122775	0.000318681	0.0032179
tau3831	LCPM	Kendall	RMP	BMI	Methanosphaera.stadtmanae	0.00217649	0.949189	0.961605
tau3841	LCPM	Kendall	RMP	BMI	Ruminococcus.flavefaciens	-0.0322791	0.345711	0.604452
tau3851	LCPM	Kendall	RMP	BMI	Desulfovibrio.fairfieldensis	-0.0679682	0.0465883	0.178983
tau3861	LCPM	Kendall	RMP	BMI	Bifidobacterium.dentium	0.0105887	0.757399	0.888379
tau3871	LCPM	Kendall	RMP	BMI	Odoribacter.laneus	-0.0110324	0.749888	0.887011
tau3881	LCPM	Kendall	RMP	BMI	Collinsella.stercoris	0.0809437	0.0186356	0.0857239
tau3891	LCPM	Kendall	RMP	BMI	Victivallis.vadensis	-0.0302309	0.37609	0.643393
tau3901	LCPM	Kendall	RMP	BMI	Anaerotruncus.colihominis	-0.0351434	0.293773	0.568259
tau3911	LCPM	Kendall	RMP	BMI	Intestinimonas.butyriciproducens	-0.0149846	0.658381	0.842126
tau3921	LCPM	Kendall	RMP	BMI	Ruminococcus.champanellensis	-0.0796668	0.0212754	0.0927158
tau3931	LCPM	Kendall	RMP	BMI	Peptostreptococcus.anaerobius	0.0220504	0.524397	0.748622
tau3941	LCPM	Kendall	RMP	BMI	Lactobacillus.delbrueckii	-0.0150516	0.661895	0.842126
tau3951	LCPM	Kendall	RMP	BMI	Eubacterium.callanderi	0.0321567	0.342259	0.603611
tau3961	LCPM	Kendall	RMP	BMI	Dielma.fastidiosa	0.0106139	0.757482	0.888379
tau3971	LCPM	Kendall	RMP	BMI	Parabacteroides.faecis	-0.0277283	0.421529	0.666017
tau3981	LCPM	Kendall	RMP	BMI	Blautia.hydrogenotrophica	-0.0423298	0.208943	0.480986
tau3991	LCPM	Kendall	RMP	BMI	Intestinimonas.timonensis	-0.0424632	0.214394	0.487688
tau4001	LCPM	Kendall	RMP	BMI	Slackia.piriformis	0.0352538	0.304186	0.580336
tau4011	LCPM	Kendall	RMP	BMI	Cloacibacillus.evryensis	-0.0361353	0.294884	0.568259
tau4021	LCPM	Kendall	RMP	BMI	Gordonibacter.pamelaeae	-0.035477	0.283015	0.561613
tau4031	LCPM	Kendall	RMP	BMI	Cloacibacillus.porcorum	-0.00178344	0.958601	0.965598
tau4041	LCPM	Kendall	RMP	BMI	Sanguibacteroides.justesenii	0.0262172	0.44748	0.683494
tau4051	LCPM	Kendall	RMP	BMI	Holdemania.massiliensis	0.108506	0.00154885	0.0120985
tau4061	LCPM	Kendall	RMP	BMI	Anaerofustis.stercorihominis	-0.0205446	0.535454	0.754006
tau4071	LCPM	Kendall	RMP	BMI	Enteroscipio.rubneri	0.00226321	0.947764	0.961605
tau4081	LCPM	Kendall	RMP	BMI	Blautia.wexlerae	-0.00705176	0.837378	0.914708
tau4091	LCPM	Kendall	RMP	BMI	Leuconostoc.carnosum	0.0477154	0.16374	0.420292
tau4101	LCPM	Kendall	RMP	BMI	Catenibacillus.scindens	-0.0281038	0.4123	0.665956
tau4111	LCPM	Kendall	RMP	BMI	Christensenella.massiliensis	-0.0259651	0.450422	0.683494
tau4121	LCPM	Kendall	RMP	BMI	Flavonifractor.plautii	-0.0771088	0.0256054	0.107077
tau4131	LCPM	Kendall	RMP	BMI	Harryflintia.acetispora	-0.0570601	0.099804	0.295135

## Sheet: S09
Cohort	Set	Variable	Genera	Correlation	P	adjP
FGFP	QMP	Moisture	Alistipes.shahii	-0.338772	1.77943e-29	7.15329e-27
FGFP	QMP	Moisture	Alistipes.indistinctus	-0.32827	1.11923e-27	2.24966e-25
FGFP	QMP	Moisture	Alistipes.obesi	-0.325343	3.45035e-27	4.62348e-25
FGFP	QMP	Calprotectin	Streptococcus.parasanguinis	0.281073	1.99583e-20	2.00581e-18
FGFP	QMP	Moisture	Methanobrevibacter.smithii	-0.276356	8.97197e-20	7.21346e-18
FGFP	QMP	Moisture	Akkermansia.muciniphila	-0.268926	9.03147e-19	6.05109e-17
FGFP	QMP	Moisture	Bacteroides.uniformis	-0.260809	1.03765e-17	5.95906e-16
FGFP	QMP	Moisture	Bacteroides.caccae	-0.255436	4.98845e-17	2.50669e-15
FGFP	QMP	Moisture	Coprococcus.catus	-0.250479	2.05626e-16	9.18464e-15
FGFP	QMP	Moisture	Odoribacter.splanchnicus	-0.247016	5.42962e-16	2.18271e-14
FGFP	QMP	Calprotectin	Streptococcus.salivarius	0.238833	5.08087e-15	1.85683e-13
FGFP	QMP	Moisture	Alistipes.putredinis	-0.234659	1.53989e-14	5.15863e-13
FGFP	QMP	Moisture	Alistipes.onderdonkii	-0.215704	1.81876e-12	5.62416e-11
FGFP	QMP	Moisture	Coprobacillus.cateniformis	-0.215211	2.04727e-12	5.87858e-11
FGFP	QMP	Moisture	Dorea.formicigenerans	-0.214699	2.31415e-12	6.20192e-11
FGFP	QMP	Moisture	Parabacteroides.distasonis	-0.212899	3.55286e-12	8.92655e-11
FGFP	QMP	Calprotectin	Escherichia.Shigella.coli	0.206804	1.47513e-11	3.48825e-10
FGFP	QMP	Calprotectin	Collinsella.aerofaciens	0.201871	4.52164e-11	1.00983e-09
FGFP	QMP	Moisture	Collinsella.aerofaciens	-0.200536	6.09374e-11	1.24819e-09
FGFP	QMP	Calprotectin	Streptococcus.oralis	0.200451	6.20991e-11	1.24819e-09
FGFP	QMP	Moisture	Parabacteroides.goldsteinii	-0.188294	8.53969e-10	1.63474e-08
FGFP	QMP	Calprotectin	Streptococcus.gordonii	0.187343	1.04098e-09	1.90216e-08
FGFP	QMP	Moisture	Parabacteroides.merdae	-0.186888	1.14396e-09	1.99944e-08
FGFP	QMP	Moisture	Roseburia.intestinalis	0.183985	2.07675e-09	3.47856e-08
FGFP	QMP	Moisture	Escherichia.Shigella.coli	-0.182041	3.08003e-09	4.95269e-08
FGFP	QMP	Moisture	Alistipes.finegoldii	-0.174297	1.41855e-08	2.1933e-07
FGFP	QMP	Calprotectin	Streptococcus.mutans	0.171335	2.49979e-08	3.72192e-07
FGFP	QMP	Moisture	Faecalitalea.cylindroides	-0.166503	6.16828e-08	8.85027e-07
FGFP	QMP	Calprotectin	Veillonella.dispar	0.166316	6.38452e-08	8.85027e-07
FGFP	QMP	Moisture	Bacteroides.vulgatus	-0.163302	1.10633e-07	1.48248e-06
FGFP	QMP	Moisture	Alistipes.inops	-0.159505	2.18024e-07	2.82727e-06
FGFP	QMP	Moisture	Cloacibacillus.porcorum	-0.155133	4.66871e-07	5.86507e-06
FGFP	QMP	BMI	Alistipes.indistinctus	-0.152557	7.24156e-07	8.82154e-06
FGFP	QMP	Moisture	Cloacibacillus.evryensis	-0.150645	9.9846e-07	1.18053e-05
FGFP	QMP	Moisture	Coprococcus.eutactus	-0.148808	1.35449e-06	1.55573e-05
FGFP	QMP	BMI	Coprobacter.secundus	-0.146878	1.85846e-06	2.07528e-05
FGFP	QMP	Moisture	Bifidobacterium.adolescentis	-0.145532	2.31166e-06	2.51158e-05
FGFP	QMP	Moisture	Ruminococcus.bicirculans	-0.141471	4.41349e-06	4.66901e-05
FGFP	QMP	Moisture	Haemophilus.parainfluenzae	0.138933	6.55264e-06	6.75426e-05
FGFP	QMP	Moisture	Coprococcus.comes	-0.138053	7.50375e-06	7.54127e-05
FGFP	QMP	Moisture	Colidextribacter.massiliensis	-0.137682	7.94272e-06	7.78774e-05
FGFP	QMP	Moisture	Bacteroides.eggerthii	-0.136063	1.01621e-05	9.71491e-05
FGFP	QMP	Calprotectin	Streptococcus.anginosus	0.135915	1.03916e-05	9.71491e-05
FGFP	QMP	BMI	Alistipes.shahii	-0.134734	1.24131e-05	0.00011341
FGFP	QMP	BMI	Odoribacter.splanchnicus	-0.133669	1.45536e-05	0.000130012
FGFP	QMP	Calprotectin	Bifidobacterium.adolescentis	0.132775	1.6616e-05	0.00014521
FGFP	QMP	Moisture	Bacteroides.thetaiotaomicron	-0.1286	3.0522e-05	0.000261061
FGFP	QMP	Calprotectin	Lactobacillus.johnsonii	0.127287	3.68155e-05	0.000303681
FGFP	QMP	Moisture	Bacteroides.cellulosilyticus	-0.127146	3.75575e-05	0.000303681
FGFP	QMP	Moisture	Intestinimonas.butyriciproducens	-0.127106	3.77713e-05	0.000303681
FGFP	QMP	Moisture	Ruminococcus.bromii	-0.125347	4.83994e-05	0.000381501
FGFP	QMP	Moisture	Blautia.obeum	-0.125162	4.967e-05	0.000383071
FGFP	QMP	Moisture	Bifidobacterium.breve	-0.124912	5.14383e-05	0.000383071
FGFP	QMP	Moisture	Bacteroides.dorei	-0.124909	5.14573e-05	0.000383071
FGFP	QMP	Moisture	Roseburia.hominis	-0.124582	5.38562e-05	0.00039364
FGFP	QMP	BMI	Alistipes.finegoldii	-0.121191	8.58452e-05	0.000608272
FGFP	QMP	Moisture	Coprobacter.secundus	-0.121156	8.62475e-05	0.000608272
FGFP	QMP	Calprotectin	Enterococcus.faecium	0.117781	0.000135533	0.000939381
FGFP	QMP	BMI	Alistipes.onderdonkii	-0.11665	0.000157289	0.0010717
FGFP	QMP	Moisture	Slackia.piriformis	-0.112277	0.000276178	0.00185039
FGFP	QMP	BMI	Alistipes.obesi	-0.111505	0.000304413	0.00200613
FGFP	QMP	Calprotectin	Haemophilus.parainfluenzae	0.110594	0.000341207	0.00221234
FGFP	QMP	Moisture	Desulfovibrio.piger	-0.110191	0.000358755	0.00226782
FGFP	QMP	BMI	Collinsella.aerofaciens	0.11014	0.000361047	0.00226782
FGFP	QMP	BMI	Alistipes.inops	-0.109821	0.000375649	0.00230429
FGFP	QMP	Calprotectin	Bifidobacterium.dentium	0.109764	0.000378317	0.00230429
FGFP	QMP	Moisture	Anaerostipes.hadrus	-0.109123	0.000409477	0.00245686
FGFP	QMP	BMI	Lactobacillus.johnsonii	0.108756	0.000428378	0.00253247
FGFP	QMP	Moisture	Anaerotruncus.colihominis	-0.106278	0.000579093	0.00337384
FGFP	QMP	Moisture	Veillonella.dispar	0.103898	0.000768932	0.00441587
FGFP	QMP	BMI	Alistipes.putredinis	-0.103383	0.000817008	0.00462587
FGFP	QMP	Calprotectin	Streptococcus.lutetiensis	0.100957	0.00108298	0.00600214
FGFP	QMP	Moisture	Monoglobus.pectinilyticus	-0.100901	0.00108994	0.00600214
FGFP	QMP	Moisture	Faecalibacterium.prausnitzii	-0.099611	0.00126308	0.00686158
FGFP	QMP	Calprotectin	Coprobacillus.cateniformis	0.0991269	0.00133434	0.00715205
FGFP	QMP	BMI	Roseburia.intestinalis	0.0980108	0.00151295	0.00800268
FGFP	QMP	BMI	Veillonella.dispar	0.0969331	0.00170603	0.00890682
FGFP	QMP	Calprotectin	Dorea.formicigenerans	0.096167	0.00185678	0.00956958
FGFP	QMP	Moisture	Slackia.isoflavoniconvertens	-0.0950416	0.00210047	0.0106884
FGFP	QMP	Calprotectin	Romboutsia.ilealis	0.0947586	0.00216621	0.0107368
FGFP	QMP	Moisture	Ruminococcus.champanellensis	-0.0946998	0.00218008	0.0107368
FGFP	QMP	Moisture	Eubacterium.callanderi	-0.0946576	0.0021901	0.0107368
FGFP	QMP	Moisture	Parasutterella.secunda	-0.0941209	0.00232126	0.0112427
FGFP	QMP	Calprotectin	Faecalicoccus.pleomorphus	0.0925666	0.00274264	0.0131255
FGFP	QMP	Moisture	Victivallis.vadensis	-0.0913805	0.00310991	0.0147081
FGFP	QMP	BMI	Sutterella.wadsworthensis	-0.0908771	0.0032789	0.0153269
FGFP	QMP	Calprotectin	Coprococcus.comes	0.0893422	0.00384701	0.0177759
FGFP	QMP	Calprotectin	Parvimonas.micra	0.0885293	0.00418277	0.0191076
FGFP	QMP	Moisture	Holdemania.massiliensis	-0.0882646	0.00429768	0.019412
FGFP	QMP	BMI	Prevotella_9.copri	0.087696	0.00455431	0.0203426
FGFP	QMP	Moisture	Catenibacillus.scindens	-0.0870779	0.00484891	0.0214205
FGFP	QMP	BMI	Bacteroides.uniformis	-0.0858786	0.00547012	0.023902
FGFP	QMP	BMI	Streptococcus.gordonii	0.0856611	0.00559015	0.0241639
FGFP	QMP	Calprotectin	Butyrivibrio.crossotus	-0.0852581	0.0058189	0.0248851
FGFP	QMP	Moisture	Methanosphaera.stadtmanae	-0.085074	0.00592615	0.025077
FGFP	QMP	Moisture	Dielma.fastidiosa	-0.0841161	0.00651352	0.0272754
FGFP	QMP	Calprotectin	Cloacibacillus.porcorum	-0.0834333	0.00696356	0.0288593
FGFP	QMP	Calprotectin	Methanosphaera.stadtmanae	-0.083225	0.00710634	0.0291505
FGFP	QMP	Calprotectin	Ruminococcus.callidus	0.0830987	0.00719415	0.0292126
FGFP	QMP	Calprotectin	Blautia.obeum	0.0820104	0.00799216	0.0321285
FGFP	QMP	Calprotectin	Rothia.mucilaginosa	0.0800665	0.00961637	0.0381971
FGFP	QMP	BMI	Bacteroides.stercoris	0.0799836	0.0096918	0.0381971
FGFP	QMP	Calprotectin	Coprococcus.catus	0.0795496	0.0100951	0.0394002
FGFP	QMP	BMI	Enterococcus.faecium	0.0791511	0.0104784	0.0401645
FGFP	QMP	Moisture	Faecalicoccus.pleomorphus	-0.0791385	0.0104907	0.0401645
FGFP	QMP	Calprotectin	Akkermansia.muciniphila	-0.078368	0.0112696	0.0427393
FGFP	QMP	Moisture	Prevotella_9.copri	0.077216	0.0125298	0.0469129
FGFP	QMP	Calprotectin	Acidaminococcus.fermentans	0.0770743	0.0126931	0.0469129
FGFP	QMP	BMI	Bacteroides.intestinalis	-0.077051	0.0127202	0.0469129
FGFP	QMP	BMI	Bacteroides.clarus	-0.0766533	0.0131894	0.0482014
FGFP	QMP	Moisture	Bacteroides.intestinalis	-0.0754846	0.0146583	0.0530867
FGFP	QMP	Calprotectin	Fusobacterium.nucleatum	0.0749467	0.0153815	0.0552086
FGFP	QMP	Moisture	Porphyromonas.asaccharolytica	-0.0746478	0.0157967	0.0561972
FGFP	QMP	BMI	Roseburia.hominis	-0.0745286	0.015965	0.0562978
FGFP	QMP	BMI	Ruminococcus.champanellensis	-0.0737926	0.0170396	0.0587879
FGFP	QMP	BMI	Bacteroides.caccae	-0.0737716	0.0170712	0.0587879
FGFP	QMP	Moisture	Blautia.hansenii	0.0737459	0.0171099	0.0587879
FGFP	QMP	Moisture	Streptococcus.salivarius	-0.0731811	0.0179801	0.0612543
FGFP	QMP	BMI	Akkermansia.muciniphila	-0.0729483	0.0183498	0.0618096
FGFP	QMP	Calprotectin	Lactococcus.lactis	0.0728856	0.0184506	0.0618096
FGFP	QMP	BMI	Bacteroides.ovatus	-0.0716478	0.0205405	0.0680858
FGFP	QMP	Moisture	Bacteroides.ovatus	-0.0715788	0.0206629	0.0680858
FGFP	QMP	Moisture	Parabacteroides.johnsonii	-0.0712823	0.0211959	0.0688124
FGFP	QMP	Moisture	Roseburia.inulinivorans	0.0712659	0.0212257	0.0688124
FGFP	QMP	BMI	Paraprevotella.xylaniphila	0.0711541	0.0214299	0.0689186
FGFP	QMP	BMI	Bacteroides.nordii	-0.0710093	0.021697	0.0692238
FGFP	QMP	Moisture	Blautia.hydrogenotrophica	-0.0703144	0.0230197	0.0728655
FGFP	QMP	Calprotectin	Parabacteroides.goldsteinii	-0.0700183	0.0236041	0.0741316
FGFP	QMP	Calprotectin	Sanguibacteroides.justesenii	0.069705	0.0242364	0.0755273
FGFP	QMP	Moisture	Harryflintia.acetispora	-0.0695192	0.0246183	0.075946
FGFP	QMP	Calprotectin	Faecalibacterium.prausnitzii	0.069447	0.0247682	0.075946
FGFP	QMP	BMI	Fusobacterium.nucleatum	-0.0693658	0.0249375	0.075946
FGFP	QMP	BMI	Bacteroides.salyersiae	0.0690755	0.0255514	0.0772306
FGFP	QMP	Moisture	Ruminococcus.callidus	-0.0687392	0.0262789	0.0788367
FGFP	QMP	Moisture	Bacteroides.finegoldii	-0.0668694	0.030658	0.0906571
FGFP	QMP	BMI	Colidextribacter.massiliensis	-0.0668646	0.0306701	0.0906571
FGFP	QMP	Moisture	Desulfovibrio.fairfieldensis	-0.0664615	0.0316923	0.0929948
FGFP	QMP	Calprotectin	Blautia.caecimuris	0.0662671	0.0321958	0.0937878
FGFP	QMP	BMI	Acidaminococcus.intestini	0.066042	0.0327872	0.0948234
FGFP	QMP	Calprotectin	Roseburia.intestinalis	0.0656912	0.0337273	0.0968454
FGFP	QMP	Calprotectin	Porphyromonas.asaccharolytica	0.0653591	0.0346385	0.0987567
FGFP	QMP	BMI	Bifidobacterium.catenulatum	-0.0652666	0.034896	0.0987901
FGFP	QMP	BMI	Coprococcus.comes	0.0645346	0.0369919	0.103677
FGFP	QMP	Moisture	Parvimonas.micra	-0.0643818	0.0374427	0.103677
FGFP	QMP	Calprotectin	Ruminococcus.bicirculans	0.0643353	0.0375808	0.103677
FGFP	QMP	Moisture	Eggerthella.lenta	-0.0643107	0.0376539	0.103677
FGFP	QMP	Calprotectin	Slackia.isoflavoniconvertens	0.0640951	0.0383011	0.104742
FGFP	QMP	BMI	Bacteroides.dorei	-0.0638227	0.039132	0.106291
FGFP	QMP	BMI	Parabacteroides.goldsteinii	-0.0636191	0.0397629	0.106872
FGFP	QMP	BMI	Cloacibacillus.evryensis	-0.0635824	0.0398778	0.106872
FGFP	QMP	BMI	Roseburia.inulinivorans	0.0628691	0.0421623	0.111989
FGFP	QMP	BMI	Desulfovibrio.fairfieldensis	-0.0627959	0.0424031	0.111989
FGFP	QMP	BMI	Acidaminococcus.fermentans	0.0626821	0.0427793	0.111989
FGFP	QMP	BMI	Veillonella.parvula	-0.0626455	0.0429011	0.111989
FGFP	QMP	Moisture	Romboutsia.ilealis	-0.0619853	0.0451457	0.117088
FGFP	QMP	BMI	Coprobacillus.cateniformis	0.0615574	0.0466528	0.120221
FGFP	QMP	Moisture	Sanguibacteroides.justesenii	-0.0613052	0.0475609	0.12178
FGFP	QMP	BMI	Anaerostipes.hadrus	-0.0609607	0.0488251	0.123471
FGFP	QMP	Calprotectin	Bifidobacterium.breve	0.0609401	0.0489013	0.123471
FGFP	QMP	Calprotectin	Parabacteroides.merdae	0.0608753	0.0491425	0.123471
FGFP	QMP	Moisture	Gordonibacter.pamelaeae	-0.060557	0.0503421	0.125699
FGFP	QMP	BMI	Parasutterella.secunda	0.0603759	0.0510351	0.126643
FGFP	QMP	Calprotectin	Methanobrevibacter.smithii	-0.0592317	0.0556021	0.137129
FGFP	QMP	Calprotectin	Ruminococcus.champanellensis	-0.0590538	0.0563418	0.138106
FGFP	QMP	BMI	Streptococcus.anginosus	0.0585674	0.0584062	0.142299
FGFP	QMP	BMI	Streptococcus.gallolyticus	0.0584706	0.0588247	0.142455
FGFP	QMP	BMI	Ruminococcus.bicirculans	-0.0582919	0.0596031	0.143465
FGFP	QMP	BMI	Parabacteroides.faecis	0.0582117	0.0599553	0.143465
FGFP	QMP	BMI	Haemophilus.parainfluenzae	-0.0578223	0.0616901	0.146742
FGFP	QMP	Calprotectin	Prevotella.stercorea	0.0573997	0.0636193	0.150441
FGFP	QMP	Calprotectin	Bacteroides.finegoldii	0.056835	0.066275	0.155804
FGFP	QMP	BMI	Bacteroides.fragilis	-0.0565253	0.0677696	0.157835
FGFP	QMP	BMI	Slackia.isoflavoniconvertens	0.0564936	0.0679238	0.157835
FGFP	QMP	Moisture	Intestinimonas.timonensis	0.0563469	0.0686428	0.158459
FGFP	QMP	BMI	Collinsella.tanakaei	0.0562784	0.0689808	0.158459
FGFP	QMP	Calprotectin	Victivallis.vadensis	-0.055585	0.0724781	0.165547
FGFP	QMP	Moisture	Bacteroides.nordii	-0.0552625	0.0741533	0.168416
FGFP	QMP	Moisture	Christensenella.massiliensis	-0.0551764	0.0746055	0.168491
FGFP	QMP	Calprotectin	Roseburia.inulinivorans	0.054556	0.0779337	0.175024
FGFP	QMP	BMI	Blautia.caecimuris	0.0543331	0.0791583	0.176787
FGFP	QMP	BMI	Streptococcus.mutans	0.0540212	0.0808979	0.178869
FGFP	QMP	Moisture	Dialister.invisus	0.0540065	0.0809807	0.178869
FGFP	QMP	Calprotectin	Streptococcus.gallolyticus	0.053367	0.0846482	0.185949
FGFP	QMP	Calprotectin	Collinsella.tanakaei	0.0528922	0.087457	0.191075
FGFP	QMP	BMI	Streptococcus.salivarius	0.0526586	0.088866	0.193103
FGFP	QMP	Calprotectin	Bacteroides.eggerthii	0.0521302	0.0921212	0.199101
FGFP	QMP	Calprotectin	Desulfovibrio.piger	0.0515889	0.0955541	0.205416
FGFP	QMP	Moisture	Ruminococcus.flavefaciens	-0.0510784	0.0988848	0.211445
FGFP	QMP	Moisture	Odoribacter.laneus	-0.0507519	0.101063	0.214959
FGFP	QMP	Moisture	Sutterella.wadsworthensis	-0.0505912	0.102149	0.21599
FGFP	QMP	BMI	Phascolarctobacterium.faecium	-0.0505216	0.102622	0.21599
FGFP	QMP	Calprotectin	Bacteroides.intestinalis	-0.0500083	0.106166	0.222285
FGFP	QMP	Moisture	Fusobacterium.nucleatum	-0.0490534	0.113016	0.233533
FGFP	QMP	Calprotectin	Alistipes.shahii	-0.0490062	0.113364	0.233533
FGFP	QMP	Moisture	Lactobacillus.delbrueckii	-0.049006	0.113365	0.233533
FGFP	QMP	Moisture	Anaerococcus.vaginalis	-0.0489387	0.113862	0.233533
FGFP	QMP	BMI	Dialister.pneumosintes	0.048835	0.114631	0.233917
FGFP	QMP	Calprotectin	Bacteroides.fragilis	0.0487424	0.115321	0.234136
FGFP	QMP	Moisture	Bacteroides.fragilis	-0.0485277	0.116933	0.236217
FGFP	QMP	BMI	Bifidobacterium.bifidum	-0.0478017	0.122517	0.246038
FGFP	QMP	BMI	Parabacteroides.distasonis	-0.0477378	0.123019	0.246038
FGFP	QMP	BMI	Methanobrevibacter.smithii	-0.047278	0.126672	0.252091
FGFP	QMP	BMI	Blautia.hansenii	0.0470585	0.128447	0.2533
FGFP	QMP	BMI	Ruminococcus.flavefaciens	-0.047047	0.12854	0.2533
FGFP	QMP	Calprotectin	Blautia.hansenii	0.0466849	0.13151	0.257887
FGFP	QMP	Moisture	Peptostreptococcus.anaerobius	-0.0464281	0.133648	0.260809
FGFP	QMP	Moisture	Bifidobacterium.animalis	-0.0462722	0.13496	0.262096
FGFP	QMP	Calprotectin	Coprococcus.eutactus	0.0461448	0.136038	0.26292
FGFP	QMP	Calprotectin	Veillonella.parvula	0.0455238	0.141393	0.271961
FGFP	QMP	Calprotectin	Parabacteroides.johnsonii	0.0452887	0.143461	0.274626
FGFP	QMP	Moisture	Streptococcus.gordonii	0.0448494	0.147389	0.280777
FGFP	QMP	BMI	Bacteroides.vulgatus	-0.044774	0.148072	0.280777
FGFP	QMP	BMI	Prevotella.stercorea	0.0444428	0.151097	0.285169
FGFP	QMP	Calprotectin	Harryflintia.acetispora	-0.0441248	0.154046	0.289232
FGFP	QMP	Moisture	Streptococcus.anginosus	-0.0440561	0.154689	0.289232
FGFP	QMP	BMI	Bacteroides.thetaiotaomicron	-0.0438463	0.156664	0.291569
FGFP	QMP	BMI	Intestinimonas.butyriciproducens	-0.0436376	0.158648	0.293902
FGFP	QMP	BMI	Bifidobacterium.dentium	0.0429989	0.164839	0.303969
FGFP	QMP	Calprotectin	Enteroscipio.rubneri	0.0425058	0.169741	0.31033
FGFP	QMP	Moisture	Flavonifractor.plautii	-0.0424967	0.169832	0.31033
FGFP	QMP	BMI	Rothia.mucilaginosa	0.042411	0.170695	0.310496
FGFP	QMP	BMI	Odoribacter.laneus	-0.0422775	0.172047	0.310792
FGFP	QMP	BMI	Dialister.invisus	-0.0421887	0.17295	0.310792
FGFP	QMP	Calprotectin	Dialister.pneumosintes	0.0421664	0.173178	0.310792
FGFP	QMP	Calprotectin	Odoribacter.splanchnicus	0.0418037	0.176907	0.316074
FGFP	QMP	Calprotectin	Bacteroides.vulgatus	0.0416616	0.178385	0.317304
FGFP	QMP	Calprotectin	Ruminococcus.bromii	0.0414161	0.180959	0.320464
FGFP	QMP	BMI	Bifidobacterium.breve	-0.0412238	0.182995	0.322649
FGFP	QMP	Calprotectin	Colidextribacter.massiliensis	-0.0405161	0.190632	0.334647
FGFP	QMP	BMI	Butyrivibrio.crossotus	-0.0402375	0.193702	0.338558
FGFP	QMP	BMI	Blautia.glucerasea	0.0399979	0.196371	0.341737
FGFP	QMP	BMI	Streptococcus.parasanguinis	0.0397158	0.199548	0.344645
FGFP	QMP	BMI	Bacteroides.coprophilus	0.0396973	0.199757	0.344645
FGFP	QMP	Calprotectin	Faecalitalea.cylindroides	0.0391784	0.205704	0.353388
FGFP	QMP	Calprotectin	Bifidobacterium.bifidum	0.038285	0.216239	0.369907
FGFP	QMP	Calprotectin	Bacteroides.uniformis	0.0377498	0.222733	0.379402
FGFP	QMP	BMI	Dielma.fastidiosa	-0.0376155	0.224385	0.380603
FGFP	QMP	Calprotectin	Bifidobacterium.animalis	0.0374404	0.226552	0.382663
FGFP	QMP	Calprotectin	Alistipes.inops	-0.0369589	0.232585	0.39121
FGFP	QMP	BMI	Coprococcus.eutactus	-0.0367998	0.234603	0.392959
FGFP	QMP	Calprotectin	Bacteroides.clarus	0.0367151	0.235682	0.392984
FGFP	QMP	BMI	Mogibacterium.pumilum	0.0366454	0.236573	0.392984
FGFP	QMP	Moisture	Bacteroides.stercoris	-0.036341	0.240493	0.396766
FGFP	QMP	Calprotectin	Anaerostipes.caccae	-0.0363154	0.240823	0.396766
FGFP	QMP	Moisture	Bacteroides.salyersiae	-0.0356692	0.249302	0.409059
FGFP	QMP	Calprotectin	Intestinimonas.butyriciproducens	0.0352144	0.255393	0.41597
FGFP	QMP	Calprotectin	Flavonifractor.plautii	-0.0351641	0.256073	0.41597
FGFP	QMP	BMI	Bacteroides.coprocola	0.0350643	0.257425	0.41597
FGFP	QMP	Calprotectin	Anaerotruncus.colihominis	0.0349292	0.259264	0.41597
FGFP	QMP	BMI	Methanosphaera.stadtmanae	-0.0349245	0.259328	0.41597
FGFP	QMP	BMI	Slackia.piriformis	-0.0348957	0.259723	0.41597
FGFP	QMP	Moisture	Bacteroides.massiliensis	-0.0347017	0.262382	0.418291
FGFP	QMP	BMI	Enteroscipio.rubneri	0.0346385	0.263253	0.418291
FGFP	QMP	Moisture	Collinsella.tanakaei	-0.0345133	0.264983	0.419206
FGFP	QMP	Calprotectin	Catenibacillus.scindens	0.0344462	0.265914	0.419206
FGFP	QMP	Calprotectin	Anaerococcus.vaginalis	0.0340622	0.271283	0.425999
FGFP	QMP	BMI	Faecalitalea.cylindroides	-0.0339363	0.27306	0.427121
FGFP	QMP	Calprotectin	Prevotella_9.copri	0.0332828	0.282408	0.439187
FGFP	QMP	Calprotectin	Roseburia.hominis	-0.0331743	0.283981	0.439187
FGFP	QMP	Moisture	Bacteroides.clarus	-0.0331695	0.284051	0.439187
FGFP	QMP	Moisture	Phascolarctobacterium.faecium	-0.0330171	0.28627	0.440922
FGFP	QMP	Calprotectin	Cloacibacillus.evryensis	0.0327386	0.290357	0.44454
FGFP	QMP	Calprotectin	Bacteroides.thetaiotaomicron	0.0327064	0.290831	0.44454
FGFP	QMP	Moisture	Anaerofustis.stercorihominis	-0.0325932	0.292505	0.445406
FGFP	QMP	BMI	Cloacibacillus.porcorum	-0.0323647	0.295905	0.448882
FGFP	QMP	BMI	Eubacterium.callanderi	0.0319246	0.302523	0.457197
FGFP	QMP	BMI	Erysipelatoclostridium.ramosum	-0.031255	0.312782	0.470071
FGFP	QMP	Moisture	Parabacteroides.faecis	-0.0311723	0.314065	0.470071
FGFP	QMP	Calprotectin	Ruminococcus.flavefaciens	-0.0311411	0.31455	0.470071
FGFP	QMP	BMI	Coprococcus.catus	-0.0303655	0.32676	0.486509
FGFP	QMP	BMI	Victivallis.vadensis	-0.0302577	0.328481	0.487267
FGFP	QMP	Calprotectin	Blautia.glucerasea	0.0300869	0.331221	0.489524
FGFP	QMP	Moisture	Streptococcus.gallolyticus	-0.0295411	0.340072	0.500765
FGFP	QMP	Moisture	Bacteroides.coprocola	0.0288047	0.35225	0.516805
FGFP	QMP	Calprotectin	Bacteroides.stercoris	0.028662	0.354642	0.517585
FGFP	QMP	BMI	Paraprevotella.clara	-0.0286195	0.355357	0.517585
FGFP	QMP	BMI	Desulfovibrio.piger	0.0285247	0.356953	0.518033
FGFP	QMP	Moisture	Anaerostipes.caccae	0.0284085	0.358917	0.519009
FGFP	QMP	Moisture	Prevotella.stercorea	0.0280933	0.364276	0.524226
FGFP	QMP	Calprotectin	Bacteroides.caccae	0.0280431	0.365133	0.524226
FGFP	QMP	BMI	Solobacterium.moorei	-0.0277666	0.369881	0.526652
FGFP	QMP	Calprotectin	Bacteroides.plebeius	-0.0277452	0.370251	0.526652
FGFP	QMP	Calprotectin	Blautia.wexlerae	0.0277162	0.370752	0.526652
FGFP	QMP	Moisture	Collinsella.stercoris	0.0275506	0.373618	0.528853
FGFP	QMP	BMI	Anaerofustis.stercorihominis	-0.0273405	0.377275	0.532156
FGFP	QMP	Calprotectin	Hafnia.Obesumbacterium.alvei	0.0268682	0.385574	0.539542
FGFP	QMP	Moisture	Bacteroides.plebeius	-0.026823	0.386375	0.539542
FGFP	QMP	Moisture	Streptococcus.parasanguinis	-0.0268138	0.386537	0.539542
FGFP	QMP	Calprotectin	Bifidobacterium.catenulatum	0.0266988	0.388579	0.540515
FGFP	QMP	Calprotectin	Erysipelatoclostridium.ramosum	0.0265791	0.390709	0.541604
FGFP	QMP	BMI	Dorea.formicigenerans	0.0264196	0.39356	0.543681
FGFP	QMP	Calprotectin	Bacteroides.coprocola	-0.0262541	0.396532	0.54417
FGFP	QMP	Calprotectin	Holdemania.massiliensis	-0.0262491	0.396622	0.54417
FGFP	QMP	Moisture	Mogibacterium.pumilum	0.0261718	0.398014	0.544223
FGFP	QMP	Moisture	Solobacterium.moorei	-0.0257755	0.4052	0.551162
FGFP	QMP	BMI	Monoglobus.pectinilyticus	-0.0257409	0.405831	0.551162
FGFP	QMP	Calprotectin	Alistipes.onderdonkii	0.0254874	0.410471	0.555587
FGFP	QMP	BMI	Streptococcus.lutetiensis	0.0253754	0.412532	0.556502
FGFP	QMP	BMI	Blautia.wexlerae	-0.0251351	0.416973	0.560612
FGFP	QMP	Calprotectin	Anaerofustis.stercorihominis	0.0241185	0.436071	0.584335
FGFP	QMP	BMI	Bacteroides.plebeius	0.0235408	0.447144	0.596462
FGFP	QMP	Moisture	Lactococcus.lactis	-0.0234919	0.448088	0.596462
FGFP	QMP	Calprotectin	Peptostreptococcus.anaerobius	0.0231599	0.454531	0.601713
FGFP	QMP	BMI	Bacteroides.cellulosilyticus	-0.0230883	0.455929	0.601713
FGFP	QMP	Calprotectin	Anaerostipes.hadrus	-0.0230184	0.457293	0.601713
FGFP	QMP	Moisture	Dialister.pneumosintes	-0.0229812	0.45802	0.601713
FGFP	QMP	BMI	Streptococcus.oralis	0.0225439	0.466623	0.611018
FGFP	QMP	Calprotectin	Bacteroides.cellulosilyticus	-0.0220978	0.475489	0.620605
FGFP	QMP	Calprotectin	Coprobacter.secundus	0.0219239	0.478972	0.623128
FGFP	QMP	BMI	Harryflintia.acetispora	-0.021277	0.492042	0.636439
FGFP	QMP	Calprotectin	Slackia.piriformis	0.0212609	0.492369	0.636439
FGFP	QMP	Calprotectin	Alistipes.putredinis	0.020995	0.4978	0.641396
FGFP	QMP	BMI	Bifidobacterium.animalis	-0.0209026	0.499694	0.64178
FGFP	QMP	Moisture	Paraprevotella.xylaniphila	0.0207061	0.503733	0.644907
FGFP	QMP	Moisture	Bifidobacterium.bifidum	-0.0203386	0.511337	0.652564
FGFP	QMP	BMI	Gordonibacter.pamelaeae	-0.0202306	0.513583	0.653355
FGFP	QMP	BMI	Eggerthella.lenta	-0.0200258	0.517856	0.656713
FGFP	QMP	BMI	Peptostreptococcus.anaerobius	0.0198844	0.520816	0.65839
FGFP	QMP	Calprotectin	Lactobacillus.delbrueckii	0.0196948	0.5248	0.661347
FGFP	QMP	Moisture	Paraprevotella.clara	-0.0190503	0.538457	0.676437
FGFP	QMP	Calprotectin	Phascolarctobacterium.faecium	0.0188385	0.542984	0.677385
FGFP	QMP	BMI	Bifidobacterium.adolescentis	-0.0188194	0.543394	0.677385
FGFP	QMP	BMI	Faecalibacterium.prausnitzii	-0.0187786	0.544267	0.677385
FGFP	QMP	Calprotectin	Sutterella.wadsworthensis	-0.0182961	0.55466	0.68819
FGFP	QMP	BMI	Leuconostoc.carnosum	0.0180558	0.559874	0.692521
FGFP	QMP	Calprotectin	Solobacterium.moorei	0.0175071	0.571864	0.705182
FGFP	QMP	Moisture	Blautia.caecimuris	-0.0166164	0.591584	0.727032
FGFP	QMP	BMI	Lactococcus.lactis	0.016544	0.5932	0.727032
FGFP	QMP	Calprotectin	Parabacteroides.distasonis	0.0164358	0.59562	0.727286
FGFP	QMP	Calprotectin	Alistipes.indistinctus	0.016373	0.597025	0.727286
FGFP	QMP	Calprotectin	Bacteroides.coprophilus	-0.0161602	0.601801	0.730889
FGFP	QMP	Moisture	Bifidobacterium.dentium	-0.0157763	0.610463	0.739176
FGFP	QMP	Moisture	Leuconostoc.carnosum	-0.015624	0.613914	0.741121
FGFP	QMP	Moisture	Acidaminococcus.intestini	-0.0154761	0.617273	0.742945
FGFP	QMP	BMI	Parabacteroides.merdae	-0.015248	0.622471	0.746965
FGFP	QMP	Moisture	Hafnia.Obesumbacterium.alvei	0.0150586	0.626799	0.749921
FGFP	QMP	Moisture	Blautia.glucerasea	-0.0148147	0.632395	0.75437
FGFP	QMP	Moisture	Rothia.mucilaginosa	0.0146575	0.636012	0.755865
FGFP	QMP	Calprotectin	Parasutterella.secunda	0.0145969	0.637409	0.755865
FGFP	QMP	BMI	Lactobacillus.delbrueckii	0.0140342	0.650437	0.769046
FGFP	QMP	Moisture	Blautia.wexlerae	0.0139311	0.652836	0.769619
FGFP	QMP	BMI	Bacteroides.finegoldii	-0.0137698	0.656597	0.77179
FGFP	QMP	Moisture	Veillonella.parvula	0.013578	0.66108	0.773925
FGFP	QMP	Calprotectin	Alistipes.finegoldii	-0.0135274	0.662265	0.773925
FGFP	QMP	Calprotectin	Leuconostoc.carnosum	0.0134298	0.664552	0.774347
FGFP	QMP	Calprotectin	Blautia.hydrogenotrophica	0.0132327	0.66918	0.777487
FGFP	QMP	Calprotectin	Bacteroides.dorei	-0.0128818	0.677452	0.782933
FGFP	QMP	Calprotectin	Desulfovibrio.fairfieldensis	0.0128687	0.677762	0.782933
FGFP	QMP	Calprotectin	Bacteroides.ovatus	-0.0118325	0.702417	0.806654
FGFP	QMP	Calprotectin	Alistipes.obesi	-0.0118081	0.703003	0.806654
FGFP	QMP	BMI	Bacteroides.eggerthii	0.0117532	0.704318	0.806654
FGFP	QMP	Moisture	Enteroscipio.rubneri	-0.0114072	0.712632	0.813858
FGFP	QMP	Moisture	Lactobacillus.johnsonii	-0.0108124	0.727	0.827915
FGFP	QMP	Calprotectin	Mogibacterium.pumilum	0.00952318	0.758471	0.857089
FGFP	QMP	BMI	Anaerotruncus.colihominis	0.00943165	0.760721	0.857089
FGFP	QMP	Calprotectin	Parabacteroides.faecis	-0.00942666	0.760844	0.857089
FGFP	QMP	Calprotectin	Acidaminococcus.intestini	0.00941436	0.761147	0.857089
FGFP	QMP	BMI	Anaerostipes.caccae	0.00916265	0.767346	0.86043
FGFP	QMP	BMI	Anaerococcus.vaginalis	-0.00912016	0.768394	0.86043
FGFP	QMP	BMI	Porphyromonas.asaccharolytica	0.00891797	0.773387	0.863616
FGFP	QMP	Moisture	Streptococcus.oralis	0.00856126	0.782218	0.871058
FGFP	QMP	BMI	Bacteroides.massiliensis	0.00835625	0.787307	0.874302
FGFP	QMP	BMI	Flavonifractor.plautii	0.00809698	0.793755	0.879034
FGFP	QMP	Calprotectin	Gordonibacter.pamelaeae	0.00786359	0.799572	0.883043
FGFP	QMP	BMI	Escherichia.Shigella.coli	-0.00771619	0.803251	0.883071
FGFP	QMP	BMI	Christensenella.massiliensis	-0.0076866	0.80399	0.883071
FGFP	QMP	Calprotectin	Paraprevotella.clara	-0.00731966	0.81317	0.89072
FGFP	QMP	Moisture	Bacteroides.coprophilus	-0.00704753	0.819995	0.894215
FGFP	QMP	BMI	Romboutsia.ilealis	-0.00698713	0.821511	0.894215
FGFP	QMP	Moisture	Acidaminococcus.fermentans	0.00687064	0.824438	0.894215
FGFP	QMP	Moisture	Erysipelatoclostridium.ramosum	-0.00677933	0.826734	0.894215
FGFP	QMP	Calprotectin	Christensenella.massiliensis	-0.00674959	0.827482	0.894215
FGFP	QMP	BMI	Collinsella.stercoris	0.0062498	0.840078	0.904996
FGFP	QMP	Moisture	Streptococcus.lutetiensis	0.00610119	0.843831	0.904996
FGFP	QMP	Calprotectin	Odoribacter.laneus	-0.00608606	0.844213	0.904996
FGFP	QMP	BMI	Parabacteroides.johnsonii	-0.00586941	0.849692	0.908447
FGFP	QMP	BMI	Blautia.hydrogenotrophica	0.00567351	0.854652	0.910699
FGFP	QMP	Calprotectin	Collinsella.stercoris	-0.00559117	0.856738	0.910699
FGFP	QMP	Calprotectin	Monoglobus.pectinilyticus	-0.00548678	0.859385	0.910699
FGFP	QMP	BMI	Holdemania.massiliensis	0.00542865	0.860859	0.910699
FGFP	QMP	BMI	Hafnia.Obesumbacterium.alvei	-0.00531667	0.863701	0.911307
FGFP	QMP	BMI	Parvimonas.micra	0.00500245	0.871685	0.916039
FGFP	QMP	Moisture	Enterococcus.faecium	0.00496082	0.872743	0.916039
FGFP	QMP	Calprotectin	Bacteroides.nordii	-0.00460007	0.881927	0.923267
FGFP	QMP	BMI	Blautia.obeum	-0.00429297	0.889757	0.927824
FGFP	QMP	BMI	Ruminococcus.callidus	-0.00424839	0.890895	0.927824
FGFP	QMP	Calprotectin	Intestinimonas.timonensis	-0.0040024	0.897176	0.929995
FGFP	QMP	BMI	Sanguibacteroides.justesenii	0.00396998	0.898005	0.929995
FGFP	QMP	Calprotectin	Bacteroides.salyersiae	0.00389503	0.89992	0.929995
FGFP	QMP	Calprotectin	Eggerthella.lenta	0.00334673	0.913949	0.942071
FGFP	QMP	BMI	Intestinimonas.timonensis	0.00318822	0.91801	0.943836
FGFP	QMP	Calprotectin	Dielma.fastidiosa	0.00265492	0.931688	0.95171
FGFP	QMP	Calprotectin	Paraprevotella.xylaniphila	0.00262716	0.9324	0.95171
FGFP	QMP	BMI	Catenibacillus.scindens	0.00251575	0.935261	0.95171
FGFP	QMP	BMI	Faecalicoccus.pleomorphus	0.00248567	0.936033	0.95171
FGFP	QMP	Calprotectin	Dialister.invisus	-0.00242835	0.937505	0.95171
FGFP	QMP	BMI	Ruminococcus.bromii	0.00180818	0.953444	0.965452
FGFP	QMP	Moisture	Butyrivibrio.crossotus	-0.000811421	0.979099	0.988939
FGFP	QMP	Calprotectin	Bacteroides.massiliensis	-0.00067222	0.982684	0.990072
FGFP	QMP	Moisture	Bifidobacterium.catenulatum	0.000331207	0.991468	0.996425
FGFP	QMP	Calprotectin	Eubacterium.callanderi	0.000130111	0.996648	0.998993
FGFP	QMP	Moisture	Streptococcus.mutans	3.90767e-05	0.998993	0.998993
FGFP	RMP	Calprotectin	Streptococcus.parasanguinis	0.296009	1.40747e-22	5.65805e-20
FGFP	RMP	Moisture	Alistipes.shahii	-0.282998	1.07145e-20	1.91082e-18
FGFP	RMP	Moisture	Alistipes.indistinctus	-0.282115	1.42599e-20	1.91082e-18
FGFP	RMP	Moisture	Alistipes.obesi	-0.275616	1.13277e-19	1.13843e-17
FGFP	RMP	Moisture	Coprobacillus.cateniformis	-0.267758	1.28992e-18	1.0371e-16
FGFP	RMP	Moisture	Roseburia.intestinalis	0.257868	2.46186e-17	1.64944e-15
FGFP	RMP	Calprotectin	Streptococcus.salivarius	0.244595	1.06145e-15	6.09575e-14
FGFP	RMP	Moisture	Akkermansia.muciniphila	-0.241622	2.39287e-15	1.20242e-13
FGFP	RMP	Moisture	Methanobrevibacter.smithii	-0.237322	7.60946e-15	3.39889e-13
FGFP	RMP	Moisture	Haemophilus.parainfluenzae	0.219567	7.12053e-13	2.86245e-11
FGFP	RMP	Calprotectin	Streptococcus.gordonii	0.203595	3.06702e-11	1.09597e-09
FGFP	RMP	Calprotectin	Escherichia.Shigella.coli	0.203309	3.27155e-11	1.09597e-09
FGFP	RMP	Calprotectin	Streptococcus.mutans	0.202679	3.77123e-11	1.14146e-09
FGFP	RMP	Moisture	Odoribacter.splanchnicus	-0.202445	3.97522e-11	1.14146e-09
FGFP	RMP	Moisture	Bacteroides.caccae	-0.19798	1.0726e-10	2.87457e-09
FGFP	RMP	Calprotectin	Streptococcus.oralis	0.193999	2.54918e-10	6.40481e-09
FGFP	RMP	Moisture	Alistipes.onderdonkii	-0.182164	3.00454e-09	7.10485e-08
FGFP	RMP	Moisture	Roseburia.inulinivorans	0.180108	4.53805e-09	1.0135e-07
FGFP	RMP	Calprotectin	Streptococcus.anginosus	0.175258	1.17796e-08	2.4923e-07
FGFP	RMP	Moisture	Alistipes.putredinis	-0.174283	1.42237e-08	2.85896e-07
FGFP	RMP	Moisture	Parabacteroides.goldsteinii	-0.173722	1.58478e-08	3.03372e-07
FGFP	RMP	Moisture	Escherichia.Shigella.coli	-0.169308	3.66312e-08	6.69351e-07
FGFP	RMP	BMI	Odoribacter.splanchnicus	-0.166889	5.74453e-08	1.00404e-06
FGFP	RMP	Calprotectin	Collinsella.aerofaciens	0.163517	1.06412e-07	1.78241e-06
FGFP	RMP	Moisture	Bacteroides.uniformis	-0.162706	1.23187e-07	1.98085e-06
FGFP	RMP	Moisture	Cloacibacillus.porcorum	-0.159633	2.13158e-07	3.29575e-06
FGFP	RMP	BMI	Alistipes.indistinctus	-0.15605	3.98691e-07	5.93606e-06
FGFP	RMP	Moisture	Coprobacter.secundus	-0.15533	4.51349e-07	6.48008e-06
FGFP	RMP	BMI	Coprobacter.secundus	-0.153295	6.39091e-07	8.85912e-06
FGFP	RMP	BMI	Alistipes.shahii	-0.150857	9.6381e-07	1.29151e-05
FGFP	RMP	Moisture	Veillonella.dispar	0.146811	1.87884e-06	2.43644e-05
FGFP	RMP	Calprotectin	Veillonella.dispar	0.146501	1.97597e-06	2.48231e-05
FGFP	RMP	Moisture	Faecalitalea.cylindroides	-0.144805	2.59879e-06	3.1658e-05
FGFP	RMP	Calprotectin	Haemophilus.parainfluenzae	0.142622	3.68083e-06	4.35204e-05
FGFP	RMP	Moisture	Anaerotruncus.colihominis	-0.141123	4.66105e-06	5.35355e-05
FGFP	RMP	Moisture	Alistipes.finegoldii	-0.137953	7.61938e-06	8.5083e-05
FGFP	RMP	Moisture	Intestinimonas.butyriciproducens	-0.137105	8.67445e-06	9.42467e-05
FGFP	RMP	BMI	Collinsella.aerofaciens	0.136163	1.00081e-05	0.000105875
FGFP	RMP	Moisture	Alistipes.inops	-0.133228	1.55381e-05	0.000160162
FGFP	RMP	BMI	Lactobacillus.johnsonii	0.130367	2.36514e-05	0.000237697
FGFP	RMP	Moisture	Eubacterium.callanderi	-0.127998	3.32676e-05	0.000326185
FGFP	RMP	Moisture	Parabacteroides.merdae	-0.127698	3.4723e-05	0.000332348
FGFP	RMP	Calprotectin	Lactobacillus.johnsonii	0.12728	3.68508e-05	0.000344512
FGFP	RMP	BMI	Alistipes.finegoldii	-0.126237	4.27129e-05	0.00039024
FGFP	RMP	BMI	Alistipes.obesi	-0.124508	5.44139e-05	0.000486098
FGFP	RMP	Calprotectin	Enterococcus.faecium	0.123513	6.24657e-05	0.00054119
FGFP	RMP	Moisture	Slackia.piriformis	-0.12342	6.32735e-05	0.00054119
FGFP	RMP	Moisture	Bacteroides.eggerthii	-0.121411	8.33118e-05	0.000697736
FGFP	RMP	Moisture	Colidextribacter.massiliensis	-0.120534	9.3832e-05	0.000769805
FGFP	RMP	Moisture	Cloacibacillus.evryensis	-0.119966	0.000101296	0.000814419
FGFP	RMP	Calprotectin	Bifidobacterium.adolescentis	0.119686	0.000105165	0.000828944
FGFP	RMP	Moisture	Blautia.hansenii	0.116876	0.000152699	0.00118048
FGFP	RMP	Calprotectin	Rothia.mucilaginosa	0.114088	0.000219274	0.00166317
FGFP	RMP	Moisture	Coprococcus.eutactus	-0.113744	0.000229144	0.00170585
FGFP	RMP	Moisture	Parabacteroides.distasonis	-0.112976	0.000252744	0.00184733
FGFP	RMP	BMI	Roseburia.intestinalis	0.112636	0.000263911	0.0018945
FGFP	RMP	BMI	Alistipes.onderdonkii	-0.111714	0.00029652	0.00209125
FGFP	RMP	Moisture	Monoglobus.pectinilyticus	-0.110857	0.000330163	0.00228837
FGFP	RMP	Moisture	Porphyromonas.asaccharolytica	-0.110653	0.000338685	0.00230765
FGFP	RMP	Moisture	Bacteroides.cellulosilyticus	-0.110216	0.000357654	0.00239628
FGFP	RMP	Moisture	Blautia.obeum	0.108131	0.000462498	0.00304794
FGFP	RMP	Moisture	Collinsella.aerofaciens	-0.105677	0.000622393	0.00403552
FGFP	RMP	Calprotectin	Alistipes.shahii	-0.101947	0.000965985	0.00616391
FGFP	RMP	Calprotectin	Streptococcus.lutetiensis	0.101683	0.000995961	0.00625588
FGFP	RMP	BMI	Coprococcus.comes	0.100823	0.00109976	0.00680158
FGFP	RMP	Calprotectin	Bifidobacterium.dentium	0.100592	0.00112934	0.00687872
FGFP	RMP	Moisture	Catenibacillus.scindens	-0.099645	0.00125821	0.00754928
FGFP	RMP	Moisture	Faecalibacterium.prausnitzii	0.0989631	0.00135927	0.00803569
FGFP	RMP	BMI	Alistipes.inops	-0.0987521	0.00139202	0.00811003
FGFP	RMP	Calprotectin	Butyrivibrio.crossotus	-0.0970954	0.00167556	0.00962252
FGFP	RMP	Moisture	Ruminococcus.bicirculans	-0.0964994	0.00178992	0.0101345
FGFP	RMP	Moisture	Streptococcus.oralis	0.0960767	0.00187533	0.0104706
FGFP	RMP	Moisture	Bifidobacterium.adolescentis	-0.0951452	0.00207688	0.0114045
FGFP	RMP	BMI	Alistipes.putredinis	-0.0950465	0.00209934	0.0114045
FGFP	RMP	Moisture	Methanosphaera.stadtmanae	-0.094748	0.00216869	0.0116242
FGFP	RMP	Calprotectin	Akkermansia.muciniphila	-0.0945476	0.00221643	0.0116759
FGFP	RMP	BMI	Bacteroides.stercoris	0.0944648	0.00223643	0.0116759
FGFP	RMP	Moisture	Victivallis.vadensis	-0.0935541	0.00246752	0.0125612
FGFP	RMP	Calprotectin	Fusobacterium.nucleatum	0.0935505	0.00246849	0.0125612
FGFP	RMP	BMI	Bacteroides.ovatus	-0.0932631	0.00254587	0.012793
FGFP	RMP	Calprotectin	Anaerostipes.hadrus	-0.0928563	0.00265915	0.0131973
FGFP	RMP	BMI	Sutterella.wadsworthensis	-0.0895342	0.00377135	0.0184888
FGFP	RMP	Moisture	Ruminococcus.champanellensis	-0.087537	0.00462849	0.0221843
FGFP	RMP	Moisture	Desulfovibrio.piger	-0.0875221	0.00463552	0.0221843
FGFP	RMP	Moisture	Harryflintia.acetispora	-0.0868041	0.00498484	0.0235754
FGFP	RMP	BMI	Ruminococcus.champanellensis	-0.0866763	0.00504943	0.0236032
FGFP	RMP	BMI	Bacteroides.nordii	-0.0863743	0.00520516	0.0240514
FGFP	RMP	BMI	Streptococcus.gordonii	0.0859182	0.00544849	0.0248897
FGFP	RMP	Moisture	Coprococcus.catus	-0.0851479	0.0058829	0.0265722
FGFP	RMP	BMI	Bacteroides.uniformis	-0.0850343	0.00594953	0.0265746
FGFP	RMP	Calprotectin	Coprobacillus.cateniformis	0.0844824	0.00628301	0.0277557
FGFP	RMP	Calprotectin	Methanosphaera.stadtmanae	-0.0839634	0.00661182	0.0288908
FGFP	RMP	BMI	Roseburia.inulinivorans	0.0832934	0.00705912	0.0302624
FGFP	RMP	BMI	Prevotella_9.copri	0.0832685	0.00707628	0.0302624
FGFP	RMP	Calprotectin	Acidaminococcus.fermentans	0.0820441	0.0079663	0.03371
FGFP	RMP	BMI	Bacteroides.intestinalis	-0.0809959	0.00880631	0.0368307
FGFP	RMP	BMI	Veillonella.parvula	-0.0809	0.008887	0.0368307
FGFP	RMP	Moisture	Prevotella_9.copri	0.0807422	0.00902122	0.0370054
FGFP	RMP	BMI	Bifidobacterium.catenulatum	-0.0803189	0.00939008	0.0381294
FGFP	RMP	Moisture	Parasutterella.secunda	-0.0801101	0.0095769	0.0384991
FGFP	RMP	Moisture	Bacteroides.dorei	-0.0784196	0.0112159	0.0446413
FGFP	RMP	BMI	Dorea.formicigenerans	0.0777088	0.0119762	0.0467322
FGFP	RMP	Moisture	Ruminococcus.bromii	-0.0776492	0.0120419	0.0467322
FGFP	RMP	Calprotectin	Dialister.pneumosintes	0.077606	0.0120899	0.0467322
FGFP	RMP	Moisture	Roseburia.hominis	-0.0770133	0.0127641	0.0488681
FGFP	RMP	BMI	Acidaminococcus.fermentans	0.0766935	0.0131413	0.0498378
FGFP	RMP	Moisture	Anaerococcus.vaginalis	-0.0756398	0.0144553	0.0541094
FGFP	RMP	BMI	Anaerostipes.hadrus	-0.0755716	0.0145442	0.0541094
FGFP	RMP	Moisture	Bacteroides.intestinalis	-0.0754746	0.0146714	0.0541094
FGFP	RMP	Moisture	Dialister.invisus	0.0748653	0.0154935	0.0566218
FGFP	RMP	Calprotectin	Veillonella.parvula	0.0743035	0.0162872	0.058986
FGFP	RMP	Moisture	Blautia.hydrogenotrophica	-0.0736627	0.0172358	0.061864
FGFP	RMP	Moisture	Sanguibacteroides.justesenii	-0.0730695	0.0181565	0.0645922
FGFP	RMP	Calprotectin	Coprobacter.secundus	-0.0722186	0.0195525	0.0689482
FGFP	RMP	Calprotectin	Ruminococcus.champanellensis	-0.0718485	0.0201883	0.0705712
FGFP	RMP	BMI	Intestinimonas.butyriciproducens	-0.0710842	0.0215586	0.0739482
FGFP	RMP	Calprotectin	Faecalicoccus.pleomorphus	0.0709374	0.0218308	0.0739482
FGFP	RMP	Calprotectin	Roseburia.hominis	-0.0706508	0.0223708	0.0739482
FGFP	RMP	Moisture	Faecalicoccus.pleomorphus	-0.0705933	0.0224806	0.0739482
FGFP	RMP	Moisture	Holdemania.massiliensis	-0.0705896	0.0224877	0.0739482
FGFP	RMP	Moisture	Bacteroides.vulgatus	-0.0705358	0.0225908	0.0739482
FGFP	RMP	BMI	Haemophilus.parainfluenzae	-0.0705189	0.0226234	0.0739482
FGFP	RMP	BMI	Cloacibacillus.evryensis	-0.0705175	0.0226259	0.0739482
FGFP	RMP	BMI	Acidaminococcus.intestini	0.0699249	0.023791	0.0771288
FGFP	RMP	Moisture	Bacteroides.nordii	-0.0697353	0.0241747	0.0772029
FGFP	RMP	BMI	Collinsella.tanakaei	0.0696713	0.0243053	0.0772029
FGFP	RMP	BMI	Desulfovibrio.fairfieldensis	-0.06963	0.02439	0.0772029
FGFP	RMP	BMI	Parabacteroides.faecis	0.0693844	0.0248986	0.0781973
FGFP	RMP	BMI	Ruminococcus.bicirculans	-0.0680164	0.0279032	0.0869541
FGFP	RMP	BMI	Bacteroides.salyersiae	0.0677888	0.0284323	0.0879214
FGFP	RMP	Calprotectin	Methanobrevibacter.smithii	-0.0676001	0.0288774	0.0886161
FGFP	RMP	Calprotectin	Collinsella.tanakaei	0.0663218	0.0320535	0.0976176
FGFP	RMP	BMI	Parasutterella.secunda	0.066026	0.0328296	0.0977015
FGFP	RMP	Calprotectin	Mogibacterium.pumilum	0.066023	0.0328374	0.0977015
FGFP	RMP	BMI	Veillonella.dispar	0.0659902	0.0329245	0.0977015
FGFP	RMP	BMI	Enterococcus.faecium	0.0659419	0.0330533	0.0977015
FGFP	RMP	Calprotectin	Prevotella.stercorea	0.0649252	0.0358607	0.105226
FGFP	RMP	Calprotectin	Cloacibacillus.porcorum	-0.064387	0.0374272	0.109027
FGFP	RMP	Moisture	Desulfovibrio.fairfieldensis	-0.0635811	0.0398818	0.115114
FGFP	RMP	Calprotectin	Blautia.caecimuris	0.0635149	0.0400893	0.115114
FGFP	RMP	Moisture	Bifidobacterium.breve	-0.0623516	0.0438883	0.125128
FGFP	RMP	BMI	Akkermansia.muciniphila	-0.0621463	0.0445896	0.125696
FGFP	RMP	BMI	Dielma.fastidiosa	-0.0620203	0.0450245	0.125696
FGFP	RMP	Calprotectin	Parabacteroides.goldsteinii	-0.0620199	0.0450256	0.125696
FGFP	RMP	BMI	Streptococcus.parasanguinis	0.0614056	0.0471977	0.130852
FGFP	RMP	BMI	Bacteroides.caccae	-0.0611677	0.0480621	0.132335
FGFP	RMP	Moisture	Odoribacter.laneus	-0.0606669	0.0499251	0.13653
FGFP	RMP	BMI	Streptococcus.anginosus	0.060505	0.0505402	0.137278
FGFP	RMP	Moisture	Romboutsia.ilealis	0.0604022	0.0509341	0.137419
FGFP	RMP	Moisture	Dialister.pneumosintes	-0.0598008	0.0532899	0.142817
FGFP	RMP	Calprotectin	Ruminococcus.callidus	0.0592436	0.0555529	0.147896
FGFP	RMP	BMI	Bacteroides.dorei	-0.0589885	0.0566156	0.149733
FGFP	RMP	BMI	Phascolarctobacterium.faecium	-0.0585981	0.0582743	0.153113
FGFP	RMP	BMI	Bacteroides.clarus	-0.0578626	0.0615086	0.160561
FGFP	RMP	Calprotectin	Flavonifractor.plautii	-0.0575412	0.0629677	0.163092
FGFP	RMP	Moisture	Anaerofustis.stercorihominis	-0.0574066	0.0635874	0.163092
FGFP	RMP	Moisture	Streptococcus.parasanguinis	0.0573834	0.063695	0.163092
FGFP	RMP	BMI	Bacteroides.coprocola	0.0565672	0.0675656	0.171908
FGFP	RMP	Calprotectin	Parabacteroides.johnsonii	0.0564474	0.0681496	0.172303
FGFP	RMP	Calprotectin	Bacteroides.eggerthii	0.0554743	0.0730494	0.183537
FGFP	RMP	BMI	Slackia.isoflavoniconvertens	0.0553434	0.07373	0.184096
FGFP	RMP	Moisture	Dielma.fastidiosa	-0.055121	0.0748982	0.185859
FGFP	RMP	Calprotectin	Dorea.formicigenerans	0.054853	0.0763254	0.18782
FGFP	RMP	BMI	Mogibacterium.pumilum	0.0547898	0.0766654	0.18782
FGFP	RMP	Calprotectin	Anaerofustis.stercorihominis	0.0547111	0.0770903	0.18782
FGFP	RMP	BMI	Roseburia.hominis	-0.054422	0.0786678	0.190509
FGFP	RMP	Moisture	Gordonibacter.pamelaeae	-0.0541675	0.0800782	0.192763
FGFP	RMP	BMI	Bacteroides.fragilis	-0.0540452	0.080763	0.192963
FGFP	RMP	BMI	Bifidobacterium.bifidum	-0.0539816	0.0811211	0.192963
FGFP	RMP	Calprotectin	Bacteroides.ovatus	-0.0538341	0.0819567	0.193425
FGFP	RMP	Calprotectin	Bifidobacterium.animalis	0.0537777	0.0822776	0.193425
FGFP	RMP	BMI	Blautia.caecimuris	0.0533176	0.084937	0.198377
FGFP	RMP	Calprotectin	Bacteroides.fragilis	0.0531894	0.0856901	0.198377
FGFP	RMP	Moisture	Ruminococcus.callidus	-0.0531599	0.0858645	0.198377
FGFP	RMP	Moisture	Christensenella.massiliensis	-0.0527867	0.0880909	0.202357
FGFP	RMP	Calprotectin	Blautia.glucerasea	0.052623	0.0890827	0.203473
FGFP	RMP	Calprotectin	Bacteroides.intestinalis	-0.0523771	0.0905888	0.205744
FGFP	RMP	BMI	Streptococcus.gallolyticus	0.0522767	0.0912095	0.20599
FGFP	RMP	Calprotectin	Colidextribacter.massiliensis	-0.0520725	0.0924826	0.207698
FGFP	RMP	Calprotectin	Parvimonas.micra	0.0516019	0.0954702	0.213217
FGFP	RMP	BMI	Slackia.piriformis	-0.051433	0.0965616	0.213593
FGFP	RMP	Calprotectin	Bacteroides.cellulosilyticus	-0.0514114	0.0967015	0.213593
FGFP	RMP	BMI	Bacteroides.thetaiotaomicron	-0.0508866	0.100159	0.220022
FGFP	RMP	Moisture	Bacteroides.thetaiotaomicron	-0.0503202	0.104002	0.227221
FGFP	RMP	Calprotectin	Solobacterium.moorei	0.0496679	0.108569	0.235918
FGFP	RMP	BMI	Streptococcus.mutans	0.0494952	0.109805	0.236685
FGFP	RMP	BMI	Gordonibacter.pamelaeae	-0.0494494	0.110135	0.236685
FGFP	RMP	Calprotectin	Romboutsia.ilealis	0.0493726	0.110689	0.236685
FGFP	RMP	BMI	Paraprevotella.xylaniphila	0.0483538	0.118252	0.251521
FGFP	RMP	BMI	Desulfovibrio.piger	0.0477424	0.122983	0.260205
FGFP	RMP	BMI	Odoribacter.laneus	-0.0465818	0.132365	0.278591
FGFP	RMP	Moisture	Anaerostipes.hadrus	0.0459506	0.137696	0.288301
FGFP	RMP	BMI	Monoglobus.pectinilyticus	-0.0456084	0.140654	0.292968
FGFP	RMP	Calprotectin	Desulfovibrio.piger	0.0454349	0.142173	0.294101
FGFP	RMP	BMI	Rothia.mucilaginosa	0.0453536	0.142888	0.294101
FGFP	RMP	BMI	Bacteroides.coprophilus	0.0452965	0.143392	0.294101
FGFP	RMP	Moisture	Streptococcus.anginosus	-0.0448433	0.147444	0.298269
FGFP	RMP	BMI	Butyrivibrio.crossotus	-0.044833	0.147537	0.298269
FGFP	RMP	BMI	Parabacteroides.goldsteinii	-0.0448205	0.14765	0.298269
FGFP	RMP	BMI	Prevotella.stercorea	0.0446767	0.148955	0.299399
FGFP	RMP	Moisture	Rothia.mucilaginosa	0.0444408	0.151115	0.302231
FGFP	RMP	Moisture	Veillonella.parvula	0.0439638	0.155555	0.30957
FGFP	RMP	Calprotectin	Alistipes.inops	-0.0435768	0.15923	0.315322
FGFP	RMP	Calprotectin	Anaerococcus.vaginalis	0.0433695	0.161225	0.315346
FGFP	RMP	Calprotectin	Roseburia.intestinalis	0.0433577	0.161339	0.315346
FGFP	RMP	Calprotectin	Anaerotruncus.colihominis	0.0433312	0.161595	0.315346
FGFP	RMP	Moisture	Bifidobacterium.animalis	-0.043198	0.162889	0.316336
FGFP	RMP	Calprotectin	Bacteroides.finegoldii	0.042619	0.168605	0.325862
FGFP	RMP	Calprotectin	Blautia.hydrogenotrophica	0.0422287	0.172543	0.331877
FGFP	RMP	Calprotectin	Bifidobacterium.breve	0.0419465	0.175432	0.334858
FGFP	RMP	Calprotectin	Ruminococcus.flavefaciens	-0.0419148	0.175759	0.334858
FGFP	RMP	Moisture	Bacteroides.ovatus	0.0410915	0.184405	0.349673
FGFP	RMP	Calprotectin	Gordonibacter.pamelaeae	0.040087	0.195375	0.366524
FGFP	RMP	Moisture	Solobacterium.moorei	-0.040056	0.195722	0.366524
FGFP	RMP	BMI	Colidextribacter.massiliensis	-0.0400287	0.196026	0.366524
FGFP	RMP	Calprotectin	Bacteroides.dorei	-0.0398663	0.197848	0.366546
FGFP	RMP	Moisture	Anaerostipes.caccae	0.0398329	0.198225	0.366546
FGFP	RMP	BMI	Bifidobacterium.breve	-0.0397842	0.198774	0.366546
FGFP	RMP	Moisture	Bacteroides.coprocola	0.0394747	0.202293	0.371333
FGFP	RMP	Moisture	Bacteroides.finegoldii	-0.0390099	0.207661	0.379454
FGFP	RMP	Calprotectin	Porphyromonas.asaccharolytica	0.0389274	0.208625	0.37949
FGFP	RMP	Moisture	Dorea.formicigenerans	-0.0383251	0.215759	0.389732
FGFP	RMP	BMI	Coprobacillus.cateniformis	0.0382887	0.216194	0.389732
FGFP	RMP	BMI	Bacteroides.vulgatus	-0.0376904	0.223463	0.400108
FGFP	RMP	Calprotectin	Ruminococcus.bicirculans	0.0376515	0.223941	0.400108
FGFP	RMP	Moisture	Eggerthella.lenta	-0.0371913	0.229658	0.407324
FGFP	RMP	Moisture	Fusobacterium.nucleatum	-0.0371636	0.230006	0.407324
FGFP	RMP	BMI	Blautia.glucerasea	0.0370385	0.231579	0.40831
FGFP	RMP	BMI	Coprococcus.eutactus	-0.0367024	0.235844	0.414014
FGFP	RMP	BMI	Blautia.hansenii	0.0365853	0.237344	0.414836
FGFP	RMP	Calprotectin	Hafnia.Obesumbacterium.alvei	0.0362944	0.241095	0.419542
FGFP	RMP	Moisture	Parabacteroides.faecis	-0.0362153	0.242124	0.419542
FGFP	RMP	Calprotectin	Slackia.isoflavoniconvertens	0.0361288	0.243251	0.419686
FGFP	RMP	Moisture	Blautia.glucerasea	-0.0359449	0.24566	0.421746
FGFP	RMP	BMI	Sanguibacteroides.justesenii	0.035859	0.24679	0.421746
FGFP	RMP	Calprotectin	Dielma.fastidiosa	-0.0357983	0.247592	0.421746
FGFP	RMP	Moisture	Flavonifractor.plautii	-0.0355948	0.250292	0.424361
FGFP	RMP	Calprotectin	Roseburia.inulinivorans	0.0355238	0.251239	0.424361
FGFP	RMP	BMI	Dialister.pneumosintes	0.0349001	0.259663	0.435269
FGFP	RMP	BMI	Dialister.invisus	-0.0348855	0.259862	0.435269
FGFP	RMP	BMI	Parabacteroides.distasonis	-0.0347192	0.262142	0.437265
FGFP	RMP	Calprotectin	Peptostreptococcus.anaerobius	0.0344301	0.266138	0.442097
FGFP	RMP	Calprotectin	Parabacteroides.distasonis	-0.0341178	0.270501	0.446334
FGFP	RMP	BMI	Enteroscipio.rubneri	0.0340888	0.270909	0.446334
FGFP	RMP	Calprotectin	Alistipes.finegoldii	-0.033702	0.276387	0.450674
FGFP	RMP	Moisture	Slackia.isoflavoniconvertens	-0.0336848	0.276633	0.450674
FGFP	RMP	Calprotectin	Intestinimonas.butyriciproducens	0.0336656	0.276907	0.450674
FGFP	RMP	BMI	Methanobrevibacter.smithii	-0.0333203	0.281866	0.456896
FGFP	RMP	Moisture	Bacteroides.fragilis	-0.033195	0.28368	0.457378
FGFP	RMP	Calprotectin	Bacteroides.stercoris	0.0331428	0.284439	0.457378
FGFP	RMP	BMI	Romboutsia.ilealis	-0.0327374	0.290374	0.463651
FGFP	RMP	Moisture	Coprococcus.comes	0.0327189	0.290647	0.463651
FGFP	RMP	Calprotectin	Bacteroides.clarus	0.0320694	0.300334	0.477211
FGFP	RMP	Calprotectin	Streptococcus.gallolyticus	0.0319255	0.30251	0.478775
FGFP	RMP	Moisture	Parabacteroides.johnsonii	-0.0317264	0.305537	0.48167
FGFP	RMP	Moisture	Streptococcus.gordonii	0.0314925	0.309118	0.48368
FGFP	RMP	BMI	Bacteroides.plebeius	0.0314623	0.309582	0.48368
FGFP	RMP	BMI	Methanosphaera.stadtmanae	-0.0314078	0.310421	0.48368
FGFP	RMP	Moisture	Leuconostoc.carnosum	0.0306395	0.322411	0.498892
FGFP	RMP	BMI	Bifidobacterium.dentium	0.0306234	0.322666	0.498892
FGFP	RMP	Calprotectin	Enteroscipio.rubneri	0.0303825	0.32649	0.50287
FGFP	RMP	Calprotectin	Parabacteroides.merdae	0.0295419	0.340058	0.521768
FGFP	RMP	BMI	Blautia.obeum	0.0291856	0.345917	0.52874
FGFP	RMP	BMI	Streptococcus.oralis	0.0286037	0.355623	0.539841
FGFP	RMP	Calprotectin	Bifidobacterium.bifidum	0.0285893	0.355865	0.539841
FGFP	RMP	Moisture	Bacteroides.salyersiae	-0.0282488	0.361624	0.545406
FGFP	RMP	Calprotectin	Prevotella_9.copri	0.0282122	0.362247	0.545406
FGFP	RMP	BMI	Bacteroides.massiliensis	0.0279467	0.366784	0.54894
FGFP	RMP	Calprotectin	Blautia.wexlerae	0.0279152	0.367326	0.54894
FGFP	RMP	Calprotectin	Bacteroides.coprocola	-0.0276944	0.371128	0.552568
FGFP	RMP	BMI	Parabacteroides.johnsonii	0.0274343	0.37564	0.557222
FGFP	RMP	BMI	Victivallis.vadensis	-0.0271489	0.380628	0.561371
FGFP	RMP	Calprotectin	Victivallis.vadensis	-0.0270189	0.382913	0.561371
FGFP	RMP	Calprotectin	Parasutterella.secunda	0.0269668	0.383833	0.561371
FGFP	RMP	Calprotectin	Holdemania.massiliensis	-0.0269561	0.384022	0.561371
FGFP	RMP	Calprotectin	Erysipelatoclostridium.ramosum	0.0268641	0.385646	0.561702
FGFP	RMP	Calprotectin	Monoglobus.pectinilyticus	-0.0264211	0.393533	0.571121
FGFP	RMP	Calprotectin	Sutterella.wadsworthensis	-0.0261719	0.398011	0.574112
FGFP	RMP	Moisture	Hafnia.Obesumbacterium.alvei	0.0261476	0.398451	0.574112
FGFP	RMP	Calprotectin	Lactococcus.lactis	0.0257629	0.405428	0.581211
FGFP	RMP	Moisture	Streptococcus.salivarius	0.0257168	0.406269	0.581211
FGFP	RMP	Calprotectin	Coprococcus.eutactus	0.0254651	0.410881	0.585724
FGFP	RMP	BMI	Streptococcus.lutetiensis	0.0252382	0.415064	0.589596
FGFP	RMP	BMI	Blautia.wexlerae	-0.0249152	0.421061	0.596009
FGFP	RMP	BMI	Bacteroides.eggerthii	0.0246787	0.425486	0.597311
FGFP	RMP	Moisture	Paraprevotella.xylaniphila	0.0246582	0.42587	0.597311
FGFP	RMP	Moisture	Bacteroides.plebeius	-0.0246279	0.426438	0.597311
FGFP	RMP	BMI	Bacteroides.cellulosilyticus	-0.0245349	0.428189	0.59768
FGFP	RMP	Moisture	Phascolarctobacterium.faecium	-0.0244204	0.430346	0.598613
FGFP	RMP	BMI	Bifidobacterium.animalis	-0.0241345	0.435766	0.604061
FGFP	RMP	Moisture	Lactobacillus.johnsonii	-0.0240345	0.437671	0.604617
FGFP	RMP	Moisture	Parvimonas.micra	-0.0239473	0.439336	0.604839
FGFP	RMP	Moisture	Bifidobacterium.bifidum	0.0238261	0.441655	0.605957
FGFP	RMP	Moisture	Collinsella.stercoris	0.0236494	0.445049	0.608537
FGFP	RMP	Calprotectin	Faecalitalea.cylindroides	0.0233526	0.450785	0.614291
FGFP	RMP	BMI	Eggerthella.lenta	-0.0232616	0.452553	0.614616
FGFP	RMP	Calprotectin	Alistipes.obesi	-0.0221208	0.475031	0.639043
FGFP	RMP	Moisture	Paraprevotella.clara	-0.0221179	0.475087	0.639043
FGFP	RMP	BMI	Fusobacterium.nucleatum	-0.0221069	0.475308	0.639043
FGFP	RMP	Moisture	Mogibacterium.pumilum	0.0218155	0.481148	0.644738
FGFP	RMP	BMI	Hafnia.Obesumbacterium.alvei	0.0212	0.49361	0.65924
FGFP	RMP	Calprotectin	Paraprevotella.xylaniphila	-0.0204642	0.508732	0.677187
FGFP	RMP	Moisture	Prevotella.stercorea	0.0201235	0.515816	0.684349
FGFP	RMP	BMI	Anaerotruncus.colihominis	0.0198526	0.521484	0.689594
FGFP	RMP	BMI	Parvimonas.micra	-0.0194835	0.529258	0.69758
FGFP	RMP	Calprotectin	Bacteroides.vulgatus	0.0192447	0.534319	0.699739
FGFP	RMP	Calprotectin	Blautia.hansenii	0.019242	0.534378	0.699739
FGFP	RMP	BMI	Parabacteroides.merdae	-0.0189834	0.539885	0.702428
FGFP	RMP	BMI	Flavonifractor.plautii	-0.0189815	0.539926	0.702428
FGFP	RMP	BMI	Ruminococcus.bromii	0.0183461	0.553579	0.717867
FGFP	RMP	BMI	Leuconostoc.carnosum	0.0182052	0.556631	0.719504
FGFP	RMP	Calprotectin	Ruminococcus.bromii	0.0178152	0.565116	0.725311
FGFP	RMP	Calprotectin	Bacteroides.plebeius	-0.0177533	0.566469	0.725311
FGFP	RMP	BMI	Porphyromonas.asaccharolytica	-0.0177502	0.566536	0.725311
FGFP	RMP	Calprotectin	Phascolarctobacterium.faecium	0.0176434	0.568875	0.725993
FGFP	RMP	Moisture	Intestinimonas.timonensis	0.0169294	0.584617	0.74341
FGFP	RMP	Calprotectin	Alistipes.indistinctus	-0.0168572	0.586221	0.74341
FGFP	RMP	Calprotectin	Slackia.piriformis	0.0160275	0.604789	0.764545
FGFP	RMP	Moisture	Streptococcus.gallolyticus	-0.01592	0.607215	0.765205
FGFP	RMP	BMI	Holdemania.massiliensis	-0.0157964	0.610008	0.765508
FGFP	RMP	BMI	Solobacterium.moorei	-0.0157409	0.611264	0.765508
FGFP	RMP	BMI	Anaerostipes.caccae	0.0154783	0.617223	0.770112
FGFP	RMP	Moisture	Sutterella.wadsworthensis	-0.0154102	0.618772	0.770112
FGFP	RMP	Moisture	Bifidobacterium.dentium	0.0152995	0.621296	0.770867
FGFP	RMP	Calprotectin	Harryflintia.acetispora	-0.0147703	0.633415	0.782456
FGFP	RMP	Calprotectin	Eubacterium.callanderi	0.0147146	0.634696	0.782456
FGFP	RMP	BMI	Streptococcus.salivarius	0.0145288	0.638978	0.782456
FGFP	RMP	Moisture	Bacteroides.clarus	-0.014492	0.639828	0.782456
FGFP	RMP	Calprotectin	Odoribacter.laneus	0.0144567	0.640643	0.782456
FGFP	RMP	BMI	Christensenella.massiliensis	0.0143844	0.642314	0.782456
FGFP	RMP	BMI	Ruminococcus.flavefaciens	-0.0142835	0.644651	0.782929
FGFP	RMP	Moisture	Blautia.wexlerae	0.0141958	0.646683	0.783032
FGFP	RMP	Moisture	Bifidobacterium.catenulatum	0.0133994	0.665265	0.803113
FGFP	RMP	BMI	Lactobacillus.delbrueckii	-0.0131204	0.671824	0.80791
FGFP	RMP	Calprotectin	Coprococcus.comes	0.0130595	0.673259	0.80791
FGFP	RMP	BMI	Blautia.hydrogenotrophica	0.0128877	0.677314	0.810358
FGFP	RMP	Calprotectin	Lactobacillus.delbrueckii	0.0126436	0.683091	0.812713
FGFP	RMP	BMI	Intestinimonas.timonensis	-0.012248	0.692493	0.812713
FGFP	RMP	Calprotectin	Acidaminococcus.intestini	0.0122245	0.693052	0.812713
FGFP	RMP	BMI	Eubacterium.callanderi	0.0122015	0.693599	0.812713
FGFP	RMP	BMI	Faecalitalea.cylindroides	-0.0120536	0.697129	0.812713
FGFP	RMP	Moisture	Ruminococcus.flavefaciens	-0.0119613	0.699334	0.812713
FGFP	RMP	Calprotectin	Bacteroides.coprophilus	-0.0118926	0.700979	0.812713
FGFP	RMP	Calprotectin	Catenibacillus.scindens	0.0118721	0.701469	0.812713
FGFP	RMP	Moisture	Enteroscipio.rubneri	-0.0118494	0.702013	0.812713
FGFP	RMP	Moisture	Butyrivibrio.crossotus	0.0118129	0.702888	0.812713
FGFP	RMP	Moisture	Streptococcus.lutetiensis	0.011777	0.703747	0.812713
FGFP	RMP	Calprotectin	Bifidobacterium.catenulatum	0.0117177	0.70517	0.812713
FGFP	RMP	Moisture	Bacteroides.massiliensis	0.0117013	0.705564	0.812713
FGFP	RMP	BMI	Cloacibacillus.porcorum	-0.0115308	0.709657	0.815092
FGFP	RMP	Calprotectin	Bacteroides.nordii	-0.0110919	0.720236	0.824886
FGFP	RMP	Moisture	Peptostreptococcus.anaerobius	-0.01075	0.728512	0.831994
FGFP	RMP	BMI	Faecalibacterium.prausnitzii	-0.0103022	0.739403	0.84204
FGFP	RMP	Moisture	Lactococcus.lactis	-0.00992295	0.748667	0.849585
FGFP	RMP	Calprotectin	Coprococcus.catus	-0.00985807	0.750255	0.849585
FGFP	RMP	Moisture	Lactobacillus.delbrueckii	-0.00959648	0.75667	0.854372
FGFP	RMP	BMI	Ruminococcus.callidus	0.00951251	0.758733	0.854372
FGFP	RMP	BMI	Anaerococcus.vaginalis	0.00885648	0.774908	0.870148
FGFP	RMP	BMI	Paraprevotella.clara	-0.00802148	0.795635	0.890934
FGFP	RMP	Calprotectin	Bacteroides.caccae	0.00788212	0.799109	0.892339
FGFP	RMP	Calprotectin	Sanguibacteroides.justesenii	0.00725302	0.81484	0.907384
FGFP	RMP	Moisture	Bacteroides.coprophilus	0.00715954	0.817184	0.90748
FGFP	RMP	Moisture	Acidaminococcus.fermentans	-0.00706177	0.819637	0.907697
FGFP	RMP	Calprotectin	Desulfovibrio.fairfieldensis	0.00665175	0.829945	0.916587
FGFP	RMP	Calprotectin	Blautia.obeum	0.00633893	0.837828	0.922206
FGFP	RMP	Calprotectin	Alistipes.onderdonkii	0.00619378	0.841492	0.922206
FGFP	RMP	BMI	Harryflintia.acetispora	-0.00616851	0.84213	0.922206
FGFP	RMP	BMI	Bacteroides.finegoldii	-0.00608625	0.844208	0.922206
FGFP	RMP	Calprotectin	Bacteroides.uniformis	-0.00573673	0.853051	0.92934
FGFP	RMP	Calprotectin	Intestinimonas.timonensis	0.00524592	0.865498	0.940351
FGFP	RMP	BMI	Coprococcus.catus	-0.00512312	0.868617	0.941197
FGFP	RMP	Calprotectin	Alistipes.putredinis	-0.00498412	0.872151	0.942485
FGFP	RMP	Moisture	Bacteroides.stercoris	0.00487369	0.87496	0.942986
FGFP	RMP	Calprotectin	Eggerthella.lenta	-0.00458401	0.882336	0.948393
FGFP	RMP	BMI	Bifidobacterium.adolescentis	-0.00434468	0.888438	0.952406
FGFP	RMP	BMI	Anaerofustis.stercorihominis	-0.00390909	0.899561	0.956184
FGFP	RMP	Calprotectin	Bacteroides.thetaiotaomicron	0.00386803	0.90061	0.956184
FGFP	RMP	Calprotectin	Christensenella.massiliensis	0.00384198	0.901276	0.956184
FGFP	RMP	BMI	Catenibacillus.scindens	-0.00380409	0.902245	0.956184
FGFP	RMP	BMI	Lactococcus.lactis	-0.00374109	0.903856	0.956184
FGFP	RMP	Calprotectin	Cloacibacillus.evryensis	-0.00347028	0.910785	0.960986
FGFP	RMP	Moisture	Streptococcus.mutans	-0.00310859	0.920051	0.966256
FGFP	RMP	Moisture	Erysipelatoclostridium.ramosum	0.00291562	0.924999	0.966256
FGFP	RMP	Calprotectin	Paraprevotella.clara	-0.00289617	0.925498	0.966256
FGFP	RMP	Moisture	Acidaminococcus.intestini	-0.00279379	0.928124	0.966256
FGFP	RMP	Calprotectin	Dialister.invisus	0.0026495	0.931827	0.966256
FGFP	RMP	BMI	Peptostreptococcus.anaerobius	-0.00261425	0.932732	0.966256
FGFP	RMP	Moisture	Blautia.caecimuris	-0.00255229	0.934322	0.966256
FGFP	RMP	Calprotectin	Faecalibacterium.prausnitzii	0.00252555	0.935009	0.966256
FGFP	RMP	Calprotectin	Odoribacter.splanchnicus	0.00230817	0.940592	0.968251
FGFP	RMP	Calprotectin	Bacteroides.massiliensis	-0.00223733	0.942412	0.968251
FGFP	RMP	Calprotectin	Leuconostoc.carnosum	0.00216912	0.944165	0.968251
FGFP	RMP	BMI	Erysipelatoclostridium.ramosum	0.00197923	0.949046	0.969508
FGFP	RMP	BMI	Faecalicoccus.pleomorphus	0.00191852	0.950607	0.969508
FGFP	RMP	Calprotectin	Parabacteroides.faecis	0.00184	0.952626	0.969508
FGFP	RMP	Calprotectin	Bacteroides.salyersiae	0.00150685	0.961196	0.97576
FGFP	RMP	Calprotectin	Anaerostipes.caccae	0.00102049	0.973715	0.985978
FGFP	RMP	BMI	Collinsella.stercoris	-0.000685827	0.982333	0.988363
FGFP	RMP	Calprotectin	Collinsella.stercoris	-0.000644895	0.983387	0.988363
FGFP	RMP	Moisture	Collinsella.tanakaei	-0.00064263	0.983446	0.988363
FGFP	RMP	BMI	Escherichia.Shigella.coli	0.0002746	0.992926	0.994219
FGFP	RMP	Moisture	Enterococcus.faecium	0.000224394	0.994219	0.994219

[truncated: 5 more sheets: S10, S11, S12, S13, S14]
