# Supplementary material for: Microbiome confounders and quantitative profiling challenge predicted microbial targets in colorectal cancer development
Source: Nat Med. 2024 Apr 30;30(5):1339–48. doi: 10.1038/s41591-024-02963-2 (PMC11108775; doi:10.1038/s41591-024-02963-2)
Supplement: Supplementary file 4 — Statistical source data. [file 41591_2024_2963_MOESM4_ESM.xlsx]

## Sheet: Tito_SourceData_Fig1B
Fig. 1B	Diagnosis	Colonoscopy		Fig. 1C	Diagnosis	Age	BMI	Calprotectin		Fig. 1D	Diagnosis	cancer	high_blood_pressure	diabetes_treatment		Fig. 1E	Diagnosis	Axis.1	Axis.2		Fig. 1F	Covariate	variable	value	R2
1	ADE	FIT positive		1	ADE	58	23.3976	18.7		1	ADE	no	no	no			ADE	0.262742	-0.0551681		1	Antibiotics last 3 months	individual	0.00492216	0.00492216
2	ADE	FIT positive		2	ADE	66	28.0102	10.6118		2	ADE	no	yes	no			ADE	-0.260554	0.173186		2	Delivery mode	individual	0.00316263	0.00316263
3	CTL	familial risk_CRC_FCC		3	CTL	50	25.2493	56.9133		3	CTL	no	no	no			CTL	-0.117137	-0.126924		3	BMI	individual	0.0028988	0.0028988
4	CTL	familial_risk_no		4	CTL	31	21.0077	24.3		4	CTL	no	no	no			CTL	0.252813	0.113841		4	Faecal calprotectin	individual	0.00204999	0.00204999
5	CRC	FIT positive		5	CRC	58	34.1401	206.047		5	CRC	yes	yes	no			CRC	-0.0758299	-0.207131		5	Cancer medication	individual	0.00144117	0.00144117
6	CTL	FIT positive		6	CTL	53	20.4152	52.3468		6	CTL	yes	no	no			CTL	-0.141536	0.285484		6	Cholesterol medication	individual	0.00170711	0.00170711
7	CTL	NA		7	CTL	45	23.1084	8.62		7	CTL	no	no	no			CTL	0.223699	-0.04246		7	Constipation last week	individual	0.00305576	0.00305576
8	ADE	FIT positive		8	ADE	76	21.2084	14.1		8	ADE	no	no	no			ADE	0.226423	0.0475143		8	Dental issues	individual	0.00159612	0.00159612
9	ADE	FIT positive		9	ADE	70	31.8074	77.0694		9	ADE	no	yes	no			ADE	-0.279266	-0.187881		9	Diabetes treatment	individual	0.00274953	0.00274953
10	CRC	FIT positive		10	CRC	71	40.258	298.066		10	CRC	no	no	no			CRC	-0.324211	0.0784643		10	Diet fruit portions	individual	0.00243206	0.00243206
11	CRC	NA		11	CRC	66	21.875	31.096		11	CRC	yes	no	no			CRC	-0.35545	0.171981		11	Use diuretics	individual	0.00177352	0.00177352
12	CTL	FIT positive		12	CTL	72	25.0865	68.701		12	CTL	no	no	no			CTL	-0.148612	-0.182026		12	Sex	individual	0.00259272	0.00259272
13	ADE	FIT positive		13	ADE	58	23.8884	7.52061		13	ADE	no	no	no			ADE	-0.165598	0.105455		13	IBD/UC	individual	0.00262477	0.00262477
14	CTL	FIT positive		14	CTL	62	23.3067	84.1331		14	CTL	no	yes	no			CTL	0.0178713	0.0583473		14	Laxatives last week	individual	0.00323653	0.00323653
15	CTL	FIT positive		15	CTL	64	24.3375	28.1775		15	CTL	no	no	no			CTL	0.104542	0.0396774		15	Moisture content	individual	0.028189	0.028189
16	CRC	NA		16	CRC	69	30.4705	331.322		16	CRC	yes	yes	no			CRC	-0.219254	0.33499		16	Previous polypectomy	individual	0.00150963	0.00150963
17	ADE	FIT positive		17	ADE	61	29.4251	3.7		17	ADE	no	no	no			ADE	0.128056	0.145425		17	Time sport	individual	0.00310917	0.00310917
18	CTL	FIT positive		18	CTL	60	26.1719	50.1		18	CTL	no	no	no			CTL	0.0872091	0.0643501		18	Antibiotics last 3 months	cumulative	0.0358167	0.0358167
19	ADE	FIT positive		19	ADE	62	24.4898	31.8878		19	ADE	no	yes	no			ADE	-0.346317	0.0270095		19	Delivery mode	cumulative	0.0429309	0.0429309
20	ADE	FIT positive		20	ADE	69	30.1162	38.3766		20	ADE	no	no	no			ADE	-0.0269299	-0.152829		20	BMI	cumulative	0.0672772	0.0672772
21	CTL	FIT positive		21	CTL	72	30.6689	16.9909		21	CTL	yes	yes	no			CTL	0.0599943	0.0856584		21	Faecal calprotectin	cumulative	0.0626878	0.0626878
22	CTL	FIT positive		22	CTL	53	28.7197	104.209		22	CTL	no	no	no			CTL	-0.135583	0.183135		22	Cancer medication	cumulative	0.0658688	0.0658688
23	ADE	FIT positive		23	ADE	74	25.7778	15.6		23	ADE	no	no	no			ADE	0.197311	-0.00283428		23	Cholesterol medication	cumulative	0.0609172	0.0609172
24	ADE	FIT positive		24	ADE	72	25.8264	13.4		24	ADE	no	no	no			ADE	0.317208	-0.0519596		24	Constipation last week	cumulative	0.0590613	0.0590613
25	CTL	abdominal complaints		25	CTL	68	23.9912	564		25	CTL	no	yes	no			CTL	0.152992	-0.0427453		25	Dental issues	cumulative	0.0550177	0.0550177
26	ADE	FIT positive		26	ADE	69	NA	179.908		26	ADE	no	yes	no			ADE	-0.111566	0.0413333		26	Diabetes treatment	cumulative	0.0506633	0.0506633
27	ADE	FIT positive		27	ADE	66	27.0169	5.81998		27	ADE	no	yes	no			ADE	-0.339859	0.00895946		27	Diet fruit portions	cumulative	0.0483486	0.0483486
28	ADE	FIT positive		28	ADE	71	40.6121	88.9		28	ADE	no	no	no			ADE	0.0907346	-0.167558		28	Use diuretics	cumulative	0.0569362	0.0569362
29	CTL	FIT positive		29	CTL	57	28.7211	47.0298		29	CTL	no	yes	no			CTL	-0.230244	-0.0757771		29	Sex	cumulative	0.0529325	0.0529325
30	CTL	FIT positive		30	CTL	78	31.25	20.148		30	CTL	no	yes	no			CTL	-0.0271911	0.0499041		30	IBD/UC	cumulative	0.0320696	0.0320696
31	CTL	FIT positive		31	CTL	63	32.0759	41.4		31	CTL	no	yes	no			CTL	0.183974	0.0367873		31	Laxatives last week	cumulative	0.0396118	0.0396118
32	CTL	surveillance adenoma		32	CTL	50	25.4694	54.833		32	CTL	no	no	no			CTL	-0.249347	-0.0463824		32	Moisture content	cumulative	0.0276833	0.0276833
33	CTL	FIT positive		33	CTL	70	33.0104	27.1081		33	CTL	yes	yes	no			CTL	-0.247068	0.0232055		33	Previous polypectomy	cumulative	0.0641938	0.0641938
34	CRC	NA		34	CRC	77	24.3438	290.91		34	CRC	yes	yes	no			CRC	0.0440721	0.0152416		34	Time sport	cumulative	0.0456788	0.0456788
35	ADE	FIT positive		35	ADE	71	25.2595	271.782		35	ADE	yes	no	no			ADE	-0.318993	-0.0481654
36	ADE	FIT positive		36	ADE	62	29.4321	101.568		36	ADE	no	yes	no			ADE	-0.147454	0.279027
37	ADE	FIT positive		37	ADE	71	24.2803	51.8084		37	ADE	no	no	no			ADE	0.0491003	0.127412
38	CTL	FIT positive		38	CTL	64	22.571	50.6		38	CTL	no	no	no			CTL	0.197099	0.0680492
39	CTL	FIT positive		39	CTL	62	28.0899	15.2006		39	CTL	no	yes	no			CTL	-0.358614	0.0751316
40	CTL	FIT positive		40	CTL	64	23.7387	46.1		40	CTL	no	yes	no			CTL	0.076516	-0.0622588
41	CTL	abdominal complaints		41	CTL	53	29.6875	14.3381		41	CTL	no	no	no			CTL	-0.0691126	0.220016
42	ADE	change in defecation		42	ADE	57	28.7274	50.0619		42	ADE	yes	no	no			ADE	-0.135725	-0.0141315
43	CTL	FIT positive		43	CTL	70	29.7442	67.9		43	CTL	no	no	no			CTL	0.185264	-0.0590587
44	CTL	FIT positive		44	CTL	52	25.4754	190		44	CTL	no	no	no			CTL	-0.258982	0.211398
45	CTL	FIT positive		45	CTL	49	25.9645	67.8		45	CTL	no	no	no			CTL	0.143405	0.00397917
46	CTL	FIT positive		46	CTL	66	24.2439	7.42823		46	CTL	no	yes	no			CTL	0.0985597	0.0722746
47	ADE	FIT positive		47	ADE	66	35.8342	57.3		47	ADE	yes	no	no			ADE	0.111407	0.25523
48	ADE	FIT positive		48	ADE	70	29.3658	9.23		48	ADE	no	no	no			ADE	0.258727	-0.107328
49	ADE	FIT positive		49	ADE	60	18.8324	197.468		49	ADE	no	no	no			ADE	-0.229171	-0.166284
50	ADE	FIT positive		50	ADE	70	27.0538	78.6981		50	ADE	no	yes	no			ADE	0.0566093	0.0035628
51	CTL	FIT positive		51	CTL	60	27.0641	17.5		51	CTL	no	yes	no			CTL	0.146741	-0.0626179
52	ADE	FIT positive		52	ADE	68	28.7132	13.3		52	ADE	no	yes	no			ADE	0.170781	-0.0779346
53	CTL	FIT positive		53	CTL	66	30.8532	91.1		53	CTL	no	no	no			CTL	0.0105789	-0.241616
54	ADE	surveillance adenoma		54	ADE	57	26.079	36.9324		54	ADE	no	no	no			ADE	0.112272	0.119199
55	CTL	FIT positive		55	CTL	64	25.1474	22.5532		55	CTL	no	no	no			CTL	-0.11298	0.0592319
56	ADE	FIT positive		56	ADE	65	26.396	12.4		56	ADE	yes	no	no			ADE	0.233904	0.0346825
57	ADE	FIT positive		57	ADE	70	22.9321	14.7131		57	ADE	no	no	no			ADE	-0.0298559	-0.0322427
58	ADE	FIT positive		58	ADE	63	23.8087	16.5205		58	ADE	no	no	no			ADE	-0.0990676	0.0517512
59	ADE	FIT positive		59	ADE	70	24.0238	30.1024		59	ADE	no	yes	no			ADE	-0.166754	0.136764
60	CTL	abdominal complaints		60	CTL	35	18.2857	20		60	CTL	no	no	no			CTL	0.11861	-0.0600766
61	CTL	change in defecation		61	CTL	71	21.5019	19.2351		61	CTL	no	yes	no			CTL	-0.0906738	0.0103262
62	ADE	FIT positive		62	ADE	56	19.6641	91.1567		62	ADE	no	yes	no			ADE	0.085502	0.0419339
63	ADE	surveillance adenoma		63	ADE	60	21.7113	11.3927		63	ADE	no	no	no			ADE	-0.158706	-0.0794561
64	CTL	surveillance adenoma		64	CTL	37	25.1801	71.5		64	CTL	yes	no	no			CTL	0.283523	0.0150222
65	CTL	surveillance adenoma		65	CTL	66	22.5827	13		65	CTL	no	no	no			CTL	-0.366931	0.0104887
66	CTL	change in defecation		66	CTL	66	27.9904	21.7		66	CTL	no	yes	no			CTL	0.0854259	-0.068226
67	CRC	NA		67	CRC	70	21.3039	31.7496		67	CRC	yes	no	no			CRC	-0.227477	-0.237492
68	CRC	NA		68	CRC	64	34.1598	74.2571		68	CRC	no	yes	no			CRC	-0.0244113	0.0801703
69	CTL	NA		69	CTL	59	31.5617	36.6		69	CTL	no	no	no			CTL	0.233757	0.104493
70	CTL	surveillance adenoma		70	CTL	59	28.8044	101		70	CTL	no	yes	no			CTL	0.248688	0.117557
71	ADE	FIT positive		71	ADE	69	26.5285	37.7492		71	ADE	no	no	no			ADE	0.0434131	0.028782
72	ADE	FIT positive		72	ADE	70	26.0417	47.1		72	ADE	yes	no	no			ADE	0.249427	0.102737
73	ADE	surveillance adenoma		73	ADE	68	20.2336	17.0596		73	ADE	yes	no	no			ADE	-0.140354	-0.264085
74	CRC	NA		74	CRC	54	26.5118	240		74	CRC	no	yes	no			CRC	0.168738	-0.00357913
75	CTL	NA		75	CTL	55	24.9649	54.624		75	CTL	no	no	no			CTL	-0.183328	-0.2259
76	CTL	surveillance adenoma		76	CTL	71	23.8754	9.31131		76	CTL	no	yes	no			CTL	-0.0109855	0.0226534
77	CTL	FIT positive		77	CTL	56	22.2041	65.2		77	CTL	no	no	no			CTL	0.151575	0.0924777
78	CRC	NA		78	CRC	88	23.8751	318.361		78	CRC	no	yes	yes			CRC	-0.0286084	-0.0464681
79	ADE	FIT positive		79	ADE	62	20.6331	15.6		79	ADE	no	no	no			ADE	0.0291613	0.137622
80	CTL	FIT positive		80	CTL	55	26.0146	59.1588		80	CTL	yes	no	no			CTL	-0.426924	0.113152
81	CTL	NA		81	CTL	39	19.5717	10.6675		81	CTL	no	no	no			CTL	-0.155385	0.0923404
82	CTL	FIT positive		82	CTL	62	29.668	44.1368		82	CTL	no	NA	no			CTL	-0.316316	0.2097
83	CTL	familial risk_CRC_FCC		83	CTL	65	20.898	14.7856		83	CTL	no	no	no			CTL	0.0260867	-0.156339
84	CTL	surveillance adenoma		84	CTL	52	22.5827	6.01		84	CTL	no	no	no			CTL	0.119772	0.017244
85	CTL	FIT positive		85	CTL	56	20.5774	12.5454		85	CTL	no	no	no			CTL	-0.0608113	-0.270655
86	CTL	NA		86	CTL	60	25.3391	62.6571		86	CTL	yes	yes	no			CTL	-0.0451092	0.12805
87	CTL	NA		87	CTL	63	25.9787	8.09		87	CTL	no	no	no			CTL	0.0331846	0.159719
88	ADE	surveillance adenoma		88	ADE	63	29.4023	6.73		88	ADE	no	no	no			ADE	0.241695	-0.0396584
89	CTL	NA		89	CTL	69	23.7954	24.6619		89	CTL	no	no	no			CTL	-0.261227	-0.263528
90	CRC	NA		90	CRC	47	23.3556	549.642		90	CRC	yes	no	no			CRC	-0.168329	-0.238026
91	CTL	FIT positive		91	CTL	65	29.3878	345.349		91	CTL	no	no	no			CTL	-0.3096	-0.0240909
92	CTL	FIT positive		92	CTL	80	24.2215	21.3036		92	CTL	yes	no	no			CTL	-0.245703	-0.178842
93	CTL	chronic diarrhea		93	CTL	56	23.4375	10.2785		93	CTL	no	no	no			CTL	0.166144	0.12146
94	CTL	abdominal complaints		94	CTL	53	23.7196	5.33146		94	CTL	no	no	no			CTL	0.0983584	0.0340606
95	CTL	FIT positive		95	CTL	67	31.5617	76.9534		95	CTL	yes	no	no			CTL	-0.187705	-0.117441
96	ADE	FIT positive		96	ADE	63	24.977	35.2		96	ADE	yes	no	no			ADE	0.233914	0.134812
97	CTL	surveillance adenoma		97	CTL	68	18.7755	15.1		97	CTL	no	no	no			CTL	0.286113	0.020908
98	CTL	surveillance adenoma		98	CTL	62	27.7743	6.2875		98	CTL	no	no	no			CTL	0.110077	0.105989
99	CTL	abdominal complaints		99	CTL	71	22.0386	137.432		99	CTL	no	no	no			CTL	0.025749	0.124154
100	ADE	FIT positive		100	ADE	75	22.2656	37.099		100	ADE	no	yes	no			ADE	-0.0425278	0.14911
101	CTL	familial risk_CRC_FCC		101	CTL	36	27.4286	21.4769		101	CTL	no	yes	no			CTL	-0.361348	0.136296
102	ADE	NA		102	ADE	78	16.1616	18.9106		102	ADE	no	no	no			ADE	0.00823454	-0.128374
103	CTL	NA		103	CTL	63	23.3556	64.7576		103	CTL	no	no	no			CTL	-0.0832577	0.104548
104	CTL	FIT positive		104	CTL	59	22.4712	32.7		104	CTL	no	no	no			CTL	0.114961	0.0757719
105	CTL	familial risk_CRC_FCC		105	CTL	50	21.5329	22.9		105	CTL	no	no	no			CTL	0.212244	0.0288578
106	ADE	NA		106	ADE	68	29.0123	10.1736		106	ADE	no	yes	no			ADE	-0.184827	-0.240198
107	CTL	FIT positive		107	CTL	58	29.0606	17.7		107	CTL	no	yes	no			CTL	0.00705408	0.205884
108	CTL	surveillance adenoma		108	CTL	65	28.0404	8.03		108	CTL	no	no	no			CTL	0.166119	0.0362463
109	CTL	NA		109	CTL	41	21.6128	19.3		109	CTL	no	no	no			CTL	0.0268185	-0.0372332
110	ADE	FIT positive		110	ADE	61	27.4587	22.4038		110	ADE	no	yes	no			ADE	-0.341345	0.0438629
111	CTL	FIT positive		111	CTL	63	24.1672	25.1		111	CTL	no	no	no			CTL	0.244096	0.0933818
112	ADE	surveillance adenoma		112	ADE	63	27.3909	12.5		112	ADE	no	no	no			ADE	0.178517	0.116495
113	CTL	FIT positive		113	CTL	67	25.7716	150.453		113	CTL	yes	no	no			CTL	0.0188393	0.0550836
114	CTL	surveillance adenoma		114	CTL	59	22.3214	29.153		114	CTL	no	yes	no			CTL	-0.151398	-0.0358105
115	ADE	FIT positive		115	ADE	73	17.2248	27.8395		115	ADE	no	no	no			ADE	0.0401707	0.100544
116	CTL	surveillance adenoma		116	CTL	73	25.2092	10.8		116	CTL	no	no	no			CTL	0.201391	-0.126805
117	CRC	NA		117	CRC	71	24.6755	94.2912		117	CRC	yes	yes	no			CRC	-0.0297946	-0.144267
118	CRC	NA		118	CRC	76	30.7504	79.5737		118	CRC	no	yes	no			CRC	-0.103462	-0.133051
119	CRC	FIT positive		119	CRC	68	22.9481	282.986		119	CRC	no	no	no			CRC	-0.0842725	-0.178325
120	ADE	FIT positive		120	ADE	69	27.1616	35.4098		120	ADE	no	yes	no			ADE	-0.120438	0.156999
121	ADE	FIT positive		121	ADE	63	24.3375	48.6		121	ADE	no	no	no			ADE	0.169018	0.0406303
122	ADE	NA		122	ADE	62	27.6361	31.1		122	ADE	no	no	no			ADE	-0.0292314	0.229104
123	CTL	surveillance adenoma		123	CTL	43	23.7954	16.379		123	CTL	no	no	no			CTL	-0.15639	-0.145932
124	CRC	NA		124	CRC	60	NA	905.622		124	CRC	no	no	yes			CRC	-0.0111797	-0.0388076
125	ADE	abdominal complaints		125	ADE	47	38.9348	4.99524		125	ADE	no	yes	no			ADE	-0.00240421	0.143838
126	CTL	familial risk CRC_HNPCC		126	CTL	26	18.8707	107		126	CTL	no	no	no			CTL	0.214998	-0.00363167
127	CTL	surveillance adenoma		127	CTL	74	28.7197	98.5		127	CTL	no	yes	no			CTL	0.153671	-0.13305
128	CTL	familial risk_CRC_FCC		128	CTL	60	25.2595	15.5985		128	CTL	no	no	no			CTL	-0.278592	0.101685
129	CRC	NA		129	CRC	66	23.3726	67.1251		129	CRC	yes	no	no			CRC	0.0351832	-0.08243
130	CRC	NA		130	CRC	64	30.7394	180		130	CRC	no	yes	no			CRC	0.220982	0.0373309
131	ADE	FIT positive		131	ADE	61	30.0408	13		131	ADE	no	no	no			ADE	0.0776796	-0.017157
132	CRC	NA		132	CRC	72	24.3911	84.5773		132	CRC	NA	NA	no			CRC	-0.234416	0.118963
133	CTL	familial risk CRC_HNPCC		133	CTL	37	26.7299	55.8		133	CTL	no	no	no			CTL	0.188179	0.0970197
134	CRC	NA		134	CRC	83	NA	28.5		134	CRC	NA	NA	no			CRC	-0.00962203	-0.282554
135	CTL	FIT positive		135	CTL	69	28.3737	52.5567		135	CTL	no	no	no			CTL	-0.0772753	0.264525
136	CTL	FIT positive		136	CTL	56	22.2826	14.2		136	CTL	no	no	no			CTL	0.214296	0.0510576
137	CTL	familial risk CRC_HNPCC		137	CTL	53	26.4463	55.3329		137	CTL	no	no	no			CTL	0.0287763	-0.0529842
138	CTL	familial risk CRC_HNPCC		138	CTL	47	NA	29.4		138	CTL	no	no	no			CTL	0.0581167	-0.0417682
139	ADE	surveillance adenoma		139	ADE	67	28.7197	45.4		139	ADE	no	yes	yes			ADE	-0.0300306	-0.214013
140	CRC	NA		140	CRC	69	26.9896	436.659		140	CRC	no	no	no			CRC	-0.323422	-0.135597
141	ADE	familial risk CRC_HNPCC		141	ADE	64	33.3333	472		141	ADE	no	no	no			ADE	0.137475	0.079266
142	CTL	familial risk CRC_HNPCC		142	CTL	63	26.2966	40.7		142	CTL	no	no	no			CTL	0.0650559	0.0528515
143	CRC	NA		143	CRC	50	23.9395	428.403		143	CRC	no	yes	no			CRC	-0.16529	-0.234662
144	ADE	familial risk CRC_HNPCC		144	ADE	56	29.6495	27.4		144	ADE	no	no	no			ADE	0.224405	-0.000443677
145	CRC	NA		145	CRC	67	21.5645	752		145	CRC	yes	no	no			CRC	0.208788	0.0114127
146	CTL	familial risk CRC_HNPCC		146	CTL	50	24.2215	18		146	CTL	no	no	no			CTL	0.243484	-0.0663802
147	ADE	familial risk CRC_HNPCC		147	ADE	60	26.0617	14.397		147	ADE	NA	NA	no			ADE	-0.392796	0.0148568
148	CTL	FIT positive		148	CTL	49	27.2817	50.4		148	CTL	no	yes	no			CTL	0.152106	0.0269782
149	CTL	chronic diarrhea		149	CTL	74	28.8415	92.3416		149	CTL	no	NA	no			CTL	-0.253428	-0.079298
150	CTL	abdominal complaints		150	CTL	60	30.2739	64.4		150	CTL	no	no	no			CTL	-0.111796	-0.115853
151	CRC	NA		151	CRC	46	31.5537	166.13		151	CRC	no	yes	no			CRC	0.164082	0.103095
152	ADE	familial risk CRC_HNPCC		152	ADE	53	27.8159	11.2		152	ADE	no	yes	no			ADE	0.291646	0.00497405
153	ADE	surveillance adenoma		153	ADE	65	29.3658	6.29		153	ADE	no	no	no			ADE	0.189859	0.167076
154	ADE	surveillance adenoma		154	ADE	71	27.0416	56		154	ADE	no	yes	no			ADE	0.226299	0.0229591
155	CTL	abdominal complaints		155	CTL	75	29.4118	114		155	CTL	no	no	no			CTL	0.190305	-0.0886355
156	CTL	surveillance adenoma		156	CTL	57	26.4721	57		156	CTL	no	no	no			CTL	0.08283	-0.0172334
157	ADE	FIT positive		157	ADE	69	34.8082	51.4		157	ADE	no	no	no			ADE	0.170923	0.25875
158	CTL	familial risk CRC_HNPCC		158	CTL	59	22.8395	15.11		158	CTL	no	no	no			CTL	-0.356073	0.162096
159	ADE	familial risk CRC_HNPCC		159	ADE	60	NA	339.097		159	ADE	yes	yes	no			ADE	0.126576	0.0247876
160	CTL	NA		160	CTL	71	NA	215		160	CTL	yes	no	no			CTL	0.269234	0.0589867
161	CRC	NA		161	CRC	57	20.4294	28		161	CRC	no	no	no			CRC	0.107837	0.0518307
162	CTL	familial risk_CRC_FCC		162	CTL	55	23.2912	76		162	CTL	no	no	no			CTL	0.201964	-0.0234943
163	CTL	familial risk CRC_HNPCC		163	CTL	34	30.0232	NA		163	CTL	no	no	no			CTL	-0.259871	0.140844
164	CTL	familial risk CRC_HNPCC		164	CTL	56	23.1481	238.738		164	CTL	no	no	no			CTL	0.057238	0.179336
165	CTL	FIT positive		165	CTL	57	25.4017	42.8014		165	CTL	no	yes	no			CTL	-0.366453	0.0540773
166	CTL	NA		166	CTL	49	20.7564	39.8		166	CTL	no	no	no			CTL	0.292895	-0.070039
167	ADE	NA		167	ADE	60	19.2653	25.0805		167	ADE	no	no	no			ADE	-0.0331687	-0.138831
168	CTL	FIT positive		168	CTL	59	28.4082	27.1409		168	CTL	no	no	no			CTL	0.0333911	0.0937129
169	ADE	NA		169	ADE	74	32.1952	41.9896		169	ADE	yes	yes	no			ADE	-0.153045	-0.196461
170	ADE	FIT positive		170	ADE	65	29.8735	29.7		170	ADE	no	yes	no			ADE	0.165482	-0.0122655
171	CTL	NA		171	CTL	40	20.7612	15.4797		171	CTL	no	no	no			CTL	-0.0875654	-0.0431508
172	CRC	NA		172	CRC	60	20.1771	41.3055		172	CRC	yes	no	no			CRC	-0.164893	-0.31377
173	ADE	FIT positive		173	ADE	62	31.7418	12.2		173	ADE	no	yes	no			ADE	-0.0221949	0.151058
174	ADE	surveillance adenoma		174	ADE	65	34.6861	76.8		174	ADE	no	no	no			ADE	0.176522	0.0445144
175	ADE	FIT positive		175	ADE	56	26.2976	4.96962		175	ADE	no	no	no			ADE	-0.0621214	-0.095048
176	ADE	surveillance adenoma		176	ADE	56	23.4568	85.7622		176	ADE	yes	yes	no			ADE	-0.0145915	0.0580222
177	ADE	FIT positive		177	ADE	63	26.1224	13.9922		177	ADE	yes	no	no			ADE	-0.120644	0.212925
178	ADE	surveillance adenoma		178	ADE	58	34.2593	130		178	ADE	no	yes	no			ADE	0.152719	-0.0416515
179	CTL	NA		179	CTL	56	22.8624	NA		179	CTL	no	no	no			CTL	0.226971	-0.128458
180	ADE	NA		180	ADE	61	24.4141	19.9107		180	ADE	no	no	no			ADE	-0.230834	-0.208915
181	ADE	FIT positive		181	ADE	63	23.1481	6.95		181	ADE	no	no	no			ADE	0.0962526	-0.0964254
182	CTL	FIT positive		182	CTL	67	27.3588	41.9		182	CTL	no	yes	no			CTL	0.277251	0.0106381
183	ADE	NA		183	ADE	65	26.2773	80.4		183	ADE	no	no	no			ADE	0.286439	0.00256228
184	ADE	FIT positive		184	ADE	56	23.6244	6.87732		184	ADE	no	no	no			ADE	-0.00976119	0.0190541
185	ADE	FIT positive		185	ADE	59	NA	348.913		185	ADE	no	yes	no			ADE	0.179577	0.0688818
186	CRC	NA		186	CRC	22	18.3655	276.967		186	CRC	NA	NA	no			CRC	-0.217841	-0.16974
187	CTL	chronic diarrhea		187	CTL	61	29.9836	17.8		187	CTL	NA	NA	no			CTL	-0.302124	0.154053
188	CRC	NA		188	CRC	62	27.3797	595.003		188	CRC	no	no	no			CRC	-0.0113548	0.251568
189	ADE	FIT positive		189	ADE	67	33.6901	37.2304		189	ADE	no	no	yes			ADE	-0.117942	0.154264
190	ADE	FIT positive		190	ADE	68	21.1073	130.679		190	ADE	no	no	no			ADE	-0.234656	-0.238148
191	ADE	FIT positive		191	ADE	69	21.9428	47.1		191	ADE	no	yes	no			ADE	0.156256	0.126829
192	ADE	FIT positive		192	ADE	81	24.4898	97.6547		192	ADE	no	no	no			ADE	-0.023651	0.032844
193	ADE	FIT positive		193	ADE	67	33.1398	17.3		193	ADE	no	yes	no			ADE	0.192262	-0.0803563
194	ADE	FIT positive		194	ADE	68	27.2221	43.7		194	ADE	no	no	yes			ADE	-0.0199779	0.107256
195	ADE	FIT positive		195	ADE	75	27.5873	109.658		195	ADE	no	yes	no			ADE	0.136994	0.0768041
196	ADE	FIT positive		196	ADE	73	31.1951	3.66		196	ADE	no	yes	no			ADE	-0.00706593	0.0169975
197	CTL	surveillance diverticulitis		197	CTL	55	24.1115	13.1		197	CTL	NA	NA	no			CTL	0.25194	-0.00723953
198	ADE	NA		198	ADE	69	27.0051	15.5352		198	ADE	no	no	no			ADE	-0.271222	-0.143496
199	ADE	NA		199	ADE	71	20.227	262		199	ADE	no	no	no			ADE	0.0482698	0.0131356
200	CTL	NA		200	CTL	74	29.0256	884.82		200	CTL	no	no	no			CTL	-0.0713495	0.0234334
201	CRC	NA		201	CRC	60	29.0367	13.1444		201	CRC	yes	yes	yes			CRC	-0.085188	0.0375978
202	ADE	FIT positive		202	ADE	57	27.7703	5.91231		202	ADE	no	no	no			ADE	-0.162992	-0.0762676
203	ADE	FIT positive		203	ADE	66	32.0759	77.6239		203	ADE	no	yes	yes			ADE	-0.14161	-0.217397
204	ADE	FIT positive		204	ADE	63	25.6055	6.22066		204	ADE	no	no	no			ADE	-0.0635018	-0.195431
205	ADE	FIT positive		205	ADE	56	27.1706	12.4127		205	ADE	no	yes	no			ADE	-0.0977711	0.0671672
206	ADE	NA		206	ADE	78	23.5883	350.839		206	ADE	yes	no	no			ADE	-0.104781	0.0384335
207	ADE	abdominal complaints		207	ADE	52	25.7117	3.52		207	ADE	no	no	no			ADE	0.270941	-0.105221
208	ADE	NA		208	ADE	56	33.9506	32		208	ADE	no	yes	no			ADE	0.0823267	0.119145
209	ADE	NA		209	ADE	58	28.0899	33.4654		209	ADE	no	no	no			ADE	0.0511667	0.159904
210	CRC	NA		210	CRC	57	33.218	396.643		210	CRC	yes	yes	no			CRC	0.134294	0.0261965
211	CTL	change in defecation		211	CTL	59	27.3459	91.1		211	CTL	no	yes	no			CTL	0.0857335	0.0456746
212	ADE	FIT positive		212	ADE	67	29.4078	48.2055		212	ADE	no	yes	no			ADE	0.0123316	0.105006
213	ADE	FIT positive		213	ADE	60	24.9135	11.4408		213	ADE	no	no	no			ADE	-0.173087	-0.27673
214	ADE	FIT positive		214	ADE	78	27.968	175.955		214	ADE	yes	yes	no			ADE	-0.279681	-0.0408754
215	ADE	FIT positive		215	ADE	57	24.6181	14.1		215	ADE	no	no	no			ADE	-0.031373	0.0298944
216	CTL	NA		216	CTL	54	37.2024	189.134		216	CTL	yes	yes	no			CTL	-0.390789	0.183321
217	ADE	FIT positive		217	ADE	64	30.3673	34.7411		217	ADE	no	yes	no			ADE	-0.101304	0.0942319
218	ADE	FIT positive		218	ADE	73	18.2899	76.3579		218	ADE	yes	no	no			ADE	-0.0447301	-0.0754063
219	CTL	FIT positive		219	CTL	60	22.5309	73.3		219	CTL	no	no	no			CTL	0.0712492	0.0250013
220	ADE	surveillance adenoma		220	ADE	51	29.5159	15.9437		220	ADE	no	no	no			ADE	-0.184196	0.0548046
221	ADE	FIT positive		221	ADE	56	25.3557	57.4		221	ADE	no	no	no			ADE	0.14131	0.115626
222	ADE	FIT positive		222	ADE	59	NA	12.7		222	ADE	no	no	no			ADE	0.177394	0.0426807
223	ADE	NA		223	ADE	67	28.5585	278		223	ADE	no	no	yes			ADE	0.134323	-0.122467
224	ADE	NA		224	ADE	75	26.595	243		224	ADE	no	no	no			ADE	0.103041	0.00375841
225	ADE	surveillance adenoma		225	ADE	75	24.2215	95.5		225	ADE	no	no	no			ADE	0.281179	-0.017512
226	ADE	blood loss (iron_deficiency)		226	ADE	68	23.7728	13.8		226	ADE	no	no	no			ADE	0.0367052	-0.00814862
227	CRC	FIT positive		227	CRC	64	25.4017	107.652		227	CRC	no	yes	yes			CRC	-0.277906	-0.250161
228	ADE	FIT positive		228	ADE	68	26.6749	158.201		228	ADE	no	no	no			ADE	-0.0125537	0.197528
229	ADE	FIT positive		229	ADE	69	22.9123	267		229	ADE	yes	no	no			ADE	0.152156	-0.01266
230	ADE	FIT positive		230	ADE	57	NA	253.015		230	ADE	no	yes	no			ADE	-0.310469	0.0129863
231	ADE	FIT positive		231	ADE	67	29.8877	92.3663		231	ADE	no	yes	yes			ADE	-0.139692	-0.206071
232	ADE	surveillance adenoma		232	ADE	67	22.1003	31.7617		232	ADE	no	no	no			ADE	-0.0560898	-0.0913179
233	ADE	surveillance adenoma		233	ADE	72	28.4005	230.065		233	ADE	no	yes	yes			ADE	-0.142448	-0.2512
234	ADE	surveillance adenoma		234	ADE	71	26.4463	11.4		234	ADE	no	yes	no			ADE	0.0518215	-0.265431
235	ADE	FIT positive		235	ADE	68	31.2213	6.22145		235	ADE	no	yes	no			ADE	0.112312	0.0231554
236	ADE	FIT positive		236	ADE	58	38.7397	402.104		236	ADE	no	yes	yes			ADE	-0.0327188	-0.0880023
237	CTL	familial risk_CRC_FCC		237	CTL	50	24.4389	20.3		237	CTL	NA	NA	no			CTL	0.190943	0.0554886
238	ADE	FIT positive		238	ADE	74	29.0606	12.9		238	ADE	no	yes	yes			ADE	0.164051	-0.0150273
239	CTL	FIT positive		239	CTL	61	24.8016	100		239	CTL	yes	yes	no			CTL	0.215228	-0.0493706
240	ADE	surveillance adenoma		240	ADE	59	24.0882	21.7026		240	ADE	yes	no	no			ADE	-0.00514183	0.0870257
241	ADE	surveillance adenoma		241	ADE	70	24.811	75.201		241	ADE	no	no	no			ADE	0.0909474	0.0824178
242	CTL	FIT positive		242	CTL	65	25.9516	26.2		242	CTL	yes	yes	no			CTL	-0.126469	0.0451677
243	ADE	FIT positive		243	ADE	64	27.7551	5.79		243	ADE	no	yes	no			ADE	0.0518116	-0.115927
244	ADE	surveillance adenoma		244	ADE	73	28.089	57.3		244	ADE	yes	yes	no			ADE	0.0482049	-0.145805
245	ADE	FIT positive		245	ADE	72	24.841	180		245	ADE	NA	NA	no			ADE	0.120579	0.0578905
246	CRC	FIT positive		246	CRC	74	33.0237	67.9		246	CRC	no	yes	no			CRC	0.112411	-0.00412974
247	ADE	FIT positive		247	ADE	64	27.4587	16		247	ADE	no	yes	no			ADE	0.178296	-0.116608
248	CTL	FIT positive		248	CTL	74	20.5499	83.7		248	CTL	no	no	no			CTL	-0.0487659	-0.317479
249	ADE	surveillance adenoma		249	ADE	77	24.6181	97.7579		249	ADE	no	yes	no			ADE	-0.140346	0.0471367
250	CTL	FIT positive		250	CTL	63	25.3069	16.2		250	CTL	no	no	no			CTL	0.248206	-0.0144161
251	ADE	NA		251	ADE	58	34.3396	5.46563		251	ADE	no	no	no			ADE	-0.354683	0.0681266
252	CTL	NA		252	CTL	64	NA	33.7563		252	CTL	no	yes	no			CTL	-0.317043	-0.072081
253	CTL	chronic diarrhea		253	CTL	37	42.9071	6.20215		253	CTL	no	no	no			CTL	0.0667199	0.0210844
254	CTL	FIT positive		254	CTL	64	20.6905	10.4051		254	CTL	no	yes	no			CTL	0.00691987	-0.15213
255	ADE	FIT positive		255	ADE	68	NA	18.5		255	ADE	NA	NA	no			ADE	0.291429	-0.0114588
256	ADE	population screening followup		256	ADE	58	18.7242	157		256	ADE	no	no	no			ADE	0.187853	0.0951309
257	ADE	FIT positive		257	ADE	65	33.4438	2.17054		257	ADE	no	yes	no			ADE	-0.248806	-0.0486681
258	ADE	NA		258	ADE	68	25.796	32.6519		258	ADE	no	no	no			ADE	0.0830653	0.218279
259	ADE	FIT positive		259	ADE	64	24.8358	4.1		259	ADE	no	yes	no			ADE	0.237301	-0.0215745
260	ADE	FIT positive		260	ADE	67	29.8606	214.787		260	ADE	yes	yes	yes			ADE	-0.304522	-0.0318671
261	ADE	familial risk CRC_HNPCC		261	ADE	45	23.9591	375.316		261	ADE	no	no	no			ADE	-0.2982	-0.10167
262	CTL	FIT positive		262	CTL	58	20.6612	5.12		262	CTL	no	no	no			CTL	0.137462	-0.154893
263	CTL	FIT positive		263	CTL	61	NA	23.8		263	CTL	no	yes	no			CTL	0.204812	-0.122997
264	ADE	FIT positive		264	ADE	68	29.0367	NA		264	ADE	no	no	no			ADE	-0.1498	0.0694754
265	ADE	FIT positive		265	ADE	75	24.093	27.6841		265	ADE	no	no	no			ADE	-0.0939055	-0.103286
266	ADE	FIT positive		266	ADE	58	24.6599	12.2602		266	ADE	no	yes	no			ADE	-0.290331	0.00198879
267	CTL	change in defecation		267	CTL	64	19.0071	34.5126		267	CTL	no	no	no			CTL	-0.204148	-0.154711
268	ADE	FIT positive		268	ADE	64	30.4261	41.8197		268	ADE	no	yes	yes			ADE	-0.107963	-0.0257087
269	ADE	FIT positive		269	ADE	73	26.3465	42.6373		269	ADE	no	no	no			ADE	-0.203925	0.0923521
270	ADE	NA		270	ADE	57	31.6735	17.3635		270	ADE	no	no	yes			ADE	-0.0809569	0.236192
271	ADE	NA		271	ADE	60	26.2966	13.302		271	ADE	no	yes	no			ADE	0.0272675	-0.0465035
272	ADE	FIT positive		272	ADE	62	26.041	29.9		272	ADE	no	no	no			ADE	0.0418257	0.0415889
273	ADE	FIT positive		273	ADE	65	27.7769	22.7		273	ADE	no	no	no			ADE	0.0918669	0.0822766
274	CTL	FIT positive		274	CTL	54	21.2963	200		274	CTL	no	no	no			CTL	0.0761074	-0.0127848
275	ADE	FIT positive		275	ADE	72	24.6094	162.154		275	ADE	no	yes	no			ADE	-0.240098	-0.0914056
276	ADE	FIT positive		276	ADE	62	25.4191	1.97		276	ADE	no	no	no			ADE	0.134557	0.0359524
277	ADE	FIT positive		277	ADE	66	24.3072	38.5		277	ADE	no	no	no			ADE	0.172608	-0.11064
278	CTL	NA		278	CTL	34	27.7389	127.848		278	CTL	no	yes	no			CTL	-0.37622	0.167205
279	CTL	FIT positive		279	CTL	58	18.5158	24.8438		279	CTL	no	no	no			CTL	-0.0493127	0.145413
280	ADE	NA		280	ADE	63	27.8293	76.1		280	ADE	no	no	no			ADE	0.235893	-0.0469404
281	CTL	NA		281	CTL	62	20.984	86.3		281	CTL	no	yes	no			CTL	0.153579	0.0134213
282	ADE	FIT positive		282	ADE	66	30.8594	17.5		282	ADE	no	no	no			ADE	-0.0149697	-0.228316
283	ADE	FIT positive		283	ADE	58	29.0657	7.77641		283	ADE	NA	NA	no			ADE	-0.00570509	0.00825584
284	CTL	FIT positive		284	CTL	46	NA	11.0158		284	CTL	no	yes	no			CTL	-0.0211885	-0.0984652
285	ADE	FIT positive		285	ADE	62	30.7862	169.717		285	ADE	no	yes	no			ADE	-0.286643	0.145043
286	ADE	FIT positive		286	ADE	65	26.8274	59.4753		286	ADE	no	no	no			ADE	-0.236635	-0.18429
287	ADE	familial risk CRC_HNPCC		287	ADE	52	26.188	6.4		287	ADE	yes	no	no			ADE	0.249839	-0.00339066
288	CRC	NA		288	CRC	60	33.2479	231.531		288	CRC	yes	yes	no			CRC	-0.288949	0.0486182
289	CTL	surveillance adenoma		289	CTL	67	27.3356	14.2		289	CTL	no	no	no			CTL	0.0547281	0.0128713
290	ADE	FIT positive		290	ADE	57	24.3865	12.4361		290	ADE	no	no	no			ADE	-0.143445	-0.264907
291	ADE	FIT positive		291	ADE	57	35.9568	40.6474		291	ADE	no	no	no			ADE	-0.0685747	0.239391
292	ADE	FIT positive		292	ADE	66	24.6584	5.92		292	ADE	no	no	no			ADE	0.195571	0.0452555
293	ADE	FIT positive		293	ADE	74	31.1419	41.9		293	ADE	no	no	yes			ADE	0.219328	0.0833894
294	ADE	surveillance adenoma		294	ADE	67	34.4388	38.3265		294	ADE	yes	yes	yes			ADE	0.0259831	-0.203697
295	ADE	FIT positive		295	ADE	19	28.3951	34.3		295	ADE	no	yes	no			ADE	0.233493	-0.0290427
296	ADE	FIT positive		296	ADE	71	34.5484	380		296	ADE	no	yes	no			ADE	0.184208	-0.000950683
297	ADE	FIT positive		297	ADE	63	18.8092	NA		297	ADE	no	yes	no			ADE	-0.10596	-0.000669332
298	ADE	FIT positive		298	ADE	67	26.8386	6.38757		298	ADE	no	no	no			ADE	-0.278682	0.172546
299	ADE	NA		299	ADE	65	25.4694	27.0982		299	ADE	no	yes	yes			ADE	-0.311587	0.00161447
300	ADE	FIT positive		300	ADE	64	25.0829	4.99		300	ADE	no	no	no			ADE	-0.07878	0.268856
301	ADE	FIT positive		301	ADE	48	31.1728	20.4265		301	ADE	no	yes	no			ADE	-0.16999	0.230428
302	ADE	FIT positive		302	ADE	76	25.2493	73.9881		302	ADE	no	no	no			ADE	0.115704	0.213006
303	CTL	FIT positive		303	CTL	67	23.5078	263		303	CTL	no	yes	no			CTL	0.155424	0.126169
304	ADE	familial_risk_no		304	ADE	61	36.5798	12.131		304	ADE	no	no	no			ADE	-0.229367	0.320266
305	ADE	FIT positive		305	ADE	72	29.0367	14.7		305	ADE	no	yes	no			ADE	0.267626	-0.0369448
306	ADE	FIT positive		306	ADE	57	21.9671	89		306	ADE	no	yes	no			ADE	0.238574	0.00327496
307	CTL	chronic diarrhea		307	CTL	63	20.9712	33.4976		307	CTL	no	no	no			CTL	-0.00156227	-0.129638
308	CTL	surveillance adenoma		308	CTL	66	21.9525	2.75		308	CTL	no	yes	no			CTL	0.144437	0.0334739
309	ADE	FIT positive		309	ADE	65	27.1731	61.8603		309	ADE	no	no	no			ADE	0.0109756	-0.0604159
310	ADE	FIT positive		310	ADE	74	26.8519	7.93		310	ADE	no	yes	no			ADE	0.0411559	-0.183159
311	ADE	FIT positive		311	ADE	74	25.3934	46.7221		311	ADE	no	yes	yes			ADE	-0.312889	-0.0730042
312	ADE	FIT positive		312	ADE	66	33.126	31.4		312	ADE	no	yes	no			ADE	0.209366	0.0235921
313	ADE	NA		313	ADE	66	29.8889	34.2		313	ADE	no	yes	no			ADE	0.195687	-0.113421
314	ADE	FIT positive		314	ADE	66	23.0215	27.6		314	ADE	no	yes	yes			ADE	0.0357804	-0.304741
315	ADE	FIT positive		315	ADE	55	32.7369	104.873		315	ADE	no	yes	no			ADE	-0.083237	0.238122
316	ADE	abdominal complaints		316	ADE	53	25.7117	15.2038		316	ADE	yes	no	no			ADE	-0.269926	-0.0703265
317	ADE	FIT positive		317	ADE	64	26.9896	45		317	ADE	yes	no	no			ADE	-0.316018	-0.126301
318	ADE	FIT positive		318	ADE	56	41.3516	12.6		318	ADE	no	yes	no			ADE	0.191597	-0.0599865
319	CTL	NA		319	CTL	38	NA	244		319	CTL	NA	NA	no			CTL	-0.358912	0.0675952
320	ADE	surveillance adenoma		320	ADE	61	20.9572	8.65382		320	ADE	no	no	no			ADE	-0.0617193	-0.0474427
321	ADE	surveillance adenoma		321	ADE	45	46.2963	54.6838		321	ADE	NA	no	no			ADE	0.00391815	-0.132193
322	CRC	NA		322	CRC	36	NA	206		322	CRC	yes	no	no			CRC	0.0538817	0.0883329
323	ADE	surveillance adenoma		323	ADE	70	29.0533	406.14		323	ADE	no	no	no			ADE	-0.0600476	0.224209
324	CTL	FIT positive		324	CTL	66	30.4688	29.949		324	CTL	no	no	no			CTL	-0.0798488	-0.168947
325	ADE	FIT positive		325	ADE	69	32.2831	32.4139		325	ADE	no	yes	no			ADE	0.0342274	0.107666
326	CTL	FIT positive		326	CTL	46	22.7583	42.2		326	CTL	no	NA	no			CTL	0.292731	-0.0579846
327	ADE	surveillance adenoma		327	ADE	63	NA	109		327	ADE	no	no	no			ADE	0.0702241	0.123095
328	CTL	NA		328	CTL	47	29.0688	169.738		328	CTL	no	no	no			CTL	-0.271327	-0.0605627
329	CTL	familial risk_CRC_FCC		329	CTL	38	25.4327	23.9274		329	CTL	no	no	no			CTL	-0.297348	-0.128889
330	ADE	surveillance adenoma		330	ADE	65	30.9304	105		330	ADE	no	no	yes			ADE	0.245795	0.0221018
331	CTL	FIT positive		331	CTL	73	28.3554	167		331	CTL	yes	no	no			CTL	-0.0043319	-0.161852
332	CTL	surveillance adenoma		332	CTL	64	33.6901	299		332	CTL	no	yes	yes			CTL	0.103686	-0.17658
333	CTL	change in defecation		333	CTL	71	25.7117	152.814		333	CTL	yes	no	no			CTL	-0.0177993	-0.151046
334	ADE	NA		334	ADE	38	33.2621	63.6083		334	ADE	no	no	no			ADE	-0.090552	0.136175
335	ADE	FIT positive		335	ADE	55	27.7551	2.55322		335	ADE	no	yes	no			ADE	-0.264072	-0.100121
336	ADE	FIT positive		336	ADE	56	26.4159	37.9691		336	ADE	no	yes	no			ADE	0.148469	0.0654019
337	CTL	familial risk_CRC_FCC		337	CTL	61	27.9155	50.6407		337	CTL	no	no	yes			CTL	-0.37389	0.0844504
338	ADE	FIT positive		338	ADE	69	22.3954	487.213		338	ADE	no	yes	no			ADE	0.103	0.0963363
339	CTL	FIT positive		339	CTL	63	26.2976	33.1652		339	CTL	yes	no	no			CTL	0.103172	0.153539
340	ADE	familial risk CRC_HNPCC		340	ADE	55	19.5354	32.5146		340	ADE	no	no	no			ADE	0.0481232	0.0129893
341	ADE	surveillance adenoma		341	ADE	67	27.8852	19.7		341	ADE	no	no	no			ADE	0.0543573	-0.210708
342	CTL	NA		342	CTL	60	32.0759	133.498		342	CTL	no	yes	no			CTL	-0.109283	-0.197617
343	ADE	abdominal complaints		343	ADE	59	26.8612	38.6		343	ADE	no	yes	no			ADE	0.159142	0.024121
344	ADE	FIT positive		344	ADE	70	20.8221	57.2704		344	ADE	no	no	no			ADE	0.0266981	-0.119269
345	CTL	FIT positive		345	CTL	66	22.151	11.7236		345	CTL	no	yes	no			CTL	0.164396	0.0628273
346	ADE	FIT positive		346	ADE	61	23.0388	29		346	ADE	yes	yes	no			ADE	0.214658	-0.137579
347	ADE	surveillance CRC		347	ADE	70	37.1592	10.9		347	ADE	yes	yes	no			ADE	0.202769	-0.101291
348	ADE	surveillance adenoma		348	ADE	63	32.872	465		348	ADE	no	no	no			ADE	-0.227833	0.188234
349	ADE	FIT positive		349	ADE	63	28.4005	27.4795		349	ADE	no	NA	yes			ADE	-0.213044	-0.0677273
350	ADE	surveillance adenoma		350	ADE	68	26.2966	58.052		350	ADE	NA	NA	no			ADE	0.00731165	-0.1095
351	ADE	surveillance adenoma		351	ADE	63	30.8463	113.106		351	ADE	yes	no	no			ADE	-0.329564	-0.00186685
352	CTL	familial risk CRC_HNPCC		352	CTL	34	29.0548	6.5861		352	CTL	no	no	no			CTL	-0.184645	0.157683
353	ADE	change in defecation		353	ADE	52	24.4646	17.9677		353	ADE	no	no	yes			ADE	0.0350488	-0.098595
354	ADE	FIT positive		354	ADE	77	NA	9.04645		354	ADE	no	no	no			ADE	0.0649528	0.188853
355	ADE	familial risk_CRC_FCC		355	ADE	74	27.2392	33.7		355	ADE	no	no	no			ADE	0.190703	-0.0727295
356	ADE	surveillance adenoma		356	ADE	73	21.0526	17.7		356	ADE	yes	yes	no			ADE	0.234474	-0.0676812
357	ADE	surveillance adenoma		357	ADE	80	32.0312	203.178		357	ADE	yes	no	no			ADE	-0.116976	0.234899
358	CTL	FIT positive		358	CTL	53	26.2164	101		358	CTL	no	yes	no			CTL	0.169862	0.0772805
359	CTL	surveillance adenoma		359	CTL	55	26.6728	16.2		359	CTL	no	no	no			CTL	-0.225779	-0.00967431
360	ADE	surveillance adenoma		360	ADE	76	37.452	69		360	ADE	no	yes	yes			ADE	-0.0218206	-0.0670369
361	ADE	abdominal complaints		361	ADE	61	19.8413	15.8		361	ADE	yes	no	no			ADE	0.220448	0.0673503
362	ADE	familial risk_CRC_FCC		362	ADE	51	23.7654	34.4616		362	ADE	no	yes	no			ADE	0.0527296	0.0968181
363	ADE	FIT positive		363	ADE	56	28.7319	94.6		363	ADE	no	no	no			ADE	-0.14277	0.262769
364	CTL	familial risk CRC_HNPCC		364	CTL	46	16.2453	27.7262		364	CTL	no	no	no			CTL	-0.214751	-0.157764
365	ADE	FIT positive		365	ADE	63	31.0376	52.8		365	ADE	yes	yes	no			ADE	0.25039	0.0505148
366	ADE	surveillance adenoma		366	ADE	76	27.4587	32.7315		366	ADE	yes	no	no			ADE	0.095026	0.216467
367	ADE	FIT positive		367	ADE	53	32.6531	69		367	ADE	no	no	no			ADE	0.222146	0.0926123
368	CTL	NA		368	CTL	66	30.4688	54.9105		368	CTL	no	yes	no			CTL	0.0520075	0.128651
369	ADE	FIT positive		369	ADE	56	22.4913	69.5344		369	ADE	no	no	yes			ADE	-0.046866	-0.13034
370	CRC	NA		370	CRC	81	25.0657	189.482		370	CRC	NA	NA	no			CRC	-0.155324	-0.233576
371	ADE	NA		371	ADE	69	NA	163.216		371	ADE	yes	no	no			ADE	-0.213348	0.128472
372	ADE	surveillance CRC		372	ADE	76	27.7662	26.2613		372	ADE	yes	yes	yes			ADE	-0.0355766	0.160224
373	ADE	surveillance adenoma		373	ADE	61	32.4074	21.0478		373	ADE	no	yes	no			ADE	0.0532305	-0.0526795
374	ADE	FIT positive		374	ADE	57	22.4813	354		374	ADE	no	yes	no			ADE	0.117479	-0.032724
375	ADE	familial risk CRC_HNPCC		375	ADE	36	27.9155	36.4		375	ADE	no	no	no			ADE	0.178425	0.0452732
376	CTL	surveillance adenoma		376	CTL	54	23.4375	5.43826		376	CTL	no	no	no			CTL	-0.21363	0.0540563
377	ADE	surveillance adenoma		377	ADE	61	29.5619	56.2		377	ADE	no	yes	no			ADE	0.1816	-0.0390273
378	ADE	NA		378	ADE	63	22.4082	39.7572		378	ADE	yes	no	no			ADE	0.0917921	0.211179
379	ADE	NA		379	ADE	67	28.3937	33.1		379	ADE	no	no	no			ADE	0.257934	-0.0249299
380	ADE	NA		380	ADE	62	19.6752	50.491		380	ADE	no	no	no			ADE	-0.103044	-0.224602
381	ADE	NA		381	ADE	63	30.1194	27.9779		381	ADE	no	yes	no			ADE	-0.224417	0.160594
382	ADE	familial risk_CRC_FCC		382	ADE	53	20.0796	72.2		382	ADE	no	no	no			ADE	0.276014	-0.0432914
383	ADE	surveillance adenoma		383	ADE	65	22.8395	44.4194		383	ADE	yes	no	no			ADE	-0.0961829	-0.0708682
384	CTL	surveillance adenoma		384	CTL	41	33.705	4.69		384	CTL	no	no	no			CTL	-0.0303164	0.0773495
385	CRC	NA		385	CRC	71	24.2215	11.8424		385	CRC	no	yes	no			CRC	0.0195423	0.103915
386	ADE	FIT positive		386	ADE	55	32.0846	48.6961		386	ADE	no	yes	no			ADE	-0.0639773	0.275373
387	ADE	familial risk CRC_HNPCC		387	ADE	44	24.6914	3.35385		387	ADE	no	no	no			ADE	0.127842	0.0979825
388	CTL	NA		388	CTL	61	25.5922	18.1		388	CTL	yes	no	no			CTL	0.204074	-0.0632103
389	CTL	FIT positive		389	CTL	74	NA	57.3		389	CTL	no	yes	no			CTL	0.17826	0.039261
390	ADE	FIT positive		390	ADE	61	22.4691	24.2655		390	ADE	no	no	no			ADE	-0.156958	0.182126
391	CRC	FIT positive		391	CRC	67	30.1205	54.2		391	CRC	yes	yes	yes			CRC	0.261707	-0.0547289
392	CTL	NA		392	CTL	37	31.0979	34.6825		392	CTL	no	no	no			CTL	-0.12887	0.197882
393	CTL	surveillance adenoma		393	CTL	57	28.2828	56.2518		393	CTL	no	no	no			CTL	-0.0431256	-0.150795
394	CTL	surveillance diverticulitis		394	CTL	48	23.7353	106.004		394	CTL	no	no	no			CTL	-0.15377	-0.0971356
395	CTL	NA		395	CTL	42	24.4898	15.9286		395	CTL	no	no	no			CTL	-0.204832	0.0235178
396	CTL	surveillance adenoma		396	CTL	66	20.7512	221		396	CTL	no	yes	no			CTL	0.126436	-0.194904
397	ADE	FIT positive		397	ADE	59	24.9135	24.6683		397	ADE	no	no	no			ADE	-0.0267409	-0.12525
398	ADE	surveillance adenoma		398	ADE	74	25.5296	14.4		398	ADE	no	yes	no			ADE	0.299934	0.011196
399	ADE	surveillance adenoma		399	ADE	82	28.089	18		399	ADE	no	yes	no			ADE	0.135734	0.00828906
400	ADE	familial risk_CRC_FCC		400	ADE	64	24.9135	38.8135		400	ADE	yes	no	no			ADE	-0.0595128	-0.245201
401	ADE	population screening surveillance		401	ADE	67	25.5036	35.4399		401	ADE	no	yes	no			ADE	0.0193964	-0.0466513
402	ADE	FIT positive		402	ADE	60	24.6354	42.6		402	ADE	no	no	no			ADE	0.158549	-0.137773
403	ADE	surveillance adenoma		403	ADE	71	27.7319	210		403	ADE	no	yes	no			ADE	-0.00496172	-0.290009
404	ADE	FIT positive		404	ADE	80	29.0318	244		404	ADE	no	yes	no			ADE	0.047632	0.087571
405	ADE	surveillance adenoma		405	ADE	69	28.089	8.2		405	ADE	no	yes	no			ADE	0.00198085	-0.134386
406	ADE	FIT positive		406	ADE	56	24.3824	34.5		406	ADE	no	no	no			ADE	0.1987	-0.05829
407	ADE	surveillance adenoma		407	ADE	64	24.3253	22		407	ADE	no	no	no			ADE	0.197005	0.101636
408	CTL	FIT positive		408	CTL	71	NA	48.36		408	CTL	yes	no	no			CTL	-0.173649	0.00487607
409	ADE	surveillance adenoma		409	ADE	59	23.5294	14.6		409	ADE	no	no	no			ADE	0.0116375	-0.163437
410	CTL	surveillance adenoma		410	CTL	61	28.125	395		410	CTL	no	no	no			CTL	0.177997	0.0383638
411	ADE	surveillance adenoma		411	ADE	75	30.8444	39.7		411	ADE	no	yes	no			ADE	0.270555	0.0208831
412	ADE	NA		412	ADE	65	23.939	23.952		412	ADE	NA	NA	no			ADE	-0.0964179	0.189456
413	ADE	FIT positive		413	ADE	58	25.763	52.2849		413	ADE	no	no	no			ADE	0.0154113	0.122326
414	ADE	familial risk_CRC_FCC		414	ADE	59	35.6647	169.897		414	ADE	no	no	no			ADE	-0.239041	0.163712
415	CRC	NA		415	CRC	62	NA	8.35		415	CRC	NA	NA	no			CRC	0.0203078	-0.145804
416	ADE	surveillance adenoma		416	ADE	55	26.2188	75.1		416	ADE	yes	no	no			ADE	0.135792	-0.131405
417	ADE	surveillance CRC		417	ADE	28	NA	10.4		417	ADE	NA	NA	NA			ADE	0.243613	-0.0755917
418	CTL	change in defecation		418	CTL	43	18.7175	56		418	CTL	no	no	no			CTL	-0.205206	0.0473114
419	CTL	change in defecation		419	CTL	64	28.699	123		419	CTL	no	yes	no			CTL	0.256185	-0.0346448
420	CTL	surveillance adenoma		420	CTL	61	25.6055	16.3915		420	CTL	yes	no	no			CTL	-0.314389	-0.0613653
421	CTL	surveillance diverticulitis		421	CTL	70	28.6508	265.626		421	CTL	no	no	no			CTL	0.0617151	0.0949415
422	CTL	surveillance adenoma		422	CTL	62	22.6562	15.5		422	CTL	no	no	no			CTL	0.211229	-0.0217294
423	ADE	NA		423	ADE	33	32.7449	26.2		423	ADE	no	no	no			ADE	0.25344	-0.0129981
424	ADE	familial risk_CRC_FCC		424	ADE	75	26.9531	78.7		424	ADE	no	yes	no			ADE	0.170535	0.0100122
425	CTL	surveillance adenoma		425	CTL	60	23.0112	26.9555		425	CTL	yes	no	no			CTL	0.0946038	0.134569
426	CTL	surveillance adenoma		426	CTL	62	NA	22.3		426	CTL	yes	yes	no			CTL	-0.0285637	-0.348574
427	ADE	surveillance adenoma		427	ADE	68	32.6608	1.87249		427	ADE	no	yes	no			ADE	-0.0619658	0.0732861
428	ADE	NA		428	ADE	70	NA	27.4183		428	ADE	no	yes	no			ADE	-0.121203	-0.0549159
429	ADE	FIT positive		429	ADE	73	31.9559	15.5391		429	ADE	yes	yes	no			ADE	0.00937104	-0.167963
430	CTL	NA		430	CTL	60	24.3911	125.949		430	CTL	yes	yes	no			CTL	-0.0532489	0.146274
431	CRC	NA		431	CRC	70	28.3848	66.7		431	CRC	no	yes	no			CRC	0.235081	-0.121276
432	ADE	FIT positive		432	ADE	68	23.0954	249		432	ADE	no	yes	no			ADE	0.169642	0.0641414
433	CTL	abdominal complaints		433	CTL	65	24.6097	45.3		433	CTL	no	no	no			CTL	0.0983529	-0.106993
434	ADE	surveillance adenoma		434	ADE	72	25.711	180		434	ADE	no	yes	yes			ADE	-0.041666	-0.180285
435	CRC	NA		435	CRC	61	NA	2.74		435	CRC	no	no	no			CRC	0.232264	-0.0867896
436	ADE	surveillance adenoma		436	ADE	71	28.6851	149.608		436	ADE	no	yes	no			ADE	-0.0170889	-0.175356
437	CTL	surveillance adenoma		437	CTL	65	18.194	100		437	CTL	no	no	no			CTL	-0.00887469	0.188296
438	ADE	FIT positive		438	ADE	75	33.8552	15.5		438	ADE	no	yes	yes			ADE	0.0212292	0.118366
439	ADE	FIT positive		439	ADE	65	25.0135	15.0395		439	ADE	no	yes	yes			ADE	-0.095097	-0.0628939
440	ADE	surveillance adenoma		440	ADE	67	23.3844	180		440	ADE	no	yes	no			ADE	0.212057	0.0539018
441	ADE	surveillance adenoma		441	ADE	70	25.6369	NA		441	ADE	no	yes	no			ADE	-0.179018	-0.242867
442	ADE	surveillance adenoma		442	ADE	63	23.9869	150.126		442	ADE	yes	yes	no			ADE	-0.110016	0.123575
443	CTL	FIT positive		443	CTL	70	30.4705	15.2153		443	CTL	no	yes	no			CTL	-0.20667	0.162122
444	CTL	NA		444	CTL	65	24.7676	32.6		444	CTL	no	no	no			CTL	0.210275	-0.175471
445	ADE	FIT positive		445	ADE	74	28.0404	123.275		445	ADE	no	no	no			ADE	-0.121695	-0.175875
446	ADE	FIT positive		446	ADE	74	38.3687	250.808		446	ADE	no	yes	yes			ADE	-0.0270812	-0.00226855
447	CRC	FIT positive		447	CRC	76	25.2493	614.306		447	CRC	no	yes	no			CRC	-0.154133	-0.334068
448	ADE	FIT positive		448	ADE	54	30.0433	19.3		448	ADE	no	yes	no			ADE	0.00272699	-0.218068
449	ADE	FIT positive		449	ADE	59	23.03	35		449	ADE	no	yes	no			ADE	0.135713	-0.0524193
450	ADE	FIT positive		450	ADE	69	29.321	111.103		450	ADE	yes	no	no			ADE	-0.236243	-0.182325
451	CTL	surveillance adenoma		451	CTL	74	29.0612	297		451	CTL	no	yes	yes			CTL	0.136717	-0.0443767
452	ADE	FIT positive		452	ADE	73	23.1911	8.34174		452	ADE	no	yes	no			ADE	-0.152075	-0.336214
453	ADE	NA		453	ADE	60	NA	14.8146		453	ADE	no	no	no			ADE	-0.0836934	-0.204113
454	ADE	familial risk_CRC_FCC		454	ADE	52	24.8981	45.276		454	ADE	no	no	no			ADE	-0.00498403	-0.0744289
455	ADE	FIT positive		455	ADE	54	20.5499	12.7		455	ADE	no	no	no			ADE	0.196886	0.0262801
456	CRC	NA		456	CRC	67	NA	18		456	CRC	NA	NA	no			CRC	0.177461	0.199782
457	ADE	population screening followup		457	ADE	62	27.4725	192.126		457	ADE	no	yes	no			ADE	-0.167333	0.224038
458	CTL	surveillance adenoma		458	CTL	74	19.6803	2.42497		458	CTL	no	yes	no			CTL	-0.400715	0.00288844
459	ADE	FIT positive		459	ADE	70	33.925	145.935		459	ADE	no	no	no			ADE	0.0345997	0.113518
460	CTL	change in defecation		460	CTL	29	26.6436	617.281		460	CTL	no	no	no			CTL	0.112014	0.160918
461	CTL	FIT positive		461	CTL	65	23.04	59.1		461	CTL	no	no	no			CTL	0.253707	-0.030856
462	ADE	NA		462	ADE	46	28.1969	4.01		462	ADE	no	no	no			ADE	0.0860215	-0.107553
463	ADE	NA		463	ADE	60	NA	57.7198		463	ADE	no	yes	no			ADE	-0.0931317	-0.127781
464	CTL	familial risk_CRC_FCC		464	CTL	50	27.1816	16.1		464	CTL	no	no	no			CTL	0.285066	-0.0342647
465	ADE	NA		465	ADE	45	25	14.9		465	ADE	no	no	no			ADE	0.217971	-0.112644
466	ADE	FIT positive		466	ADE	72	27.1706	94		466	ADE	no	yes	no			ADE	0.0457336	0.189622
467	CTL	FIT positive		467	CTL	65	25.6801	150		467	CTL	no	no	no			CTL	0.0576866	0.232009
468	CTL	NA		468	CTL	55	24.2215	80.9519		468	CTL	no	no	no			CTL	-0.235508	0.201625
469	CTL	surveillance adenoma		469	CTL	69	31.6341	61.7604		469	CTL	no	yes	no			CTL	-0.210354	-0.0103974
470	CRC	NA		470	CRC	53	26.9564	1114.42		470	CRC	yes	yes	no			CRC	0.00722053	-0.00529567
471	CTL	NA		471	CTL	61	24.5089	105		471	CTL	no	no	no			CTL	0.147954	0.104547
472	ADE	NA		472	ADE	61	32.1466	117.555		472	ADE	no	yes	no			ADE	-0.365637	0.236364
473	CTL	surveillance adenoma		473	CTL	70	31.5334	10.3167		473	CTL	yes	no	no			CTL	0.133018	0.0719912
474	CTL	FIT positive		474	CTL	64	25.0657	NA		474	CTL	NA	no	no			CTL	-0.094141	-0.0258767
475	ADE	familial_risk_no		475	ADE	51	28.0248	16		475	ADE	no	no	no			ADE	0.259492	-0.0919351
476	CTL	familial risk CRC_HNPCC		476	CTL	56	25.5943	9.16173		476	CTL	no	no	no			CTL	-0.0366042	0.0595081
477	ADE	FIT positive		477	ADE	55	30.0568	5.67283		477	ADE	no	yes	no			ADE	0.0307787	0.0837228
478	ADE	NA		478	ADE	60	23.4075	21.1172		478	ADE	NA	NA	no			ADE	-0.39486	-0.00286915
479	ADE	FIT positive		479	ADE	64	26.0375	13.8		479	ADE	no	no	no			ADE	0.213639	-0.0764136
480	ADE	NA		480	ADE	62	19.6052	29.2		480	ADE	yes	no	no			ADE	0.0524762	-0.138798
481	ADE	surveillance adenoma		481	ADE	65	19.5682	260		481	ADE	no	no	no			ADE	0.228235	-0.100778
482	ADE	NA		482	ADE	51	24.0997	6.37509		482	ADE	no	no	no			ADE	-0.348739	0.166058
483	ADE	FIT positive		483	ADE	62	24.6914	49.4784		483	ADE	no	yes	no			ADE	-0.0412191	0.0987783
484	ADE	abdominal complaints		484	ADE	53	20.984	9.63		484	ADE	no	no	no			ADE	0.110351	-0.117438
485	CTL	familial risk CRC_HNPCC		485	CTL	60	19.7759	6.57		485	CTL	NA	NA	no			CTL	0.114124	0.128225
486	CTL	familial risk CRC_HNPCC		486	CTL	36	27.5482	3.01		486	CTL	no	no	no			CTL	0.139565	0.0573067
487	ADE	FIT positive		487	ADE	57	31.7901	39.739		487	ADE	no	no	yes			ADE	-0.322442	-0.0233628
488	CTL	FIT positive		488	CTL	59	26.7229	24.4272		488	CTL	no	yes	no			CTL	-0.0546399	-0.126073
489	CTL	FIT positive		489	CTL	59	25.8806	51.8		489	CTL	no	yes	no			CTL	0.172221	-0.0926006
490	ADE	FIT positive		490	ADE	69	42.7337	22.3311		490	ADE	no	yes	no			ADE	0.045201	0.176718
491	CTL	FIT positive		491	CTL	55	20.976	55.5707		491	CTL	no	no	no			CTL	0.00792037	-0.362758
492	ADE	NA		492	ADE	63	24.8016	52.213		492	ADE	no	yes	no			ADE	-0.040027	0.151725
493	CTL	change in defecation		493	CTL	58	26.595	40.8598		493	CTL	no	no	no			CTL	-0.269956	0.243702
494	ADE	FIT positive		494	ADE	64	33.3767	45.7418		494	ADE	no	yes	yes			ADE	0.00425569	0.143654
495	CRC	NA		495	CRC	62	NA	55.9		495	CRC	no	no	no			CRC	0.283855	0.038504
496	CRC	NA		496	CRC	70	NA	112		496	CRC	yes	yes	no			CRC	0.158964	-0.051409
497	CTL	NA		497	CTL	44	23.9853	24.3		497	CTL	yes	no	no			CTL	0.107508	-0.114553
498	ADE	FIT positive		498	ADE	73	28.7105	17.5189		498	ADE	no	no	no			ADE	0.0261051	0.10891
499	CTL	FIT positive		499	CTL	60	22.3094	111		499	CTL	no	no	no			CTL	-0.412567	-0.000692164
500	CTL	change in defecation		500	CTL	69	29.2304	210.099		500	CTL	no	yes	no			CTL	-0.00908742	-0.070274
501	ADE	NA		501	ADE	74	28.0864	18.4566		501	ADE	yes	yes	no			ADE	0.0892711	0.00469295
502	ADE	change in defecation		502	ADE	73	24.677	67.5291		502	ADE	no	no	no			ADE	-0.281434	-0.132795
503	ADE	FIT positive		503	ADE	57	22.4082	251		503	ADE	NA	NA	no			ADE	0.0347367	-0.171037
504	ADE	FIT positive		504	ADE	65	39.6354	302.046		504	ADE	no	no	yes			ADE	0.0197996	0.09719
505	ADE	change in defecation		505	ADE	78	28.3951	72.34		505	ADE	no	no	no			ADE	-0.0263373	-0.0439545
506	ADE	NA		506	ADE	57	25.1486	4.43601		506	ADE	no	yes	no			ADE	-0.26213	-0.151157
507	ADE	surveillance adenoma		507	ADE	67	23.7654	9.63753		507	ADE	no	yes	yes			ADE	0.127202	0.145724
508	CTL	NA		508	CTL	61	30.4709	5.57		508	CTL	no	yes	yes			CTL	0.157891	-0.124306
509	ADE	FIT positive		509	ADE	56	23.8754	275.141		509	ADE	no	no	no			ADE	-0.0145266	-0.158133
510	CTL	FIT positive		510	CTL	63	17.5016	69.2		510	CTL	no	no	no			CTL	0.173127	-0.000451679
511	ADE	FIT positive		511	ADE	74	27.7016	69.7		511	ADE	yes	yes	yes			ADE	0.0400772	-0.254224
512	ADE	FIT positive		512	ADE	61	30.5858	18.5889		512	ADE	no	yes	no			ADE	0.132118	0.0245668
513	ADE	NA		513	ADE	48	26.2346	201		513	ADE	no	no	no			ADE	0.133055	0.0207103
514	CTL	surveillance adenoma		514	CTL	63	26.4481	16.2204		514	CTL	no	no	no			CTL	-0.290947	0.198641
515	CTL	NA		515	CTL	23	27.7778	11.5631		515	CTL	no	no	no			CTL	-0.193123	0.0560104
516	ADE	NA		516	ADE	54	29.3575	128.855		516	ADE	no	no	no			ADE	-0.215926	0.0413556
517	ADE	surveillance adenoma		517	ADE	69	23.6614	8.11119		517	ADE	no	yes	no			ADE	0.0941297	0.226167
518	ADE	NA		518	ADE	62	23.9512	148.013		518	ADE	no	no	no			ADE	-0.214836	-0.264506
519	ADE	FIT positive		519	ADE	64	29.4832	406		519	ADE	yes	no	no			ADE	-0.217856	-0.154511
520	ADE	FIT positive		520	ADE	61	34.6809	15.6		520	ADE	no	no	no			ADE	0.0547018	0.261375
521	CTL	change in defecation		521	CTL	58	NA	38.0997		521	CTL	no	yes	no			CTL	-0.264331	-0.168404
522	CTL	surveillance adenoma		522	CTL	76	NA	146.947		522	CTL	no	no	no			CTL	-0.005611	-0.0109719
523	CTL	surveillance adenoma		523	CTL	60	29.0533	24.5		523	CTL	no	yes	no			CTL	0.22478	-0.0599482
524	ADE	chronic diarrhea		524	ADE	54	24.5243	27.3		524	ADE	no	no	no			ADE	0.213904	0.0101564
525	CTL	surveillance adenoma		525	CTL	68	33.5315	60.9897		525	CTL	no	no	no			CTL	0.033059	0.059706
526	CTL	FIT positive		526	CTL	57	22.7244	57.9		526	CTL	no	no	no			CTL	0.181743	0.0335825
527	ADE	familial risk_CRC_FCC		527	ADE	64	24.8777	9.91579		527	ADE	no	yes	no			ADE	0.00983646	-0.051407
528	ADE	FIT positive		528	ADE	68	20.9734	370.807		528	ADE	no	no	no			ADE	-0.110526	-0.13083
529	ADE	FIT positive		529	ADE	63	24.6094	168		529	ADE	no	no	no			ADE	0.171325	0.011658
530	ADE	familial risk_CRC_FCC		530	ADE	59	23.4375	39.2281		530	ADE	no	no	no			ADE	-0.186918	-0.328594
531	ADE	NA		531	ADE	56	23.8606	7.51425		531	ADE	no	no	no			ADE	-0.00597934	-0.0389801
532	ADE	FIT positive		532	ADE	68	26.7698	14.5		532	ADE	no	yes	no			ADE	-0.0424718	-0.0994279
533	ADE	familial risk_CRC_FCC		533	ADE	64	28.4055	163		533	ADE	no	yes	no			ADE	0.186692	0.0931076
534	ADE	FIT positive		534	ADE	61	24.3025	29.7		534	ADE	no	no	no			ADE	0.132609	0.00647054
535	CTL	surveillance adenoma		535	CTL	62	27.8033	168.661		535	CTL	no	yes	no			CTL	-0.136952	-0.0983747
536	ADE	surveillance adenoma		536	ADE	59	25.8546	33.4754		536	ADE	no	yes	yes			ADE	0.0503715	0.001488
537	ADE	abdominal complaints		537	ADE	64	21.7738	24.1		537	ADE	no	yes	no			ADE	0.166265	0.0231929
538	ADE	FIT positive		538	ADE	62	25.7819	66.5581		538	ADE	no	no	no			ADE	-0.045774	0.0811303
539	ADE	FIT positive		539	ADE	59	24.6914	14.2		539	ADE	yes	yes	no			ADE	-0.00896839	0.104626
540	CTL	FIT positive		540	CTL	57	24.8356	194.419		540	CTL	no	yes	yes			CTL	-0.119939	0.268603
541	ADE	FIT positive		541	ADE	56	31.5617	103.02		541	ADE	no	no	no			ADE	-0.174513	0.136721
542	ADE	FIT positive		542	ADE	65	24.0317	12.2185		542	ADE	no	yes	yes			ADE	-0.141816	0.131101
543	CTL	FIT positive		543	CTL	58	26.1962	47.2571		543	CTL	no	no	no			CTL	-0.410765	0.181291
544	ADE	FIT positive		544	ADE	66	28.6851	138		544	ADE	yes	yes	no			ADE	0.0557377	-0.0613042
545	ADE	NA		545	ADE	50	22.3863	24.1791		545	ADE	no	no	no			ADE	-0.182308	0.205339
546	CTL	FIT positive		546	CTL	58	29.4023	241.371		546	CTL	no	yes	no			CTL	-0.279712	0.198669
547	ADE	NA		547	ADE	47	25.1063	28.3808		547	ADE	no	no	no			ADE	-0.0332847	-0.00750658
548	CRC	NA		548	CRC	68	NA	17		548	CRC	yes	yes	no			CRC	0.122019	-0.18771
549	CTL	abdominal complaints		549	CTL	28	29.0698	72		549	CTL	no	no	no			CTL	0.21303	0.0186162
550	ADE	NA		550	ADE	52	21.3669	5.9		550	ADE	no	no	no			ADE	0.285364	0.0165912
551	CTL	change in defecation		551	CTL	54	23.03	53.7987		551	CTL	no	no	no			CTL	-0.151414	-0.184895
552	ADE	surveillance adenoma		552	ADE	56	22.571	11.5		552	ADE	no	yes	no			ADE	0.123645	0.00511314
553	ADE	NA		553	ADE	49	26.8805	32.9		553	ADE	no	yes	no			ADE	-0.0801107	-0.260575
554	CRC	FIT positive		554	CRC	71	36.2959	43.1		554	CRC	no	no	no			CRC	0.188204	0.00772604
555	ADE	abdominal complaints		555	ADE	63	26.0617	35.8491		555	ADE	no	no	no			ADE	-0.251369	0.00142912
556	ADE	surveillance adenoma		556	ADE	56	24.9135	32.4		556	ADE	no	no	no			ADE	0.117892	0.0609668
557	ADE	familial risk CRC_HNPCC		557	ADE	42	22.3403	13.2		557	ADE	no	no	no			ADE	0.247159	0.0429096
558	CTL	NA		558	CTL	58	NA	217.585		558	CTL	no	no	no			CTL	-0.0756704	0.178986
559	ADE	FIT positive		559	ADE	47	35.9963	73.4798		559	ADE	no	no	no			ADE	-0.0253758	-0.169984
560	ADE	FIT positive		560	ADE	64	23.8017	46.6704		560	ADE	no	yes	no			ADE	-0.135913	-0.172094
561	CTL	abdominal complaints		561	CTL	63	23.04	82.8904		561	CTL	no	no	no			CTL	0.117638	-0.0309943
562	CTL	FIT positive		562	CTL	57	21.5139	3.03905		562	CTL	no	no	no			CTL	-0.0444569	-0.155724
563	ADE	surveillance adenoma		563	ADE	64	23.3067	40.9		563	ADE	no	no	no			ADE	0.152058	0.144684
564	CTL	chronic diarrhea		564	CTL	43	26.2346	97.698		564	CTL	no	no	no			CTL	-0.0913759	0.196188
565	ADE	FIT positive		565	ADE	57	31.2213	46.3857		565	ADE	no	yes	no			ADE	-0.178004	0.12942
566	ADE	familial risk_CRC_FCC		566	ADE	70	26.6728	10.765		566	ADE	no	no	no			ADE	-0.00284617	0.0299264
567	CTL	familial risk_CRC_FCC		567	CTL	47	28.1943	20.4		567	CTL	no	no	no			CTL	0.186339	0.0192309
568	ADE	FIT positive		568	ADE	71	26.1752	25.9		568	ADE	yes	yes	yes			ADE	0.263627	-0.104787
569	CTL	change in defecation		569	CTL	67	24.6329	279		569	CTL	no	yes	no			CTL	0.0672857	-0.122405
570	ADE	NA		570	ADE	43	21.0068	32.7954		570	ADE	no	no	no			ADE	-0.108484	0.0323206
571	ADE	NA		571	ADE	67	30.4218	39.9296		571	ADE	no	no	no			ADE	-0.219077	-0.166376
572	CTL	blood loss (iron_deficiency)		572	CTL	22	24.5089	22.2		572	CTL	no	no	no			CTL	0.291918	0.0067467
573	ADE	FIT positive		573	ADE	57	26.0044	14.9		573	ADE	no	no	no			ADE	0.169512	0.044837
574	CRC	NA		574	CRC	69	31.8616	112.441		574	CRC	yes	yes	no			CRC	-0.0901609	-0.0288793
575	ADE	change in defecation		575	ADE	64	34.9294	13.3398		575	ADE	no	yes	yes			ADE	-0.0308941	0.104523
576	ADE	familial risk_CRC_FCC		576	ADE	55	33.0295	8.24885		576	ADE	no	yes	no			ADE	0.00203434	-0.0624842
577	CTL	abdominal complaints		577	CTL	37	18.8707	26.8078		577	CTL	no	no	no			CTL	0.15278	0.129308
578	CTL	familial risk_CRC_FCC		578	CTL	45	21.9774	12.0287		578	CTL	no	yes	no			CTL	0.109563	0.175381
579	ADE	FIT positive		579	ADE	78	35.4564	15.3569		579	ADE	no	yes	yes			ADE	-0.12286	-0.14035
580	ADE	FIT positive		580	ADE	62	29.3848	35.9086		580	ADE	yes	yes	no			ADE	-0.0135205	-0.104122
581	ADE	NA		581	ADE	53	33.7424	14.1		581	ADE	no	no	no			ADE	0.165999	-0.0547706
582	CTL	change in defecation		582	CTL	49	NA	7.87233		582	CTL	no	no	no			CTL	-0.117512	-0.0684504
583	ADE	surveillance adenoma		583	ADE	74	27.4406	309		583	ADE	no	yes	yes			ADE	0.256165	-0.0767374
584	ADE	surveillance adenoma		584	ADE	75	27.7778	135		584	ADE	yes	yes	no			ADE	0.153485	0.102746
585	CTL	FIT positive		585	CTL	52	23.5898	9.26871		585	CTL	no	no	no			CTL	-0.0163163	0.195762
586	ADE	NA		586	ADE	55	23.2912	65.8122		586	ADE	yes	no	no			ADE	-0.188291	0.207287
587	ADE	FIT positive		587	ADE	55	22.8374	93.9827		587	ADE	no	yes	no			ADE	-0.286243	0.292967
588	ADE	FIT positive		588	ADE	67	32.8731	245		588	ADE	no	yes	no			ADE	0.0993855	-0.0469762
589	CRC	NA		589	CRC	51	NA	50.6129		589	CRC	NA	NA	no			CRC	-0.136488	0.0985175
