# Supplementary material for: Microbiome confounders and quantitative profiling challenge predicted microbial targets in colorectal cancer development
Source: Nat Med. 2024 Apr 30;30(5):1339–48. doi: 10.1038/s41591-024-02963-2 (PMC11108775; doi:10.1038/s41591-024-02963-2)
Supplement: Supplementary file 5 — Statistical source data. [file 41591_2024_2963_MOESM5_ESM.xlsx]

## Sheet: Tito_SourceData_Fig2A
Fig2A	CRC_general_status	Alistipes.onderdonkii	Anaerococcus.vaginalis	Dialister.pneumosintes	Fusobacterium.nucleatum	Harryflintia.acetispora	Parvimonas.micra	Peptostreptococcus.anaerobius	Porphyromonas.asaccharolytica	Prevotella.intermedia		Fig2B	CRC_general_status	Alistipes.onderdonkii	Anaerococcus.vaginalis	Dialister.pneumosintes	Fusobacterium.nucleatum	Mogibacterium.pumilum	Parvimonas.micra	Peptostreptococcus.anaerobius	Porphyromonas.asaccharolytica	Prevotella.intermedia	Solobacterium.moorei			Fig2c	Sp	QMP	QMP.calprotectin	QMP.moisture	CLR	RMP	RMP.calprotectin	RMP.moisture
	Polyp	8.77922	0	0	0	0	0	0	0	0			Polyp	0.00194379	0	0	0	0	0	0	0	0	0			1	Alistipes.onderdonkii	yes	NA	-0.115564	yes	yes	NA	NA
	Polyp	0	0	0	0	0	0	0	0	0			Polyp	0	0	0	0	0	2.50168863996609e-05	0	0	0	0			2	Anaerococcus.vaginalis	yes	NA	NA	no	yes	0.151593	NA
	No_lesion	9.40475	0	0	0	0	0	0	0	0			No_lesion	0.012758	0	0	0	0	0	0	0	0	0			3	Dialister.pneumosintes	yes	0.126847	NA	yes	yes	0.141834	NA
	No_lesion	7.82494	0	0	0	0	0	0	0	0			No_lesion	0.000719628	0	0	0	0	0	0	0	0	0			4	Fusobacterium.nucleatum	yes	0.148096	NA	yes	yes	0.206306	NA
	Tumor	8.86609	0	0	0	0	0	0	0	0			Tumor	0.00596437	0	0	0	0.000115927	0	0	0	0	0			5	Harryflintia.acetispora	yes	NA	NA	no	no	NA	NA
	No_lesion	0	0	0	0	0	0	0	0	0			No_lesion	0	0	0	0	0	0	0	0	0	0			6	Mogibacterium.pumilum	no	NA	NA	no	yes	NA	NA
	No_lesion	9.34335	0	0	0	0	0	0	0	0			No_lesion	0.00589626	0	0	0	0	0	0	0	0	0			7	Parvimonas.micra	yes	NA	NA	yes	yes	0.140461	NA
	Polyp	0	0	0	0	0	0	0	0	0			Polyp	0	0	0	0	0	0	0	0	0	0			8	Peptostreptococcus.anaerobius	yes	0.120873	NA	yes	yes	0.151265	NA
	Polyp	7.82453	0	0	0	0	0	0	0	0			Polyp	0.000434092	0	0	0	0	0	0	0	0	0			9	Porphyromonas.asaccharolytica	yes	NA	NA	yes	yes	0.123965	NA
	Tumor	7.82464	0	0	0	0	0	0	0	0			Tumor	0.000880572	0	0	0	0	0	0	0	0	0			10	Prevotella.intermedia	yes	NA	NA	no	yes	NA	NA
	Tumor	0	0	0	0	0	0	0	0	0			Tumor	0	0	0	0	0	0	0	0	0	0			11	Solobacterium.moorei	no	NA	NA	yes	yes	NA	NA
	No_lesion	9.08033	0	0	0	0	0	0	0	0			No_lesion	0.0108738	0	0	0	0	0	0	0	0	0
	Polyp	0	0	0	0	0	0	0	0	0			Polyp	0	0	0	0	0	0	0	0	0	0
	No_lesion	0	0	0	0	0	0	0	0	0			No_lesion	0	0	0	0	0	0	0	0	0	0
	No_lesion	0	0	0	0	0	0	0	0	0			No_lesion	0	0	0	0	0	0	0	0	0	0
	Tumor	0	0	0	0	0	0	0	0	0			Tumor	0	5.14906544574953e-05	0	0	0	0.000257427	0.000205947	0	0	0
	Polyp	7.82491	0	0	0	0	0	0	0	0			Polyp	0.00028715	0	0	0	0	0	0	0	0	0
	No_lesion	0	0	0	0	0	0	0	0	0			No_lesion	0	0	0	0	0	0	0	0	0	0
	Polyp	8.60351	0	0	0	0	0	0	0	0			Polyp	0.00887782	0	0	0	0	0	0	0	0	0
	Polyp	0	0	0	0	0	0	0	0	0			Polyp	0	0	0	0	0	0	0	0	0	0
	No_lesion	0	0	0	0	0	0	0	0	0			No_lesion	0	0	0	0	0	0	0	0	0	0
	No_lesion	0	0	0	0	0	0	0	0	0			No_lesion	0	0	0	0	8.29737803330908e-05	0	0	0	0	6.22309806766632e-05
	Polyp	0	0	0	0	0	0	0	0	0			Polyp	0	0	0	0	0	0	0	0	0	0
	Polyp	0	0	0	0	0	0	0	0	0			Polyp	0	0	0	0	0	0	0	0	0	0
	No_lesion	7.82495	0	0	0	0	0	0	0	0			No_lesion	0.000258739	0	0	0	0	0	0	0	0	0
	Polyp	0	0	0	0	0	0	0	0	0			Polyp	0	0	0	0	0	0.000992195	0	0	0	0
	Polyp	0	0	0	0	0	0	0	0	0			Polyp	0	0	0	0	0	0	0	0	0	0
	Polyp	9.05526	0	0	0	0	0	0	0	0			Polyp	0.00380803	0	0	0	0	0	0	0	0	0
	No_lesion	0	0	0	0	0	0	0	0	0			No_lesion	0	0	0	0	0	0	0	0	0	0
	No_lesion	8.12596	0	0	0	0	0	0	0	0			No_lesion	0.000646276	0	0	0	0	0	0	0	0	0
	No_lesion	0	0	0	0	0	0	0	0	0			No_lesion	0	0	0	0	0	0	0	0	0	0
	No_lesion	7.82489	0	0	7.82489	0	0	0	0	0			No_lesion	0.000631567	0	0	8.61462476663236e-05	0	0	0	0	0	0
	No_lesion	7.82465	0	0	0	0	0	0	0	0			No_lesion	0.0013174	0	0	0	0	0	0	0	0	0
	Tumor	7.82504	0	0	0	0	0	0	0	0			Tumor	0.000399202	0	7.48624403008708e-05	0	0	0	0	0	0	0
	Polyp	0	0	0	0	0	0	0	0	0			Polyp	0	0	0	0	0	0	0	0	0	0
	Polyp	0	0	0	0	0	0	0	0	0			Polyp	0	0	0	0	0	0	0	0	0	0
	Polyp	0	0	0	0	0	0	0	0	0			Polyp	0	0	0	0	0	0	0	0	0	0
	No_lesion	0	0	0	0	0	0	0	0	0			No_lesion	0	0	0	0	0	0	0	0	0	0
	No_lesion	0	0	0	0	0	0	0	0	0			No_lesion	0	0	0	0	0	0	0	0	0	0
	No_lesion	9.33007	0	0	0	0	0	0	0	0			No_lesion	0.00938824	0	0	0	0	0	0	0	0	0
	No_lesion	8.42685	0	0	0	0	0	0	0	0			No_lesion	0.000486749	0	0	0	0	0	0	0	0	0
	Polyp	0	0	0	0	0	0	0	0	0			Polyp	0.000803499	0	0	0	0	0	0	0	0	0
	No_lesion	0	0	0	0	0	0	0	0	0			No_lesion	0	0	0	0	0	0	0	0	0	0
	No_lesion	0	0	0	0	0	0	0	0	0			No_lesion	0	0	0	0	0	0	0	0	0	0
	No_lesion	0	0	0	0	0	0	0	0	0			No_lesion	0	0	0	0	0	0	0	0	0	0
	No_lesion	8.12585	0	0	0	0	0	0	0	0			No_lesion	0.000644968	0	0	0	0	0	0	0	0	0
	Polyp	0	0	0	0	0	0	0	0	0			Polyp	0	0	0	0	0	0	0	0	0	0
	Polyp	8.30202	0	0	0	0	0	0	0	0			Polyp	0.000531519	0	0	0	0	0	0	0	0	0
	Polyp	0	0	0	0	0	0	0	0	0			Polyp	0	0	0	0.000202421	0	0	0	0.000121457	0	0.000182181
	Polyp	0	0	0	0	0	0	0	0	0			Polyp	0	0	0	0	0	0	0	0	0	0
	No_lesion	9.08019	0	0	0	0	0	0	0	0			No_lesion	0.00464724	0	0	0	0	0	0	0	0	0
	Polyp	8.60313	0	0	0	0	0	0	0	0			Polyp	0.00115543	0	0	0	7.07789220666015e-05	0	0	0	0	0
	No_lesion	0	0	0	0	0	0	0	0	0			No_lesion	0	0	0	0	0	0	0	0	0	0
	Polyp	0	0	0	0	0	0	0	0	0			Polyp	0	0	0	0	0	0	0	0	0	0
	No_lesion	0	0	0	0	0	0	0	0	0			No_lesion	0	0	0	0	0	0	0	0	0	5.46687076453057e-05
	Polyp	8.60298	0	0	0	0	0	0	0	0			Polyp	0.000835293	0	0	0	0	0	0	0	0	0
	Polyp	8.30184	0	0	0	0	0	0	0	0			Polyp	0.00196464	0	0	0	0	0	0	0	0	0
	Polyp	0	0	0	0	0	0	0	0	0			Polyp	0	0	0	0	0	0	0	0	0	0
	Polyp	0	0	0	0	0	0	0	0	0			Polyp	0	0	0	0	0	0	0	0	0	0
	No_lesion	0	0	0	0	0	0	0	0	0			No_lesion	0.000291248	0	0	0	0	0	0	0	0	0
	No_lesion	8.77896	0	0	0	0	0	0	0	0			No_lesion	0.00428817	0	0	0	0	0	0	0	0	0
	Polyp	8.30218	0	0	0	0	0	0	0	0			Polyp	0.00122004	0	0	0	0	0	0	0	0	0
	Polyp	9.38113	0	0	0	0	0	0	0	0			Polyp	0.0176573	0	0	0	0	0	0	0	0	0
	No_lesion	0	0	0	0	0	0	0	0	0			No_lesion	0	0	0	0	0	0	0	0	0	0
	No_lesion	0	0	0	0	0	0	0	0	0			No_lesion	0	0	0	0	0	0	0	0	0	0
	No_lesion	9.14715	0	0	0	0	0	0	0	0			No_lesion	0.00416748	0	0	0	0	0	0	0	0	0
	Tumor	8.30191	0	0	0	0	0	0	0	0			Tumor	0.00655322	0	0	0	0.000132369	0.000397053	0	0	0	0.000463213
	Tumor	9.61715	0	0	0	0	0	0	0	0			Tumor	0.0323441	0	0	0	0	0	0	0	0	0
	No_lesion	0	0	0	0	0	0	0	0	0			No_lesion	0	0	0	0	0	0	0	0	0	0
	No_lesion	0	0	0	0	0	0	0	0	0			No_lesion	0	0	0	0	0	0	0	0	0	0
	Polyp	8.67001	0	0	0	0	0	0	0	0			Polyp	0.000952721	0	0	0	0	0	0	0	0	0
	Polyp	0	0	0	0	0	0	0	0	0			Polyp	0	0	0	0	0	0	0	0	0	0
	Polyp	8.72816	0	0	0	0	0	0	0	0			Polyp	0.004815	0	0	0	0	0	0	0	0	0
	Tumor	8.82486	0	0	7.82486	0	7.82486	0	0	0			Tumor	0.00186505	0	0	0.000391348	0	0.000481638	0	0	0	0
	No_lesion	0	0	0	0	0	0	0	0	0			No_lesion	0.000333731	0	0	0	0	0	0	0	0	0
	No_lesion	0	0	0	0	0	0	0	0	0			No_lesion	0	0	0	0	0	0	0	0	0	0
	No_lesion	7.82499	0	0	0	0	0	0	0	0			No_lesion	0.000559193	0	0	0	0	0	0	0	0	0
	Tumor	8.72792	0	0	0	0	0	0	0	0			Tumor	0.0040245	0	0	0	0	0	0	0	0	0
	Polyp	0	0	0	0	0	0	0	0	0			Polyp	0	0	0	0	0	0	0	0	0	0
	No_lesion	0	0	0	0	0	0	0	0	0			No_lesion	0.000233369	0	0	0	0	0	0	0	0	0
	No_lesion	7.8245	0	0	0	0	0	0	0	0			No_lesion	0.000820824	0	0	0	0	0	0	0	0	7.46482202966315e-05
	No_lesion	0	0	0	0	0	0	0	0	0			No_lesion	0	0	0	0	0	0	0	0	0	0
	No_lesion	0	0	0	0	0	0	0	0	0			No_lesion	0	0	0	0	0	0	0	0	0	0
	No_lesion	8.42699	0	0	0	0	0	0	0	0			No_lesion	0.000892658	0	0	0	0	0	0	0	0	0
	No_lesion	9.9356	0	0	0	0	0	0	0	0			No_lesion	0.0520686	0	0	0	0	0	0	0	0	0
	No_lesion	0	0	0	0	0	0	0	0	0			No_lesion	0	0	0	0	5.30419561998812e-05	0	0	0	0	0
	No_lesion	0	0	0	0	0	0	0	0	0			No_lesion	0	0	0	0	0	0	0	0	0	0
	Polyp	9.02899	0	0	0	0	0	0	0	0			Polyp	0.00322637	0	0	0	0	0	0	0	0	0
	No_lesion	7.8253	0	0	0	0	0	0	0	0			No_lesion	0.0010714	0	0	0	0.000196874	0	0	0	0	0
	Tumor	9.31632	9.41602	9.02908	8.60311	0	8.67005	9.02908	10.5325	0			Tumor	0.0118835	0.0199847	0.0133231	0.0063718	0	0.00530149	0.0485915	0.19162	0.000470889	0.0022851
	No_lesion	0	0	0	0	0	0	0	0	0			No_lesion	0.000467279	7.0105742857476e-05	0	0	0	0	0.000233667	0	0	0
	No_lesion	0	0	0	0	0	0	0	0	0			No_lesion	0	0	0	0	0	0	0	0	0	0
	No_lesion	8.93871	0	0	0	0	0	0	0	0			No_lesion	0.00546591	0	0	0	0	0	0	0	0	0
	No_lesion	0	0	0	0	0	0	0	0	0			No_lesion	0	0	0	0	0	0	0	0	0	0
	No_lesion	7.82509	0	0	0	0	0	0	0	0			No_lesion	0.0016798	0	0	0	0	0	0	0	0	0
	Polyp	7.82484	0	0	0	0	0	0	0	0			Polyp	0.000594509	0	0	0	0	0	0	0	0	4.75737393049119e-05
	No_lesion	9.10369	0	0	0	0	0	0	0	0			No_lesion	0.00286725	0	0	0	0	0	0	0	0	0
	No_lesion	7.82478	0	0	0	0	0	0	0	0			No_lesion	0.00134882	0	0	0	0	0	0	0	0	0
	No_lesion	0	0	0	0	0	0	0	0	0			No_lesion	0	0	0	0	0	0	0	0	0	0
	Polyp	9.00087	0	0	0	0	0	0	0	0			Polyp	0.00903223	0	0	0	0	0	0	0	0	0
	No_lesion	0	0	0	0	0	0	0	0	0			No_lesion	0.00131239	0	0	0	0	0	0	0	0	0
	Polyp	8.52395	0	0	0	0	0	0	0	0			Polyp	0.00136872	0	0	0	0	0	0	0	0	0
	No_lesion	0	0	0	0	0	0	0	0	0			No_lesion	0	0	0	0	0	0	0	0	0	0
	No_lesion	8.1258	0	0	0	0	0	0	0	0			No_lesion	0.000244509	0	0	0	0	0	0	0	0	0
	No_lesion	8.60305	0	0	0	0	0	0	0	0			No_lesion	0.00123171	0	0	0	0	0	0	0	0	0
	Polyp	0	0	0	0	0	0	0	0	0			Polyp	0	0	0	0	0	0	0	0	0	0
	No_lesion	7.82507	0	0	0	0	0	0	0	0			No_lesion	0.000522474	0	0	0	0	0	0	0	0	0
	No_lesion	0	0	0	0	0	0	0	0	0			No_lesion	0	0	0	0	0	0	0	0	0	0
	No_lesion	0	0	0	0	0	0	0	0	0			No_lesion	0	0	0	0	0	0	0	0	0	0
	Polyp	0	0	0	0	0	0	0	0	0			Polyp	0	0	0	0	0	0	0	0	0	0
	No_lesion	0	0	0	0	0	0	0	0	0			No_lesion	0	0	0	0	0	0	0	0	0	0
	Polyp	0	0	0	0	0	0	0	0	0			Polyp	0	0	0	0	0	0	0	0	0	0
	No_lesion	8.42702	0	0	0	0	0	0	0	0			No_lesion	0.00200575	0	0	0	0	0	0	0	0	0
	No_lesion	8.66999	0	0	0	0	0	0	0	0			No_lesion	0.00253727	0	0	0	0	0	0	0	0	0
	Polyp	9.22301	0	0	0	0	0	0	0	0			Polyp	0.00733489	0	0	0	0	0	0	0	0	0
	No_lesion	0	0	0	0	0	0	0	0	0			No_lesion	0	0	0	0	0	0	0	0	0	0
	Tumor	8.12589	0	0	0	0	0	0	7.82486	0			Tumor	0.000272081	0	0.000176061	0	0	0.000128047	0	6.40256102659331e-05	0	0
	Tumor	9.25605	0	0	0	0	0	0	0	0			Tumor	0.0123013	0	0	0	0	0	0	0	0	7.47845271162509e-05
	Tumor	9.24003	0	0	0	0	0	0	0	0			Tumor	0.00871756	0	0	0	0	0	0	0	0	0
	Polyp	7.82475	0	0	0	0	0	0	0	0			Polyp	0.00141929	0	0	0	0	0	0	0	0	0
	Polyp	0	0	0	0	0	0	0	0	0			Polyp	0	0	0	0	0	0	0	0	0	3.07843861617722e-05
	Polyp	0	0	0	0	0	0	0	0	0			Polyp	0	0	0	0	0	0	0	0	0	0
	No_lesion	0	0	0	0	0	0	0	0	0			No_lesion	0	0	0	0	0	0	0	0	0	0
	Tumor	9.43759	0	0	0	0	0	0	0	0			Tumor	0.0147411	0.000186194	0	0	0	0	0	0	0	0
	Polyp	0	0	0	0	0	0	0	0	0			Polyp	0	0	0	0	0	0	0	0	0	0
	No_lesion	0	0	0	0	0	0	0	0	0			No_lesion	0	0	0	0	0	0	0	0	0	0
	No_lesion	9.50614	0	0	0	8.12592	0	0	0	0			No_lesion	0.00931377	0	0	0	0	0	0	0	0	0
	No_lesion	0	0	0	0	0	0	0	0	0			No_lesion	0	0	0	0	0.00021042	0	0	0	0	0
	Tumor	9.69399	0	0	0	0	0	0	0	0			Tumor	0.0231063	0	0	0	0	0	0	0	0	0
	Tumor	9.40465	0	0	7.82487	0	0	0	0	0			Tumor	0.00873697	0	0	4.88860100557227e-05	0	0	0	0	0	0
	Polyp	0	0	0	0	0	0	0	0	0			Polyp	0	0	0	0	0	0	0	0	0	0
	Tumor	0	0	0	0	0	0	0	0	0			Tumor	0	0	0.000735132	0	0	0	0	0	0	0.00014707
	No_lesion	8.30207	0	0	0	0	0	0	0	0			No_lesion	0.00052909	0	0	0	0	0	0	0	0	0
	Tumor	10.1633	8.12584	0	0	7.82481	0	0	8.12584	0			Tumor	0.034941	9.47343491668847e-05	0	0	0	0.00012631	0	0.000615613	0	0
	No_lesion	0	0	0	0	0	0	0	0	0			No_lesion	0.000336289	0	0	0	0	0	0	0	0	0
	No_lesion	8.90416	0	0	0	0	0	0	0	0			No_lesion	0.00265231	0	0	0	0	0	0	0	0	0
	No_lesion	9.14718	0	0	0	0	0	0	0	0			No_lesion	0.00528532	0	0	0	0	0	0	0	0	0
	No_lesion	8.77918	0	0	0	0	0	0	0	0			No_lesion	0.00189246	0	0	0	8.16453164618591e-05	0	0	0	0	3.26589265040214e-05
	Polyp	8.12605	0	0	0	0	0	0	0	0			Polyp	0.000452395	0	0	0	3.77073906530633e-05	0	0	0	0	0
	Tumor	8.12633	0	7.8253	0	0	0	0	0	7.8253			Tumor	0.000518157	0	0.00152492	0.000532547	0.000518157	0.000143959	0	0	0.00188423	0.00212849
	Polyp	0	0	0	0	0	0	0	0	0			Polyp	0	0	0	0	0	0	0	0	0	0
	No_lesion	8.12592	0	0	0	0	0	0	0	0			No_lesion	0.000197105	0	0	0	0	0	0	2.62829358054142e-05	0	0
	Tumor	7.82477	0	0	0	0	0	8.30189	0	0			Tumor	0.00150266	0	0	0	0	0	0.00323669	0	0	0
	Polyp	8.93885	0	0	0	0	0	0	0	0			Polyp	0.00151567	0	0	0	0	0	0	0	0	0
	Tumor	9.9862	0	0	0	0	0	0	0	0			Tumor	0.0308394	0	0	0	8.21577923019828e-05	0	0	0	0	0
	No_lesion	8.97101	0	0	0	0	0	0	0	0			No_lesion	0.00216739	0	0	0	0	0	0	0	0	0
	Polyp	0	0	0	0	0	0	0	0	0			Polyp	0.000228371	0	0	0	0	0	0	0	0	0
	No_lesion	9.00105	0	0	0	0	0	0	0	0			No_lesion	0.0029869	0	0	0	8.49783730551215e-05	0	0	0	0	0
	No_lesion	0	0	0	0	0	0	0	0	0			No_lesion	0	0	0	0	0	0	0	0	0	0
	No_lesion	7.8248	0	0	0	0	0	0	0	0			No_lesion	0.000421211	0	0	0	0	0	0	0	0	0
	Tumor	0	0	0	0	0	0	0	0	0			Tumor	0	0	0	0	0	0	0	0	0	0
	Polyp	8.30203	0	0	0	0	0	0	0	0			Polyp	0.000202577	0	0	0	0.000141808	0	0	0	0	0
	Polyp	8.12589	0	0	0	0	0	0	0	0			Polyp	0.000514172	0	0	0	0	0	0	0	0	0
	Polyp	0	0	0	0	0	0	0	0	0			Polyp	0	0	0	0	0	0	0	0	0	0
	No_lesion	0	0	0	0	0	0	0	0	0			No_lesion	0	0	0	0	0	0	0	0	0	0
	No_lesion	0	0	0	0	0	0	0	0	0			No_lesion	0	0	0	0	0	0	0	0	0	0
	Polyp	0	0	0	0	0	0	0	0	0			Polyp	0	0	0	0	0	0	0	0	0	0
	No_lesion	0	0	0	0	0	0	0	0	0			No_lesion	0	0	0	0	0	0	0	0	0	0
	Polyp	0	0	0	0	0	0	0	0	0			Polyp	0	0	0	5.84493390519886e-05	0	0	0	0	0	9.74136672145356e-05
	No_lesion	0	0	0	0	0	0	0	0	0			No_lesion	0	0	0	0	6.00702822482943e-05	0	0	0	0	0
	Tumor	0	0	0	0	0	0	0	0	7.82487			Tumor	0	0	0	0	0	0	0	0	8.55651579199225e-05	0
	No_lesion	0	0	0	0	0	0	0	0	0			No_lesion	0	0	0	0	0	0	0	0	0	8.14813306351931e-05
	No_lesion	7.82466	0	0	0	0	0	0	0	0			No_lesion	0.000816818	0	0	0	0	0	0	0	0	0
	No_lesion	8.12598	0	0	0	0	0	0	0	0			No_lesion	0.000287332	0	0	0	0	0	0	0	0	0
	No_lesion	0	0	0	0	0	0	0	0	0			No_lesion	0	0	0	0	0	0	0	0	0	5.02348479245607e-05
	No_lesion	9.05528	0	0	0	0	0	0	0	0			No_lesion	0.00136846	0	0	0	0	0	0	0	0	0
	Polyp	7.82493	0	0	0	0	0	0	0	0			Polyp	0.000294493	0	0	0	0	0	0	0	0	0
	No_lesion	0	0	0	0	0	0	0	0	0			No_lesion	0	0	0	0	0	0	0	0	0	0
	Polyp	0	0	0	0	0	0	0	0	0			Polyp	0	0	0	0	0	0	0	0	0	0
	Polyp	8.30197	0	0	0	0	0	0	0	0			Polyp	0.0009538	0	0	0	0	0	0	0	0	0.000119275
	No_lesion	7.82469	0	0	0	0	0	0	0	0			No_lesion	0.000519019	0	0	0	0	0	0	0	0	0
	Tumor	8.12573	0	0	0	7.8247	0	0	0	0			Tumor	0.00121616	0	0	0	0.000146017	0	0	0	0	0
	Polyp	8.72816	0	0	0	0	0	0	0	0			Polyp	0.00409256	0	0	0	0	0	0	0	0	0
	Polyp	7.82497	0	0	0	0	0	0	0	0			Polyp	0.000402246	0	0	0	0	0	0	0	0	0
	Polyp	0	0	0	0	0	0	0	0	0			Polyp	0.000445534	0	0	0	0	0	0	0	0	0
	Polyp	8.4268	0	0	0	0	0	0	0	0			Polyp	0.00229877	0	0	0	0	0	0	0	0	0
	Polyp	8.77882	0	0	0	0	0	0	0	0			Polyp	0.0046889	0	0	0	0	0	0	0	0	0
	Polyp	0	0	0	0	0	0	0	0	0			Polyp	0	0	0	0	0	0	0	0	0	0
	No_lesion	9.02905	0	0	0	0	0	0	0	0			No_lesion	0.00232537	0	0	0	0	0	0	0	0	6.12632481966238e-05
	Polyp	7.82529	0	0	0	0	0	0	0	0			Polyp	0.00240821	0	0	0	0	0	0	0	0	0
	Polyp	9.8026	0	0	0	0	0	0	0	0			Polyp	0.0242334	0	0	0	0	0	0	0	0	0
	No_lesion	0	0	0	0	0	0	0	0	0			No_lesion	0	0	0	0	0	0	0	0	0	0
	Polyp	0	0	0	0	0	0	0	0	0			Polyp	0	0	0	0	0	0	0	0	0	5.97121872751687e-05
	Polyp	8.60327	0	0	0	0	0	0	0	0			Polyp	0.0053093	0	0	0	0	0	0	0	0	0
	Polyp	9.27208	0	0	0	0	0	0	0	0			Polyp	0.0066583	0	0	0	0	0	0	0	0	0
	Tumor	8.66976	0	0	0	0	0	0	0	0			Tumor	0.0034953	0	0	0	0	0	0	0	0	0
	No_lesion	0	0	0	0	0	0	0	0	0			No_lesion	0	0	0	0	0	0	0	0	0	0
	Tumor	0	0	0	0	0	0	0	8.12577	0			Tumor	0.000721687	0	0	0	0	0	0	0.00010313	0	0
	Polyp	0	0	0	0	0	0	0	0	0			Polyp	0	0	0	0	0	0	0	0	0	0.000110047
	Polyp	8.52351	0	0	0	0	0	0	7.82454	0			Polyp	0.0039604	0.000229353	0	0	0	0	0.000275217	0.000733743	0	0
	Polyp	0	0	0	0	0	0	0	0	0			Polyp	0	0	0	0	0	0	0	0	0	0
	Polyp	0	0	0	0	0	0	0	0	0			Polyp	0	0	0	0	0	0	0	0	0	0
	Polyp	8.67002	0	0	0	0	0	0	0	0			Polyp	0.00137592	0	0	0	0	0	0	0	0	0
	Polyp	0	0	0	0	0	0	0	0	0			Polyp	0	0	0	0	0	0	0	0	0	0
	Polyp	0	0	0	0	0	0	0	0	0			Polyp	0	0	0	0	0	0	0	0	0	0
	Polyp	9.14726	0	0	0	0	0	0	0	0			Polyp	0.00600044	0	0	0	0	0	0	0	0	0
	No_lesion	9.10366	0	0	0	0	0	0	0	0			No_lesion	0.00348584	0	0	0	0	0	0	0	0	0
	Polyp	0	0	0	0	0	0	0	0	0			Polyp	0.00105747	0	0	0	0	0	0	0	0	0
	Polyp	8.86639	0	0	0	0	0	0	0	0			Polyp	0.0031924	0	0	0	0	0	0	0	0	0
	No_lesion	0	0	0	0	0	0	0	0	0			No_lesion	0	0	0	0	0	0	0	0	0	0
	Tumor	0	0	0	0	0	0	0	0	0			Tumor	0	0	0	0	0	0	0	0	0	0
	Polyp	8.12612	0	0	0	0	0	0	0	0			Polyp	0.00129396	0	0	0	0	0	0	0	0	0
	Polyp	0	0	0	0	0	0	0	0	0			Polyp	0.000654158	0	0	0	0	0	0	0	0	0
	Polyp	8.12579	0	0	0	0	0	0	0	0			Polyp	0.00148356	0	0	0	0	0	0	0	0	0
	Polyp	0	0	0	0	0	0	0	0	0			Polyp	0	0	0	0	0	0	0	0	0	0
	Polyp	8.30177	0	0	0	0	0	0	0	0			Polyp	0.00136705	0	0	0	0	0	0	0	0	0
	Polyp	9.67621	0	0	0	0	0	0	0	0			Polyp	0.00954191	0	0	0	0	0	0	0	0	0
	Polyp	0	0	0	0	0	0	0	0	0			Polyp	0.0004302	0	0	0	0	0	0	0	0	0
	Polyp	0	0	0	0	0	0	0	0	0			Polyp	0	0	0	0	0	0	0	0	0	0
	Tumor	8.30202	0	0	0	0	0	0	0	0			Tumor	0.000991594	0	0	0	0	0	0	0	0	0
	No_lesion	8.12588	0	0	0	0	0	0	0	0			No_lesion	0.000300461	0	0	0	0	0	0	0	0	0
	Polyp	0	0	0	0	0	0	0	0	0			Polyp	0	0	0	0	0	0	0	0	0	0
	Polyp	0	0	0	0	0	0	0	0	0			Polyp	0	0	0	0	0	0	0	0	0	0
	Polyp	0	0	0	0	0	0	0	0	0			Polyp	0	0	0	0	0	0	0	0	0	0
	Polyp	0	0	0	0	0	0	0	0	0			Polyp	0	0	0	0	0	0	0	0	0	0
	No_lesion	0	0	0	0	0	0	0	0	0			No_lesion	0	0	0	0	0	0	0	0	0	0
	Polyp	0	0	0	0	0	0	0	0	0			Polyp	0	0	0	0	0	0	0	0	0	0
	Polyp	0	0	0	0	0	0	0	0	0			Polyp	0	0	0	0	0	0	0	0	0	0
	No_lesion	0	0	0	0	0	0	0	0	0			No_lesion	0	0	0	0	8.90257908303807e-05	0	0	0	0	0
	Polyp	0	0	0	0	0	0	0	0	0			Polyp	0	0	0	0	0	0	0	0	0	0
	Polyp	8.30201	0	0	0	0	0	0	0	0			Polyp	0.000752216	0	0	0	0	0	0	0	0	0
	Polyp	0	0	0	0	0	0	0	0	0			Polyp	0	0	0	0	0	0	0	0	0	0
	Polyp	8.66996	0	0	0	0	0	0	0	0			Polyp	0.00117647	0	0	0	0	0	0	0	0	0
	Polyp	0	0	0	7.82486	0	0	7.82486	0	0			Polyp	0	0	0	0.000507824	0	0	0.000412626	0	0	0
	Polyp	8.72799	0	0	0	0	0	0	0	0			Polyp	0.00135169	0	0	0	0	0	0	0	0	0
	Polyp	0	0	0	0	0	0	0	0	0			Polyp	0	0	0	0	0	0	0	0	0	0
	Tumor	0	0	0	0	0	0	0	0	0			Tumor	0	0	0	0	0	0	0.000148041	0	0	0
	Polyp	0	0	0	0	0	0	0	0	0			Polyp	0	0	0	0	0	0	0	0	0	0
	Polyp	9.87025	0	0	0	0	0	0	0	0			Polyp	0.0227425	0	0	0	0	0	0	0	0	9.26254689827333e-05
	Polyp	8.42669	0	0	0	0	0	0	0	0			Polyp	0.00149109	0	0	0	0	0	0	0	0	6.48760866972266e-05
	Polyp	9.50608	0	0	0	0	0	0	0	0			Polyp	0.00923373	0	0	0	0	0	0	0	0	0
	Polyp	9.36877	0	0	0	0	0	0	0	0			Polyp	0.0156038	0	0	0	0	0	0	0	0	0
	Polyp	0	7.82507	0	0	0	0	0	0	0			Polyp	0	0.000746965	0	0	0	0.000342428	0	0	0	0
	Polyp	7.82481	0	0	0	0	0	0	0	0			Polyp	0.000454418	0	0	0	0	0	0	0	0	0
	Polyp	9.27197	0	0	0	0	0	0	0	0			Polyp	0.00697747	0	0	0	0	0	0	0	0	0
	Polyp	7.82497	0	0	0	0	0	0	0	0			Polyp	0.000587855	0	0	0	0	0	0	0	0	0
	No_lesion	8.12605	0	0	0	0	0	0	0	0			No_lesion	0.000452435	0	0	0	0	0	0	0	0	0
	Polyp	8.72802	0	0	0	0	0	0	0	0			Polyp	0.0010629	0	0	0	0	0	0	0	0	0
	No_lesion	10.2766	0	0	0	0	0	0	0	0			No_lesion	0.0520829	0	0	0	0	0	0	0	0	0
	Polyp	0	0	0	0	0	0	0	0	0			Polyp	0	0	0	0	0	0	0	0	0	0
	Polyp	8.30199	0	0	0	0	0	0	0	0			Polyp	0.000333581	0	0	0	0	0	0	0	0	0
	No_lesion	0	0	0	0	0	0	0	0	0			No_lesion	0	0	0	0	0	0	0	0	0	0
	Polyp	8.86639	0	0	0	0	0	0	0	0			Polyp	0.00322248	0	0	0	0	0	0	0	0	5.51724138071503e-05
	Polyp	9.10373	0	0	0	0	0	0	0	0			Polyp	0.00346979	0	0	0	0	0	0	0	0	0
	Polyp	9.14716	0	0	0	0	0	0	0	0			Polyp	0.00576301	0	0	0	0	0	0	0	0	0
	Tumor	0	0	0	0	0	0	0	0	0			Tumor	0	0	0	0	0	0	0	0	0	0
	Polyp	0	0	0	0	0	0	0	0	0			Polyp	0	0	0	0	0	0	0	0	0	0
	No_lesion	0	0	0	0	0	0	0	0	0			No_lesion	0	0	0	0	0	0	0	0	0	0
	Polyp	9.00091	0	0	0	0	0	0	0	0			Polyp	0.00804405	0	0	0	0	0	0	0	0	0
	No_lesion	9.22278	0	0	0	0	0	0	0	0			No_lesion	0.00452652	0	0	0	0	0	0	0	0	0
	Polyp	0	0	0	0	0	0	0	0	0			Polyp	0	0	0	0	0	0	0	0	0	0
	No_lesion	8.90404	0	0	0	0	0	0	0	0			No_lesion	0.0118531	0	0	0	0	0	0	0	0	0
	No_lesion	0	0	0	0	0	0	0	0	0			No_lesion	0	0	0	0	0	0	0	0	0	0
	No_lesion	0	0	0	0	0	0	0	0	0			No_lesion	0	0	0	0	0	0	0	0	0	0.000105351
	Polyp	0	0	0	0	0	0	0	0	0			Polyp	0	0	0	0	0	0	0	0	0	0
	Polyp	8.77925	0	0	0	0	0	0	0	0			Polyp	0.00158361	0	0	0	0	0	0	0	0	0
	Polyp	0	0	0	0	0	0	0	0	0			Polyp	0	0	0	0	0	0	0	0	0	0
	Polyp	0	0	0	0	0	0	0	0	0			Polyp	0	0	0	0	0	0	0	0	0	0
	Polyp	8.93883	0	0	0	0	0	0	0	0			Polyp	0.00222327	0	0	0	0	0	0	0	0	0
	Polyp	0	0	0	0	0	0	0	0	0			Polyp	0.000373184	0	0	0	0	0	0	0	0	0.000159953
	Polyp	0	0	0	0	0	0	0	0	0			Polyp	0	0	0	0	0	0	0	0	0	0
	No_lesion	0	0	0	0	0	0	0	0	0			No_lesion	0	0	0	0	0	0	0	0	0	0
	No_lesion	8.77912	0	0	0	0	0	0	0	0			No_lesion	0.00099823	0	0	0	0	0	0	0	0	3.02640538724238e-05
	Polyp	0	7.82475	0	7.82475	0	0	0	0	0			Polyp	0	8.01635336513869e-05	0	0.000260508	0	0.000500917	0	0	0	0
	Polyp	9.90753	0	0	0	0	0	0	0	0			Polyp	0.057323	0	0	0	0	0	0	0	0	0
	Polyp	8.52409	0	0	0	0	0	0	0	0			Polyp	0.00469491	0	0	0	0	0	0	0	0	0
	No_lesion	0	0	0	0	0	0	0	0	0			No_lesion	0	0	0	0	0	0	0	0	0	0
	Polyp	8.42679	0	0	0	0	0	0	0	0			Polyp	0.00121655	0	0	0	0	0	0	0	0	0
	Polyp	0	0	0	0	0	0	0	0	0			Polyp	0	0	0	0	0	0	0	0	0	0
	Polyp	0	0	0	0	0	0	0	0	0			Polyp	0	0	0	0	0	0	0	0	0	0
	Polyp	0	0	0	0	0	0	0	0	0			Polyp	0	0	0	0	0	0	0	0	0	0
	Polyp	0	0	0	0	0	0	0	0	0			Polyp	0	0	0	0	1.36803818196658e-05	0	0	0	0	0
	Polyp	8.93891	0	0	0	0	0	0	0	0			Polyp	0.0031682	0	0	0	0	0	0	0	0	0
	No_lesion	8.66987	0	0	0	0	0	0	0	0			No_lesion	0.00203025	0	0	0	0	0	0	0	0	0
	Polyp	9.22284	0	0	0	0	0	0	0	0			Polyp	0.0169478	0	0	0	0	0	0	0	0	0
	Polyp	8.77904	0	0	0	0	0	0	0	0			Polyp	0.00263574	0	0	0	0	0	0	0	0	0
	Polyp	9.14712	0	0	0	0	0	0	0	0			Polyp	0.0042419	0	0	0	0	0	0	0	0	0
	No_lesion	0	0	0	0	0	0	0	0	0			No_lesion	0	0	0	0	0	0	0	0	0	0
	No_lesion	0	0	0	0	0	0	0	0	0			No_lesion	0.00176873	0	0	0	0	0	0	0	0	0
	Polyp	9.12584	0	0	0	0	0	0	0	0			Polyp	0.00403094	0	0	0	0	0	0	0	0	0
	No_lesion	0	0	0	0	0	0	0	0	0			No_lesion	0	0	0	0	0	0	0	0	0	0
	Polyp	8.60302	0	0	0	0	0	0	0	0			Polyp	0.000939502	0	0	0	0	0	0	0	0	0
	Polyp	0	0	0	0	0	0	0	0	0			Polyp	0	0	0	0	0	0	0	0	0	0
	No_lesion	9.10352	0	0	0	0	0	0	0	0			No_lesion	0.00667995	0	0	0	0	0	0	0	0	0
	Polyp	0	0	0	0	0	0	0	0	0			Polyp	0	0	0	0	0	0	0	0	0	0
	Polyp	8.42688	0	0	0	0	0	0	0	0			Polyp	0.00173059	0	0.000213157	0	0	0	0	0	0	0
	Polyp	9.10368	0	0	0	0	0	0	0	0			Polyp	0.0024154	0	0	0	0	0	0	0	0	0
	Tumor	8.42737	0	0	0	0	0	0	0	0			Tumor	0.00142559	0	0	0	0	0	0	0	0	0
	No_lesion	8.77919	0	0	0	0	0	0	0	0			No_lesion	0.00115813	0	0	0	0	0	0	0	0	0
	Polyp	0	0	0	0	0	0	0	0	0			Polyp	0	0	0	0	0	0	0	0	0	0
	Polyp	8.60306	0	0	0	0	0	0	0	0			Polyp	0.00107226	0	0	0	0	0	0	0	0	0
	Polyp	8.42703	0	0	0	0	0	0	0	0			Polyp	0.000721917	0	0	0	0	0	0	0	0	0
	Polyp	8.52398	0	0	0	0	0	0	0	0			Polyp	0.00104507	0	0.000139405	0	0	0	0	0	0	0
	Polyp	0	0	0	0	0	0	0	0	0			Polyp	0	0	0	0	0	0	0	0	0	0
	Polyp	0	0	0	0	0	0	0	0	0			Polyp	0	0	0	0	0	0	0	0	0	0
	Polyp	0	0	0	0	0	0	0	0	0			Polyp	0	0	0	0	0	0	0	0	0	0
	Polyp	9.00101	0	0	0	0	0	0	0	0			Polyp	0.00319842	5.20887592574849e-05	0	5.20887592574849e-05	0	0	0	0	0	0
	Polyp	0	0	0	0	0	0	0	0	0			Polyp	0	0	0	0	0	0	0	0	0	0
	Polyp	7.82451	0	0	0	0	0	0	0	0			Polyp	0.00174354	0	0	0	0	0	0	0	0	0
	Polyp	7.82484	0	0	0	0	0	0	0	0			Polyp	0.000358423	0	0	0	0	0	0	0	0	0
	Polyp	0	0	0	0	0	0	0	0	0			Polyp	0	0	0	0	0	0	0	0	0	0
	Polyp	8.5238	0	0	0	0	0	0	0	0			Polyp	0.000907756	0	0	0	0	0	0	0	0	0
	No_lesion	8.42711	0	0	0	0	0	0	0	0			No_lesion	0.00056295	0	0	0	0	0	0	0	0	0
	Polyp	0	0	0	0	0	0	0	0	0			Polyp	0	0	0	0	0	0	0	0	0	0
	Polyp	9.12602	0	0	0	0	0	0	0	0			Polyp	0.00333431	0	0	0	0	0	0	0	0	0
	Polyp	8.30202	0	0	0	0	0	0	0	0			Polyp	0.00048048	0	0	0	0	0	0	0	0	0
	No_lesion	0	0	0	0	0	0	0	0	0			No_lesion	0	0	0	0	0	0	0	0	0	0
	No_lesion	0	0	0	0	0	0	0	0	0			No_lesion	0	0	0	0	0	0	0	0	0	0
	Polyp	9.00086	0	0	0	0	0	0	0	0			Polyp	0.00592917	0	0	0	0	0	0	0	0	0
	Polyp	0	0	0	0	0	0	0	0	0			Polyp	0	0	0	0	0	0	0	0	0	0
	Polyp	0	0	0	0	0	0	0	0	0			Polyp	0	0	0	0	0	0	0	0	0	0
	Polyp	7.82489	0	0	0	0	0	0	0	0			Polyp	0.000711512	0	0	0	0	0	0	0	0	5.9311981037443e-05
	Polyp	8.60308	0	0	0	0	0	0	0	0			Polyp	0.000989768	0	0	0	0	0	0	0	0	0
	Polyp	9.60314	0	0	0	0	0	0	0	0			Polyp	0.0155944	0	0	0	0	0	0	0	0	0
	Polyp	8.30193	0	0	0	0	0	0	0	0			Polyp	0.00145808	0	0	0	0	0	0	0	0	0
	Polyp	0	0	0	0	0	0	0	0	0			Polyp	0	0	0	0	0	0	0	0	0	0
	Polyp	8.90392	0	0	0	0	0	0	0	0			Polyp	0.0169991	0	0	0	0	0.000636828	0	0	0	0
	Polyp	8.8249	0	0	0	0	0	0	0	0			Polyp	0.00118262	0	0	0	0	0	0	0	0	0
	No_lesion	0	0	0	8.72891	0	0	0	0	0			No_lesion	0	0	0	0.0340682	0	0	0	0	0	0
	Polyp	9.47818	0	0	0	0	0	0	0	0			Polyp	0.0172644	0	0	0	0	0	0	0	0	0
	Polyp	8.66991	0	0	0	0	0	0	0	0			Polyp	0.00142877	0	0	0	0	0	0.000277384	0	0	0
	Tumor	8.93898	0	0	0	0	0	0	0	0			Tumor	0.00346825	0	0	0	0	0	0	0	0	0
	Polyp	0	0	0	0	0	0	0	0	0			Polyp	0	0	0	0	0	0	0	0	0	0.000138618
	No_lesion	0	0	0	0	0	0	0	0	0			No_lesion	0	0	0	0	0	0	0	0	0	0.000156085
	Polyp	0	0	0	0	0	0	0	0	0			Polyp	0.000825764	0	0	0	0	0	0	0	0	0
	No_lesion	0	0	0	0	0	0	0	0	0			No_lesion	0	0	0	0	0	0	0	0	0	0
	Polyp	8.1258	0	0	0	0	0	0	0	0			Polyp	0.000438297	0	0	0	0	0	0	0	0	0
	No_lesion	7.82523	0	0	0	0	0	0	0	0			No_lesion	0.000903189	0	0	0	0	0	0	0	0	0
	No_lesion	0	0	0	0	0	0	0	0	0			No_lesion	0	0	0	0	0	0	0	0	0	0
	Polyp	0	0	0	0	0	0	0	0	0			Polyp	0	0	0	0	0	0	0	0	0	0
	No_lesion	9.94541	0	0	0	0	0	0	0	0			No_lesion	0.0276097	0	0	0	0	0	0	0	0	0
	No_lesion	8.82481	0	0	0	0	0	0	0	0			No_lesion	0.00254813	0	0	0	0	0	0	0	0	0
	No_lesion	7.82495	0	0	0	0	0	0	0	0			No_lesion	0.000355073	0	0	0	0	0	0	0	0	0
	Polyp	8.60296	0	0	0	0	0	0	0	0			Polyp	0.00091954	0	0	0	0	0	0	0	0	0
	Polyp	7.82523	0	0	0	0	0	0	0	0			Polyp	0.00120761	0	0	0	0	0	0	0	0	0
	Polyp	0	0	0	0	0	0	0	0	0			Polyp	0.000279923	0	0	0	0	0	0	0	0	0
	No_lesion	0	0	0	0	0	0	0	0	0			No_lesion	0	0	0	0	0	0	0	0	0	0
	Polyp	0	0	0	0	0	0	0	0	0			Polyp	0	0	0	0	0	0	0	0	0	0
	No_lesion	0	0	0	0	0	0	0	0	0			No_lesion	0	0	0	0	0	0	0	0	0	0
	Polyp	8.42713	0	0	0	0	0	0	0	0			Polyp	0.0021321	0	0	0	0	0	0	0	0	0
	Polyp	9.02891	0	0	0	0	0	0	0	0			Polyp	0.00453252	0	0	0	0	0	0	0	0	0
	No_lesion	9.0008	0	0	0	0	0	0	0	0			No_lesion	0.00662777	0	0	0	0	0	0	0	0	0
	Polyp	8.12597	0	0	0	0	0	0	0	0			Polyp	0.000833267	0	0	0	0	0	0	0	0	0
	Polyp	7.82479	0	0	0	0	0	0	0	0			Polyp	0.000614711	0	0	0	0	0	0	0	0	0
	No_lesion	0	0	0	0	0	0	0	0	0			No_lesion	0	0	0	0	0	0	0	0	0	0
	Polyp	9.71147	0	0	0	0	0	0	0	0			Polyp	0.0130769	0	0	0	0	0	0	0	0	0
	Polyp	9.54096	0	0	0	0	0	0	0	0			Polyp	0.00807983	0	0	0	0	0	0	0	0	7.60523747721321e-05
	Polyp	8.30194	0	0	0	0	0	0	0	0			Polyp	0.00047934	0	0	0	0	0	0	0	0	0
	Polyp	0	0	0	0	0	0	0	0	0			Polyp	0	0	0	0	0	0	0	0	0	0
	Polyp	8.72816	0	0	0	0	0	0	0	0			Polyp	0.00266318	0	0	0	0	0	0	0	0	0
	Polyp	0	0	0	0	0	0	0	0	0			Polyp	0	0	0	0	0	0	0	0	0	0
	No_lesion	7.82449	0	0	0	0	0	0	0	0			No_lesion	0.00105623	0	0	0	0	0	0	0	0	0
	Polyp	0	0	0	0	0	0	0	0	0			Polyp	0	0	0	0	0	0	0	0	0	0
	Polyp	8.7281	0	0	0	0	0	0	0	0			Polyp	0.00177324	0	0	0	0	0	0	0	0	0
	Polyp	9.41602	0	0	0	0	0	0	0	0			Polyp	0.00865303	0	0	0	0	0	0	0	0	0
	Polyp	8.97102	0	0	0	0	0	0	0	0			Polyp	0.0029777	0	0	0	0	0	0	0	0	0
	Polyp	0	0	0	0	0	0	0	0	0			Polyp	0	0	0	0	0	0	0	0	0	0
	No_lesion	8.12599	0	0	0	0	0	0	0	0			No_lesion	0.00092199	0	0	0	0	0	0	0	0	0
	No_lesion	9.10382	0	0	0	0	0	0	0	0			No_lesion	0.00985601	0	0	0	0	0	0	0	0	0
	Polyp	8.67012	0	0	0	0	0	0	0	0			Polyp	0.0013803	0	0	0	0	0	0	0	0	0
	Polyp	8.30192	0	0	0	0	0	0	0	0			Polyp	0.000604796	0	0	0	0	0	0	0	0	0
	Polyp	8.1258	0	0	0	0	0	0	0	0			Polyp	0.0012182	0	0	0	0	0	0	0	0	0
	Polyp	0	0	0	0	0	0	0	0	0			Polyp	0	0	0	0	0	0	0	0	0	0
	No_lesion	9.45842	0	0	0	0	0	0	0	0			No_lesion	0.0399885	0	0	0	6.34981109524635e-05	0	0	0	0	0
	Polyp	0	0	0	0	0	0	0	0	0			Polyp	0	0	0	0	0	0	0	0	0	0
	Polyp	0	0	0	0	0	0	0	0	0			Polyp	0	0	0	0	0	0	0	0	0	0
	Polyp	0	0	0	0	0	0	0	0	0			Polyp	0	0	0	0	0	0	0	0	0	0
	No_lesion	0	0	0	0	0	0	0	0	0			No_lesion	0	0	0	0	0	0	0	0	0	0
	Polyp	0	0	0	0	0	0	0	0	0			Polyp	0	0	0	0	0	0	0	0	0	0
	Tumor	0	0	0	0	0	0	0	0	0			Tumor	0	0	0	0	0	0	0	0	0	0.000219925
	Polyp	0	0	0	0	0	0	0	0	0			Polyp	0	0	0	0	0.000133336	0	0	0	0	6.66703706007715e-05
	Polyp	7.82513	0	0	0	0	0	0	0	0			Polyp	0.000341093	0	0	0	0	0	0	0	0	0
	Polyp	8.66999	0	0	0	0	0	0	0	0			Polyp	0.00222162	0	0	0	0	0	0	0	0	0
	Polyp	8.1259	0	0	0	0	0	0	0	0			Polyp	0.000459193	0	0	0	0	0	0	0	0	0
	Polyp	8.42708	0	0	0	0	0	0	0	0			Polyp	0.000406445	0	0	0	0	0	0	0	0	0
	No_lesion	8.60295	0	0	0	0	0	0	0	0			No_lesion	0.00519122	0	0	0	0	0	0	0	0	0
	Polyp	8.30213	0	0	0	0	0	0	0	0			Polyp	0.000391786	0	0	0	0	0	0	0	0	0
	Polyp	8.12613	0	0	0	0	0	0	0	0			Polyp	0.00104378	0	0	0	0	0	0	0	0	0
	Polyp	8.971	0	0	0	0	0	0	0	0			Polyp	0.00212228	0	0	0	0	0	0	0	0	0
	Polyp	8.12579	0	0	0	0	0	0	0	0			Polyp	0.00066469	0	0	0	0	0	0	0	0	0
	Polyp	0	0	0	0	0	0	0	0	0			Polyp	0	0	0	0	0	0	0	0	0	0
	Polyp	8.30199	0	0	0	0	0	0	0	0			Polyp	0.00036036	0	0	0	0	0	0	0	0	0
	Polyp	7.82481	0	0	0	0	0	0	0	0			Polyp	0.000309254	0	0	0	0	0	0	0	0	0.000103095
	No_lesion	8.72801	0	0	0	0	0	0	0	0			No_lesion	0.00139609	0	0	0	0	0	0	0	0	0
	Tumor	7.8247	0	0	0	0	0	0	0	0			Tumor	0.000292569	0	0	0	0	0	0	0	0	0
	Polyp	0	0	0	0	0	0	0	0	0			Polyp	0	0	0	0	0	0	0	0	0	0
	Polyp	0	0	0	0	0	0	0	0	0			Polyp	0	0	0	0	0	0	0	0	0	0
	No_lesion	0	0	0	0	0	0	0	0	0			No_lesion	0	0	0	0	0	0	0	0	0	0
	No_lesion	0	0	0	0	0	0	0	0	0			No_lesion	0	0	0	0	0	0	0	0	0	0
	Polyp	0	0	0	0	0	0	0	0	0			Polyp	0	0	0	0	0	0	0	0	0	0
	Tumor	7.82485	0	0	0	0	0	0	0	0			Tumor	0.000469291	0	0	0	0	0	0	0	0	0
	No_lesion	0	0	0	0	0	0	0	0	0			No_lesion	0	0	0	0	0	0	0	0	0	0
	No_lesion	0	0	0	0	0	0	0	0	0			No_lesion	0	0	0	0	0	0	0	0	0	0
	No_lesion	8.77928	0	0	0	0	0	0	7.82504	0			No_lesion	0.00378683	0	0	0	0	0	0	0.000238755	0	0
	No_lesion	0	0	0	0	0	0	0	0	0			No_lesion	0	0	0	0	0	0	0	0	0	0
	No_lesion	9.36898	0	0	0	0	0	0	0	0			No_lesion	0.00442075	0	0	0	0	0	0	0	0	0
	Polyp	9.30207	0	0	0	0	0	0	0	0			Polyp	0.00745143	0	0	0	0	0	0	0	0	0
	Polyp	8.60307	0	0	0	0	0	0	0	0			Polyp	0.00126138	0	0	0	0	0	0	0	0	0
	Polyp	8.42706	0	0	0	0	0	0	0	0			Polyp	0.00070871	0	0	0	0	0	0	0	0	0
	Polyp	9.40456	0	0	7.82478	0	0	0	8.3019	0			Polyp	0.0118833	0	0	0.000135641	0	0	0	0.000271265	0	0
	Polyp	0	0	0	0	0	0	0	0	0			Polyp	0	0	0	0	0	0	0	0	0	6.25615840797485e-05
	Polyp	7.82491	0	0	0	0	0	0	0	0			Polyp	0.000310194	0	0	0	0	0	0	0	0	0
	Polyp	8.52389	0	0	0	0	0	0	0	0			Polyp	0.00189095	0	0	0	0	0	0	0	0	0
	Polyp	0	0	0	0	0	0	0	0	0			Polyp	0	0	0	0	0	0	0	0	0	0
	Polyp	8.97091	0	0	0	0	0	0	0	0			Polyp	0.00295275	0	0	0	0	0	0	0	0	0
	Polyp	8.42703	0	0	0	0	0	0	0	0			Polyp	0.00144536	0	0	0	0	0	0	0	0	0
	Polyp	8.86633	0	0	0	0	0	0	0	0			Polyp	0.00226952	0	0	0	0	0	0	0	0	0
	No_lesion	0	0	0	0	0	0	0	0	0			No_lesion	0	0	0	0	0	0	0	0	0	0
	Polyp	0	0	0	0	0	0	0	0	0			Polyp	0	0	0	0	0	0	0	0	0	0
	No_lesion	8.93882	0	0	0	0	0	0	0	0			No_lesion	0.00337656	0	0	0	0	0	0	0	0	0
	Polyp	0	0	0	0	0	0	0	0	0			Polyp	0	0	0	0	0	0	0	0	0	0
	Polyp	0	0	0	0	0	0	0	0	0			Polyp	0	0	0	0	0	0	0	0	0	0
	Polyp	0	0	0	0	0	0	0	0	0			Polyp	0	0	0	0	0	0	0	0	0	6.32811264252339e-05
	Polyp	0	0	0	0	0	0	0	0	0			Polyp	0	0	0	0	0	0	0	0	0	0
	Tumor	0	0	0	0	0	0	0	0	0			Tumor	0	0	0	0	0	0	0	0	0	0
	Polyp	0	0	0	7.82487	0	0	0	0	0			Polyp	0	0	0	0.000132045	0	0	0	0	0	0
	Polyp	0	0	0	0	0	0	0	0	0			Polyp	0	0	0	0	0	0	0	0	0	0
	No_lesion	0	0	0	0	0	0	0	0	0			No_lesion	0	0	0	0	0	0	0	0	0	0
	No_lesion	0	0	0	0	0	0	0	0	0			No_lesion	0	0	0	0	0	0	0	0	0	0
	No_lesion	0	0	0	0	0	0	0	0	0			No_lesion	0	0	0	0	0	0	0	0	0	0
	No_lesion	8.60296	0	0	0	0	0	0	0	0			No_lesion	0.00111331	0	0	0.00013679	0	0.000175869	0	0	0	0
	No_lesion	8.12603	0	0	0	0	0	0	0	0			No_lesion	0.000429535	0	0	0	0	0	0	0	0	0
	Polyp	8.42697	0	0	0	0	0	0	0	0			Polyp	0.000513201	0	0	0	0	0	0	0	0	0
	Polyp	8.82483	0	0	0	0	0	0	0	0			Polyp	0.000879682	0	0	0	0	0	0	0	0	0
	No_lesion	8.30193	0	0	0	0	0	0	0	0			No_lesion	0.0016058	0	0	0	0	0	0	0	0	0
	No_lesion	0	0	0	0	0	0	0	0	0			No_lesion	0	0	0	0	0	0	0	0	0	0.000178551
	Polyp	7.82471	0	0	0	0	0	0	0	0			Polyp	0.000218694	0	0	0	0	0	0	0	0	0
	Polyp	0	0	0	0	0	0	0	0	0			Polyp	0	0	0	0	0	0	0	0	0	0
	Polyp	7.82492	0	0	0	0	0	0	0	0			Polyp	0.000686725	8.58663919469307e-05	0	0	0	0	0	0	0	0
	No_lesion	0	0	0	0	0	0	0	0	0			No_lesion	0	0	0	0	0	0	0	0	0	0
	Tumor	8.4269	0	8.12587	7.82484	0	0	8.12587	7.82484	0			Tumor	0.000505872	0	0.000313189	0.000168652	0.000192743	0	0.000505872	0.000265012	0	0.000192743
	Polyp	8.93885	0	0	0	0	0	0	0	0			Polyp	0.00192968	0	0	0	0	0	0	0	0	0
	No_lesion	0	0	0	0	0	0	0	0	0			No_lesion	0	0	0	0	0	0	0	0	0	0
	Polyp	0	0	0	0	0	0	0	0	0			Polyp	0	0	0	0	0	0	0	0	0	0
	Tumor	8.97109	0	0	0	0	0	0	0	0			Tumor	0.00246106	0	0	0	0	0	0	0	0	0
	Polyp	0	7.82494	7.82494	0	0	0	7.82494	0	0			Polyp	0	0.000480845	0.000188184	0	6.27319776461898e-05	0	0.00150448	0.00012546	0	0
	No_lesion	0	0	0	0	0	0	0	0	0			No_lesion	0	0	0	0	0	0	0	0	0	0
	Polyp	8.12599	0	0	0	0	0	0	0	0			Polyp	0.000396321	0	0	0	0	0	0	0	0	0
	Polyp	8.12582	0	0	0	0	0	0	0	0			Polyp	0.00109211	0	0	0	0	0	0	0	0	0
	Polyp	0	0	0	0	0	0	0	0	0			Polyp	0	0	0	0	0	0	0	0	0	0
	Polyp	0	0	0	0	0	0	0	0	0			Polyp	0	0	0	0	0	0	0	0	0	0
	Polyp	8.30188	0	0	0	0	0	0	0	0			Polyp	0.00100192	0	0	0	0	0	0	0	0	0
	No_lesion	7.82482	0	0	0	0	0	0	0	0			No_lesion	0.000488679	0	0	0	0	0	0	0	0	0
	No_lesion	9.23986	0	0	0	0	0	0	0	0			No_lesion	0.00453372	0	0	0	0	0	0	0	0	0
	Polyp	0	0	0	0	0	0	0	0	0			Polyp	0	0	0	0	0	0	0	0	0	0
	Polyp	0	0	0	0	0	0	0	0	0			Polyp	0.000183254	0	0	0	0	0	0	0	0	0
	Tumor	8.30197	0	0	0	0	0	0	0	0			Tumor	0.00312088	5.34302201452486e-05	0	0	0	0	0	0	0	0
	Polyp	8.67	0	0	0	0	0	0	0	0			Polyp	0.00197325	0	0	0	0	0	0	0	0	0
	Polyp	8.30217	0	0	0	0	0	0	0	0			Polyp	0.00123468	0	0	0	0	0	0	0	0	0
	Polyp	0	0	0	0	0	0	0	0	0			Polyp	0	0	0	0	0	0	0	0	0	0
	No_lesion	0	0	0	0	0	0	0	0	0			No_lesion	0	0	0	0	0	0	0	0	0	0
	Polyp	8.42711	0	0	0	0	0	0	0	0			Polyp	0.00175064	0	0	0	0	0	0	0	0	0
	Polyp	9.22301	0	0	0	0	0	0	0	0			Polyp	0.0106497	0	0	0	0	0	0	0	0	0
	Polyp	8.42695	0	0	0	0	0	0	0	0			Polyp	0.00113415	0	0	0	0	0	0	0	0	0
	Polyp	8.12592	0	0	0	0	0	0	0	0			Polyp	0.00175811	0	0	0	0	0	0	0	0	0
	Tumor	8.302	0	0	0	0	0	0	0	0			Tumor	0.000855326	0	0	0	0	0	0	0	0	0
	Polyp	0	0	0	0	0	0	0	0	0			Polyp	0	0	0	0	0	0	0	0	0	0
	No_lesion	0	0	0	0	0	0	0	0	0			No_lesion	0	0	0	0	0	0	0	0	0	0
	Polyp	8.30206	0	0	0	0	0	0	0	0			Polyp	0.000676906	0	0	0	0	0	0	0	0	0
	No_lesion	0	0	0	0	0	0	0	0	0			No_lesion	0	0	0	0	0	0	0	0	0	0
	No_lesion	0	0	0	0	0	0	0	0	0			No_lesion	0	0	0	0	0	0	0	0	0	0
	Polyp	8.97104	0	0	0	0	0	0	0	0			Polyp	0.00239708	0	0	0	0	0	0	0	0	0
	Polyp	7.82477	0	0	0	0	0	0	0	0			Polyp	0.000628816	0	0	0	0	0	0	0	0	0
	No_lesion	0	0	0	0	0	0	0	0	0			No_lesion	0	0	0	0	0	0	0	0	0	0
	Polyp	9.76936	0	0	0	0	0	0	0	0			Polyp	0.012776	0	0	0	0	0	0	0	0	0
	Polyp	0	0	0	0	0	0	0	0	0			Polyp	0	0	0	0	0	0	0	0	0	0
	No_lesion	0	0	0	0	0	0	0	0	0			No_lesion	0	0	0	0	0	0	0	0	0	0
	No_lesion	0	0	0	0	0	0	0	0	0			No_lesion	0	0	0	0	0	0	0	0	0	0
	No_lesion	7.8251	0	0	0	0	0	0	0	0			No_lesion	0.00115985	0.00026202	0	0	0	0	0	0	0	0
	Tumor	8.52401	0	8.60319	8.12607	0	8.60319	0	0	0			Tumor	0.00113762	0	0.00466201	0.00493031	0	0.00209462	0	0	0	0.000808444
	No_lesion	0	0	0	0	0	0	0	0	0			No_lesion	0	0	0	0	0	0	0	0	0	0
	Polyp	0	0	0	0	0	0	0	0	0			Polyp	0	0	0	0	0	0	0	0	0	0
	No_lesion	8.52402	0	0	0	0	0	0	0	0			No_lesion	0.00113339	0	0	0	0	0	0	0	0	0
	No_lesion	0	0	0	0	0	0	0	0	0			No_lesion	0	0	0	0	0	0	0	0	0	0
	Polyp	9.54921	0	0	0	0	0	0	0	0			Polyp	0.00743368	0	0	0	0	0	0	0	0	0
	No_lesion	9.79355	0	0	0	0	0	0	0	0			No_lesion	0.0335396	0	0	0	0	0	0	0	0	0
	Polyp	0	0	0	0	0	0	0	0	0			Polyp	0	0	0	0	0	0	0	0	0	0
	Polyp	0	0	0	0	0	0	0	0	0			Polyp	0	0	0	0	0	0	0	0	0	0
	Polyp	0	0	0	0	0	0	0	0	0			Polyp	0	0	0	0	0	0	0	0	0	0
	Polyp	8.60315	0	0	0	0	0	0	0	0			Polyp	0.00350094	0	0	0	0	0	0	0	0	0
	Polyp	0	0	0	0	0	0	0	0	0			Polyp	0	0	0	0	0	0	0	0	0	0
	Polyp	0	0	0	0	0	0	0	0	0			Polyp	0	0	0	0	0.000128254	0	0	0	0	0
	Polyp	0	0	0	0	0	0	0	0	0			Polyp	0	0	0	0	0	0	0	0	0	0
	Polyp	8.12588	0	0	0	0	0	0	0	0			Polyp	0.000485458	0	0	0	0	0	0	0	0	0
	No_lesion	0	0	0	0	0	0	0	0	0			No_lesion	0	0	0	0	0	0	0	0	0	0
	No_lesion	8.52396	0	0	0	0	0	0	0	0			No_lesion	0.00244325	0	0	0	0	0	0	0	0	0
	Polyp	0	0	0	0	0	0	0	0	0			Polyp	0	0	0	0	0	0	0	0	0	0
	No_lesion	8.42692	0	0	0	0	0	0	0	0			No_lesion	0.00220914	0	0	0	0	0	0	0	0	0
	No_lesion	7.82497	0	0	0	0	0	0	0	0			No_lesion	0.000274446	0	0	0	0	0	0	0	0	0
	Polyp	7.82505	0	0	0	0	0	0	0	0			Polyp	0.00157568	0	0	0	0	0	0	0	0	0
	No_lesion	8.9041	0	0	0	0	0	0	0	0			No_lesion	0.00376315	0	0	0	0	0	0	0	0	0
	Polyp	7.82503	0	0	0	0	0	0	0	0			Polyp	0.000884069	0	0	0	0	0	0	0	0	0
	No_lesion	0	0	0	0	0	0	0	0	0			No_lesion	0	0	0	0	0	0	0	0	0	0
	Polyp	0	0	0	0	0	0	0	0	0			Polyp	0.000377505	0	0	0	0	0	0	0	0	0
	Tumor	0	0	0	0	0	0	0	0	0			Tumor	0	0	0	0	0	0	0	0	0	0
	Tumor	9.8893	7.82484	0	7.82484	0	0	0	8.4269	0			Tumor	0.0210598	8.99498979674285e-05	0	0.000305797	0	0.000215866	0	0.000287811	0	3.59809301110239e-05
	No_lesion	9.27211	0	0	0	0	0	0	0	0			No_lesion	0.0074313	0	0	0	0	0	0	0	0	0
	Polyp	8.60315	0	0	0	0	0	0	0	0			Polyp	0.00259235	0	0	0	0	0	0	0	0	0
	No_lesion	0	0	0	0	0	0	0	0	0			No_lesion	0	0	0	0	0	0	0	0	0	0
	No_lesion	0	0	0	0	0	0	0	0	0			No_lesion	0	0	0	0	0	0	0	0	0	0
	Polyp	0	0	0	0	0	0	0	0	0			Polyp	0	0	0	0	0	0	0	0	0	0
	Polyp	0	0	0	0	0	0	0	0	0			Polyp	0	0	0	0	0	0	0	0	0	0
	Polyp	8.86635	0	0	0	0	0	0	0	0			Polyp	0.00251396	0	0	0	0	0	0	0	0	0
	Polyp	8.12592	0	0	0	0	0	0	0	0			Polyp	0.00129159	0	0	0	0	0	0	0	0	0
	Polyp	0	0	0	0	0	0	0	0	0			Polyp	0	0	0	0	0	0	0	0	0	0
	Polyp	0	0	0	0	0	0	0	0	0			Polyp	0	0	0	0	0	0	0	0	0	0
	Polyp	8.30195	0	0	0	0	0	0	0	0			Polyp	0.000558045	0	0	0	0	0	0	0	0	0
	No_lesion	0	0	0	0	0	0	0	0	0			No_lesion	0	0	0	0	0	0	0	0	0	0
	Polyp	0	0	0	0	0	7.82495	0	0	0			Polyp	0	0	0	0	0	0.000118835	0	0	0	0
	No_lesion	9.33005	0	0	0	0	0	0	0	0			No_lesion	0.00725948	0	0	0	0	0	0	0	0	0
	Polyp	8.1259	0	0	0	0	0	0	0	0			Polyp	0.000468831	0.000312578	0	0	0	0	0	0	0	9.37837035872381e-05
	Polyp	8.82493	0	0	0	0	0	0	0	0			Polyp	0.00247505	0	0	0	0	0	0	0	0	0
	Polyp	8.86639	0	0	0	0	0	0	0	0			Polyp	0.00312453	0	0	0	0	0	0	0	0	0
	No_lesion	0	0	0	0	0	0	0	0	0			No_lesion	0	0	0	0	0	0	0	0	0	0
	No_lesion	0	0	0	0	0	0	0	0	0			No_lesion	0	0	0	0	0	0	0	0	0	0
	Polyp	0	0	0	0	0	0	0	0	0			Polyp	0	0	0	0	0	0	0	0	0	0
	Polyp	8.30203	0	0	0	0	0	0	0	0			Polyp	0.00261649	0	0	0	0	0	0	0	0	0
	Polyp	8.1256	0	0	0	0	0	0	0	0			Polyp	0.00202992	0	0	0	0	0	0	0	0	0
	Polyp	0	0	0	0	0	0	0	0	0			Polyp	0.00202727	0	0	0.000207052	0	0	0	0	0	0
	Polyp	0	0	0	0	0	0	0	0	0			Polyp	0	0	0	0	0	0	0	0	0	0
	No_lesion	0	0	0	0	0	0	0	0	0			No_lesion	0	0	0	0	0	0	0	0	0	0
	No_lesion	0	0	0	0	0	0	0	0	0			No_lesion	0.00035876	0	0	0	0	0	0	0	0	0
	No_lesion	8.60299	0	0	0	0	0	0	0	0			No_lesion	0.000862955	0	0	0	0	0	0	0	0	0
	Polyp	8.86638	0	0	0	0	0	0	0	0			Polyp	0.00218665	0	0	0	0	0	0	0	0	0
	No_lesion	0	0	0	0	0	0	0	0	0			No_lesion	0	0	0	0	0	0	0	0	0	0
	No_lesion	8.12596	0	0	0	0	0	0	0	0			No_lesion	0.000264745	0	0	0	0	0	0	0	0	0
	Polyp	8.42703	0	0	0	0	0	0	0	0			Polyp	0.00138226	0	0	0	0	0	0	0	0	0
	Polyp	9.20502	0	0	0	0	0	0	0	0			Polyp	0.00991486	0	0	0	0	0	0	0	0	0
	Polyp	8.90414	0	0	0	0	0	0	0	0			Polyp	0.00465933	0	0	0	0	0.00015064	0	0	0	0
	Polyp	0	0	0	0	0	0	0	0	0			Polyp	0.00112634	0	0	0	0	0	0	0	0	0
	Polyp	8.52398	0	0	0	0	7.82501	0	0	0			Polyp	0.0013908	0	0	0	0	0.000219728	0	0	0	0
	Polyp	0	0	0	0	0	0	0	0	0			Polyp	0	0	0	0	0	0	0	0	0	0
	Polyp	8.4269	0	0	0	0	0	0	0	0			Polyp	0.000579282	0	0	0	0	0	0	0	0	0
	Polyp	8.72796	0	0	0	0	0	0	0	0			Polyp	0.000844482	0	0	0	0	0	0	0	0	0
	No_lesion	0	0	0	0	0	0	0	0	0			No_lesion	0	0	0	0	0	0	0	0	0	0
	Polyp	8.82489	0	0	0	0	0	0	0	0			Polyp	0.00315187	0	0	0	0	0	0	0	0	0
	Polyp	0	0	0	0	0	0	0	0	0			Polyp	0	0	0	0	0	0	0	0	0	0
	Polyp	8.4271	0	0	0	0	0	0	0	0			Polyp	0.00175056	0	0	0	0	0	0	0	0	0
	Polyp	0	0	0	0	0	0	0	0	0			Polyp	0	0	0	0	0	0	0	0	0	0
	No_lesion	8.12579	0	0	0	0	0	0	0	0			No_lesion	0.000907471	0	0	0.000287824	0	0	0	0	0	0
	Polyp	0	0	0	0	0	0	0	0	0			Polyp	0	0	0	0	0	0	0	0	0	0
	Polyp	0	0	0	0	0	0	0	0	0			Polyp	0	0	0	0	0	0	0	0	0	0
	No_lesion	0	0	0	0	0	0	0	0	0			No_lesion	0.000180182	0	0	0	0	0	0	0	0	0
	Polyp	8.42707	0	0	0	0	0	0	0	0			Polyp	0.00108904	0	0	0	0	0	0	0	0	0
	Polyp	0	0	0	0	0	0	0	0	0			Polyp	0	0	0	0	0	0	0	0	0	0
	No_lesion	0	0	0	0	0	0	0	0	0			No_lesion	0	0	0	0	0	0	0	0	0	0
	Polyp	0	0	0	0	0	0	0	0	0			Polyp	0	0	0	0	0	0	0	0	0	0
	Tumor	9.10355	0	0	0	0	0	0	0	0			Tumor	0.00581697	0	0	0	0	0	0	0	0	0
	No_lesion	8.97109	0	0	0	0	0	0	0	0			No_lesion	0.0016293	0	0	0	0	0	0	0	0	0
	Polyp	0	0	0	0	0	0	0	0	0			Polyp	0	0	0	0	0	0	0	0	0	0
	No_lesion	8.67026	0	0	0	0	0	0	0	0			No_lesion	0.00323939	0	0	0	0	0	0	0	0	0
	Polyp	0	0	0	0	0	0	0	0	0			Polyp	0	0	0	0	0	0	0	0	0	0
	Polyp	7.82489	0	0	0	0	0	0	0	0			Polyp	0.000397407	0	0	0	0	0	0.000273234	0	0	0.000173885
	Tumor	8.42692	0	0	0	0	0	0	0	0			Tumor	0.00105675	0	0	0	0	0	0	0	0	0
	Polyp	0	0	0	0	0	0	0	0	0			Polyp	0	0	0	0	0	0	0	0	0	0
	Polyp	7.82487	0	0	0	0	0	0	0	0			Polyp	0.000546732	0	0	0	0	0	0	0	0	0
	Polyp	0	0	0	0	0	0	0	0	0			Polyp	0	0	0	0	0	0	0	0	0	0
	No_lesion	0	0	0	0	0	0	0	0	0			No_lesion	0	0	0	0	0	0	0	0	0	0
	Polyp	8.12608	0	0	0	0	0	0	0	0			Polyp	0.000366278	0	0	0	0	0	0	0	0	0
	Polyp	0	0	0	0	0	0	0	0	0			Polyp	0	0	0	0	0	0	0	0	0	0
	No_lesion	0	0	0	0	0	0	0	0	0			No_lesion	0	0	0	0	0	0	0	0	0	0
	No_lesion	8.12601	0	0	0	0	0	0	0	0			No_lesion	0.000755751	0	0	0	0	0	0	0	0	0
	Polyp	0	0	0	0	0	0	0	0	0			Polyp	0	0	0	0	0	0	0	0	0	0
	No_lesion	9.0291	0	0	0	0	0	0	0	0			No_lesion	0.00686074	0	0	0	0	0	0	0	0	0
	Polyp	0	0	0	0	0	0	0	0	0			Polyp	0	0	0	0	0	0	0	0	0	0
	Polyp	0	0	0	0	0	0	0	0	0			Polyp	0	0	0	0	0	0	0	0	0	5.20996144746936e-05
	No_lesion	0	0	0	0	0	0	0	0	0			No_lesion	0	0	0	0	0	0	0	0	0	0
	Polyp	9.02905	0	0	0	0	0	0	0	0			Polyp	0.00302026	0	0	0	0	0	0	0	0	0
	No_lesion	9.75933	0	0	0	0	0	0	0	0			No_lesion	0.0206736	0	0	0	0	0	0	0	0	0
	Polyp	0	0	0	0	0	0	0	0	0			Polyp	0	0	0	0	0	0	0	0	0	0
	Polyp	0	0	0	0	0	0	0	0	0			Polyp	0	0	0	0.000541309	0	0	0	0	0	0
	No_lesion	0	0	0	0	0	0	0	0	0			No_lesion	0	0	0	0	0	0	0	0	0	0
	Polyp	8.42703	0	0	0	0	0	0	0	0			Polyp	0.000802618	0	0	0	0	0	0	0	0	0
	Tumor	7.8248	0	0	0	0	0	0	0	0			Tumor	0.000927873	0	0	0	0	0	0	0	0	0
	Polyp	9.27192	0	0	0	0	0	0	0	0			Polyp	0.00752389	0	0	0	0	0	0	0	0	0
	Polyp	0	0	0	0	0	0	0	0	0			Polyp	0	0	0	0	0	0	0	0	0	0
	No_lesion	0	0	0	0	0	0	0	0	0			No_lesion	0	0	0	0	0	0	0	0	0	9.14313579717692e-05
	No_lesion	0	0	0	0	0	0	0	0	0			No_lesion	0	0	0	0	0	0	0	0	0	0
	Polyp	8.42702	0	0	0	0	0	0	0	0			Polyp	0.00042207	0	0	0	0	0	0	0	0	0
	Polyp	0	0	0	0	0	0	0	0	0			Polyp	0.000560783	0	0	0	0	0	0	0	0	0
	Polyp	7.82501	0	0	0	0	0	0	0	0			Polyp	0.000231777	0	0	0	0	0	0	0	0	0
	No_lesion	0	0	0	0	0	0	0	0	0			No_lesion	0	0	0	0	0	0	0	0	0	0
	Polyp	9.10364	0	0	0	0	0	0	0	0			Polyp	0.00329039	0	0	0	0	0	0	0	0	0
	Polyp	0	0	0	0	0	0	0	0	0			Polyp	0	0	0	0	0	0	0	0	0	0
	No_lesion	0	0	0	0	0	0	0	0	0			No_lesion	0	0	0	0	0	0	0	0	0	0
	Polyp	0	0	0	0	0	0	0	0	0			Polyp	0	0.00013966	0	0	0	0	0	0	0	0.000104747
	Polyp	0	0	0	0	0	0	0	0	0			Polyp	0	0	0	0	0	0	0	0	0	0
	Polyp	9.28729	0	0	0	0	0	0	0	0			Polyp	0.00599949	0	0	0	0	0	0	0	0	0.000212987
	Tumor	0	0	0	0	0	0	0	0	0			Tumor	0	0	0	0	0	0	0	0	0	0
