# Supplementary material for: Microbiome confounders and quantitative profiling challenge predicted microbial targets in colorectal cancer development
Source: Nat Med. 2024 Apr 30;30(5):1339–48. doi: 10.1038/s41591-024-02963-2 (PMC11108775; doi:10.1038/s41591-024-02963-2)
Supplement: Supplementary file 6 — Statistical source data. [file 41591_2024_2963_MOESM6_ESM.xlsx]

## Sheet: Tito_SourceData_Fig03
Fig3A	Species	ZellerG_2014	FengQ_2015	YuJ_2015	VogtmannE_2016	HanniganGD_2018	ThomasAc1_2019	ThomasAc2_2019	WirbelJ_2019	YachidaS_2019	HeT_2021	CLR BMI LCPM	CLR Moisturer LCMP	RMP Calprotectin LCPM	RMP Calprotectin FGFP	RMP BMI FGFP	RMP Moisture LCPM	RMP Moisture FGFP	QMP Calprotectin LCPM	QMP Calprotectin FGFP	QMP BMI FGFP	QMP Moisture LCPM	QMP Moisture FGFP	CLR before correction	CLRafter correction	RMP before correction	RMP after correction	QMP before correction	QMP after correction		Fig3B	Genus	ZellerG_2014	ChikaK_2015	FengQ_2015	YaNanY_2015	YuJ_2015	ThomasAc1_2019	ThomasAc2_2019	VogtmannE_2016	HanniganGD_2018	WirbelJ_2019	YachidaS_2019	ClosG_2020	HeT_2021	YoungCa_2021	YoungCb_2021	Calprotectin.LCPM	Moisture.LCPM
	Fusobacterium.nucleatum	Enriched	Enriched	Enriched	Enriched	NA	NA	Enriched	Enriched	Enriched	NA	0.115911	0.387778	0.206306	0.0935505	NA	NA	NA	0.148096	NA	NA	NA	NA	enriched	NA	Enriched	NA	Enriched	NA			Fusobacterium	Enriched	Enriched	Enriched	Enriched	Enriched	NA	Enriched	Enriched	Enriched	Enriched	Enriched	Enriched	NA	Enriched	Enriched	0.188806	NA
	Parvimonas.micra	Enriched	Enriched	Enriched	NA	NA	NA	Enriched	Enriched	Enriched	NA	0.103305	0.388144	0.140461	NA	NA	NA	NA	NA	0.0885293	NA	NA	NA	enriched	enriched	Enriched	Enriched	Enriched	Enriched			Peptostreptococcus	Enriched	NA	Enriched	NA	Enriched	NA	Enriched	Enriched	NA	Enriched	Enriched	Enriched	NA	Enriched	Enriched	0.2043	NA
	Solobacterium.moorei	NA	Enriched	Enriched	NA	Enriched	NA	Enriched	Enriched	Enriched	NA	0.112726	0.349379	NA	NA	NA	NA	NA	0.123308	NA	NA	NA	NA	enriched	enriched	Enriched	Enriched	NA	NA			Gemella	Enriched	NA	Enriched	NA	Enriched	NA	Enriched	Enriched	NA	Enriched	Enriched	Enriched	NA	NA	Enriched	0.186491	0.137236
	Escherichia.Shigella.coli	NA	Enriched	NA	Enriched	NA	Enriched	Enriched	NA	NA	Enriched	NA	NA	0.238254	0.203309	NA	-0.139469	-0.169308	0.245018	0.206804	NA	-0.137049	-0.182041	NA	NA	NA	NA	NA	NA			Parvimonas	Enriched	NA	Enriched	NA	Enriched	NA	Enriched	NA	NA	Enriched	Enriched	Enriched	NA	Enriched	Enriched	0.189103	NA
	Porphyromonas.asaccharolytica	Enriched	Enriched	Enriched	Enriched	NA	Enriched	NA	Enriched	NA	NA	NA	0.398428	0.123965	NA	NA	NA	-0.110653	NA	NA	NA	NA	NA	enriched	enriched	Enriched	Enriched	Enriched	Enriched			Streptococcus	Enriched	NA	Enriched	Enriched	Enriched	NA	Enriched	Enriched	NA	NA	Enriched	Depleted	NA	NA	Enriched	0.400882	NA
	Peptostreptococcus.anaerobius	NA	Enriched	Enriched	Enriched	NA	NA	NA	NA	Enriched	NA	0.122502	0.404938	0.151265	NA	NA	NA	NA	0.120873	NA	NA	NA	NA	enriched	NA	Enriched	Enriched	Enriched	Enriched			Porphyromonas	Enriched	NA	Enriched	NA	Enriched	Enriched	NA	Enriched	NA	Enriched	Enriched	NA	NA	NA	Enriched	0.152159	NA
	Anaerococcus.vaginalis	Enriched	Enriched	NA	Enriched	NA	NA	NA	Enriched	NA	NA	0.126614	0.387836	0.151593	NA	NA	NA	NA	NA	NA	NA	NA	NA	NA	NA	Enriched	Enriched	Enriched	Enriched			Escherichia	NA	NA	Enriched	NA	NA	Enriched	Enriched	Enriched	NA	NA	NA	NA	Enriched	NA	Enriched	0.241429	-0.144955
	Prevotella.intermedia	Enriched	Enriched	Enriched	NA	NA	NA	NA	Enriched	NA	NA	0.11494	0.413981	NA	NA	NA	NA	NA	NA	NA	NA	NA	NA	NA	NA	Enriched	Enriched	Enriched	Enriched			Anaerococcus	Enriched	NA	Enriched	NA	NA	NA	NA	Enriched	NA	Enriched	NA	NA	NA	NA	NA	0.154228	-0.110537
	Faecalibacterium.prausnitzii	NA	NA	Depleted	NA	NA	Depleted	NA	NA	NA	Depleted	NA	0.185042	NA	NA	NA	0.121902	0.0989631	NA	NA	NA	NA	-0.099611	NA	NA	NA	NA	NA	NA			Atopobium	NA	Enriched	NA	NA	Enriched	NA	NA	NA	NA	NA	Enriched	NA	NA	NA	Enriched	0.106189	NA
	Methanobrevibacter.smithii	NA	Enriched	NA	NA	NA	NA	Enriched	NA	NA	NA	NA	-0.14299	NA	NA	NA	-0.297718	-0.237322	NA	NA	NA	-0.331358	-0.276356	NA	NA	NA	NA	NA	NA			Eubacterium	Depleted	NA	NA	NA	Depleted	Depleted	NA	NA	NA	NA	NA	NA	NA	NA	Depleted	NA	-0.159497
	Roseburia.intestinalis	Depleted	NA	Depleted	NA	NA	NA	NA	NA	Depleted	NA	NA	0.331851	NA	NA	0.112636	0.239968	0.257868	NA	NA	0.0980108	0.200046	0.183985	NA	NA	NA	NA	NA	NA			Faecalibacterium	NA	NA	NA	NA	Depleted	Depleted	NA	NA	NA	NA	NA	NA	Depleted	NA	Enriched	NA	0.116145
	Alistipes.onderdonkii	NA	Enriched	NA	NA	NA	NA	NA	NA	NA	NA	NA	NA	NA	NA	-0.111714	NA	-0.182164	NA	NA	-0.11665	-0.115564	-0.215704	enriched	enriched	Enriched	Enriched	Enriched	NA			Roseburia	Depleted	NA	NA	NA	Depleted	NA	NA	NA	NA	NA	Depleted	NA	NA	NA	Depleted	NA	0.30151
	Bifidobacterium.catenulatum	Depleted	NA	NA	NA	NA	Depleted	NA	NA	NA	NA	NA	0.255284	NA	NA	-0.0803189	NA	NA	NA	NA	NA	NA	NA	NA	NA	NA	NA	NA	NA			Actinomyces	Enriched	Enriched	NA	NA	NA	NA	NA	NA	NA	NA	Enriched	NA	NA	NA	NA	0.309831	-0.173489
	Dialister.pneumosintes	NA	NA	NA	NA	NA	NA	NA	NA	Enriched	NA	0.117981	0.41898	0.141834	0.077606	NA	NA	NA	0.126847	NA	NA	NA	NA	enriched	enriched	Enriched	Enriched	Enriched	Enriched			Bifidobacterium	Depleted	NA	NA	NA	NA	Depleted	NA	NA	NA	NA	NA	NA	NA	NA	Depleted	NA	-0.104397
	Gordonibacter.pamelaeae	Depleted	NA	NA	NA	NA	Depleted	NA	NA	NA	NA	NA	0.227323	NA	NA	NA	NA	NA	NA	NA	NA	-0.147214	NA	NA	NA	NA	NA	NA	NA			Adlercreutzia	NA	NA	NA	NA	NA	NA	NA	Depleted	NA	NA	NA	Depleted	NA	NA	NA	NA	NA
	Harryflintia.acetispora	NA	NA	NA	NA	NA	NA	NA	NA	NA	NA	NA	NA	NA	NA	NA	NA	-0.0868041	NA	NA	NA	NA	NA	NA	NA	NA	NA	Enriched	NA			Alistipes	NA	NA	Enriched	NA	NA	NA	NA	NA	NA	NA	NA	NA	NA	NA	Enriched	NA	-0.287812
	Mogibacterium.pumilum	NA	NA	NA	NA	NA	NA	NA	NA	NA	NA	NA	NA	NA	NA	NA	NA	NA	NA	NA	NA	NA	NA	NA	NA	Enriched	Enriched	NA	NA			Allisonella	NA	NA	NA	NA	NA	NA	NA	NA	NA	NA	Enriched	NA	NA	NA	Enriched	NA	NA
																																Anaerotruncus	NA	NA	NA	NA	NA	NA	NA	NA	Enriched	NA	Enriched	NA	NA	NA	NA	0.120094	-0.218724
																																Desulfovibrio	NA	NA	NA	NA	Enriched	NA	NA	NA	NA	NA	Enriched	NA	NA	NA	NA	NA	-0.112699
																																Dorea	NA	NA	NA	NA	NA	NA	NA	NA	NA	NA	NA	Depleted	NA	NA	Enriched	0.12375	NA
																																Flavonifractor	Enriched	NA	Enriched	NA	NA	NA	NA	NA	NA	NA	NA	NA	NA	NA	NA	NA	NA
																																Gordonibacter	Depleted	NA	NA	NA	NA	Depleted	NA	NA	NA	NA	NA	NA	NA	NA	NA	NA	-0.11341
																																Granulicatella	NA	NA	NA	NA	Enriched	NA	NA	NA	NA	NA	NA	NA	NA	NA	Enriched	NA	0.161714
																																Lactobacillus	NA	NA	NA	NA	NA	NA	NA	NA	NA	NA	Depleted	NA	NA	NA	Depleted	0.177263	NA
																																Methanobrevibacter	NA	NA	Enriched	NA	NA	NA	Enriched	NA	NA	NA	NA	NA	NA	NA	NA	NA	-0.297308
																																Parabacteroides	NA	NA	NA	NA	NA	NA	NA	NA	NA	NA	Enriched	NA	NA	NA	Enriched	NA	NA
																																Ruminococcus	NA	NA	NA	NA	NA	NA	NA	Enriched	NA	Enriched	NA	NA	NA	NA	NA	NA	-0.222759
																																Anaerostipes	NA	NA	NA	NA	NA	NA	NA	NA	NA	NA	Depleted	NA	NA	NA	NA	-0.203197	NA
																																Barnesiella	NA	NA	NA	NA	NA	NA	NA	NA	NA	NA	NA	NA	NA	NA	Enriched	NA	NA
																																Blautia	NA	NA	NA	NA	NA	NA	NA	NA	NA	NA	NA	Depleted	NA	NA	NA	NA	NA
																																Coprococcus	NA	NA	NA	NA	NA	NA	NA	NA	NA	NA	NA	Depleted	NA	NA	NA	-0.118305	-0.200188
																																Enterococcus	NA	NA	NA	Enriched	NA	NA	NA	NA	NA	NA	NA	NA	NA	NA	NA	0.175073	NA
																																Haemophilus	NA	Enriched	NA	NA	NA	NA	NA	NA	NA	NA	NA	NA	NA	NA	NA	0.159103	0.160227
																																Lachnospira	NA	NA	NA	NA	NA	NA	NA	NA	NA	NA	Depleted	NA	NA	NA	NA	-0.21053	0.174609
																																Megamonas	NA	NA	NA	NA	NA	NA	NA	NA	NA	NA	NA	NA	Enriched	NA	NA	NA	NA
																																Mogibacterium	NA	NA	NA	NA	NA	NA	NA	NA	NA	NA	NA	NA	NA	NA	Enriched	0.143088	-0.11566
																																Odoribacter	NA	NA	NA	NA	NA	NA	NA	NA	NA	NA	NA	NA	NA	Enriched	NA	NA	NA
																																Oscillibacter	NA	NA	NA	NA	NA	NA	NA	NA	NA	NA	NA	NA	NA	NA	Enriched	NA	-0.208393
																																Peptococcus	NA	NA	NA	NA	NA	NA	NA	NA	NA	NA	NA	Enriched	NA	NA	NA	NA	-0.105445
																																Phascolarctobacterium	NA	NA	NA	NA	NA	NA	NA	NA	NA	NA	NA	NA	NA	NA	Enriched	NA	-0.13793
																																Sutterella	NA	NA	NA	NA	NA	NA	NA	NA	NA	NA	NA	NA	NA	NA	Enriched	NA	0.145822
[truncated: 6 more columns]
