# Supplementary material for: Microbiome confounders and quantitative profiling challenge predicted microbial targets in colorectal cancer development
Source: Nat Med. 2024 Apr 30;30(5):1339–48. doi: 10.1038/s41591-024-02963-2 (PMC11108775; doi:10.1038/s41591-024-02963-2)
Supplement: Supplementary file 7 — Statistical source data. [file 41591_2024_2963_MOESM7_ESM.xlsx]

## Sheet: Tito_SourceData_Fig4b
Fig4	Cohort	Diagnosis	Enterotype	Axis.1	Axis.2
	LCPM	ADE	Bact1	0.0134078	0.0420211
	LCPM	ADE	Bact2	0.0804266	0.102776
	LCPM	CTL	Rum	0.01388	-0.141276
	LCPM	CTL	Bact1	0.1058	0.230846
	LCPM	CRC	Bact2	-0.0160573	-0.18823
	LCPM	CTL	Prev	0.324995	0.0609238
	LCPM	CTL	Bact1	-0.0835868	0.0855399
	LCPM	ADE	Bact1	-0.094952	0.133037
	LCPM	ADE	Rum	0.106902	-0.311042
	LCPM	CRC	Prev	-0.0762831	-0.00305203
	LCPM	CRC	Bact2	0.15034	0.0882008
	LCPM	CTL	Bact2	-0.318367	-0.133087
	LCPM	ADE	Bact1	-0.0512903	0.109906
	LCPM	CTL	Bact1	-0.00558668	0.0639552
	LCPM	CTL	Bact1	0.119158	0.0326677
	LCPM	CRC	Prev	0.169774	0.109014
	LCPM	ADE	Prev	0.279268	0.0205135
	LCPM	CTL	Bact1	0.0548655	0.0723078
	LCPM	ADE	Prev	0.161198	-0.0325842
	LCPM	ADE	Rum	0.0113245	-0.13718
	LCPM	CTL	Bact1	-0.118018	0.146964
	LCPM	CTL	Prev	0.193228	0.0177194
	LCPM	ADE	Rum	0.0870803	0.0321602
	LCPM	ADE	Bact1	-0.0727185	0.131546
	LCPM	CTL	Bact2	0.0606477	0.0298434
	LCPM	ADE	Bact2	0.0766987	-0.0479829
	LCPM	ADE	Bact2	-0.326885	0.0316892
	LCPM	ADE	Bact2	-0.0251472	-0.139267
	LCPM	CTL	Rum	0.0629648	-0.12162
	LCPM	CTL	Bact1	0.0713246	0.0209262
	LCPM	CTL	Bact1	0.00602589	0.114672
	LCPM	CTL	Rum	0.124915	-0.0616275
	LCPM	CTL	Prev	0.1142	-0.0177367
	LCPM	CRC	Bact1	0.067546	0.00917616
	LCPM	ADE	Rum	0.229286	-0.19393
	LCPM	ADE	Bact1	0.0932858	0.262014
	LCPM	ADE	Prev	0.0930382	0.101767
	LCPM	CTL	Bact1	-0.000512986	0.119564
	LCPM	CTL	Bact1	-0.0430465	0.128443
	LCPM	CTL	Bact1	-0.0520078	-0.0049897
	LCPM	CTL	Prev	0.247086	0.0265428
	LCPM	ADE	Rum	-0.0201741	-0.0288291
	LCPM	CTL	Bact1	0.0833832	0.0150767
	LCPM	CTL	Prev	0.216031	0.0204949
	LCPM	CTL	Bact2	0.044395	0.0714004
	LCPM	CTL	Bact1	-0.00608997	0.111529
	LCPM	ADE	Prev	0.257934	0.15495
	LCPM	ADE	Bact1	-0.0586256	0.082455
	LCPM	ADE	Rum	0.0444354	-0.218043
	LCPM	ADE	Bact1	-0.141447	0.0890094
	LCPM	CTL	Bact2	-0.184028	0.0220138
	LCPM	ADE	Bact2	0.0257316	0.0781794
	LCPM	CTL	Bact2	0.0139088	-0.177918
	LCPM	ADE	Prev	0.185975	0.11204
	LCPM	CTL	Prev	0.166907	-0.0673296
	LCPM	ADE	Bact1	0.0737599	0.126764
	LCPM	ADE	Rum	0.00765301	-0.0533113
	LCPM	ADE	Rum	0.135455	-0.0300921
	LCPM	ADE	Bact2	0.035752	0.155924
	LCPM	CTL	Bact1	-0.00586873	-0.0187753
	LCPM	CTL	Bact1	-0.0909647	0.0736874
	LCPM	ADE	Rum	0.0512558	0.0505803
	LCPM	ADE	Bact2	-0.287857	-0.0876465
	LCPM	CTL	Bact1	-0.0812201	0.135895
	LCPM	CTL	Rum	0.144904	-0.0680329
	LCPM	CTL	Bact1	0.0462251	-0.0327523
	LCPM	CRC	Rum	0.0542072	-0.358686
	LCPM	CRC	Bact2	-0.167815	0.11045
	LCPM	CTL	Bact2	-0.102614	0.247297
	LCPM	CTL	Prev	0.121604	0.192865
	LCPM	ADE	Bact1	0.00752812	0.0589114
	LCPM	ADE	Prev	0.183051	0.108498
	LCPM	ADE	Rum	-0.183004	-0.248556
	LCPM	CRC	Rum	0.0242988	0.016742
	LCPM	CTL	Rum	0.0950346	-0.286494
	LCPM	CTL	Rum	0.161743	-0.0419615
	LCPM	CTL	Bact1	0.0688131	0.149954
	LCPM	CRC	Bact2	-0.224286	0.00660573
	LCPM	ADE	Prev	0.272131	0.0170894
	LCPM	CTL	Prev	0.169472	0.118026
	LCPM	CTL	Bact2	-0.21942	0.11599
	LCPM	CTL	Prev	0.298774	0.029915
	LCPM	CTL	Bact2	-0.207962	-0.0395394
	LCPM	CTL	Bact2	-0.182645	0.089921
	LCPM	CTL	Bact2	-0.113705	-0.186714
	LCPM	CTL	Bact1	-0.108677	0.180576
	LCPM	CTL	Prev	0.288463	0.0393258
	LCPM	ADE	Bact1	-0.0129319	0.0860993
	LCPM	CTL	Rum	0.00509058	-0.359923
	LCPM	CRC	Bact2	-0.169123	-0.233149
	LCPM	CTL	Rum	0.164672	-0.157811
	LCPM	CTL	Bact2	-0.00983421	-0.0191636
	LCPM	CTL	Bact1	0.012371	0.159664
	LCPM	CTL	Bact2	-0.243899	0.0288945
	LCPM	CTL	Bact2	-0.152279	-0.115936
	LCPM	ADE	Bact1	-0.0819258	0.218034
	LCPM	CTL	Bact1	0.00906271	0.176355
	LCPM	CTL	Bact1	-0.0889256	0.161203
	LCPM	CTL	Prev	0.204944	0.0826724
	LCPM	ADE	Bact1	0.020462	0.115892
	LCPM	CTL	Bact1	-0.100725	0.129463
	LCPM	ADE	Bact2	-0.0774875	-0.0202855
	LCPM	CTL	Prev	0.300186	0.0311242
	LCPM	CTL	Bact1	-0.00520592	0.128771
	LCPM	CTL	Bact1	-0.0404561	0.069463
	LCPM	ADE	Rum	0.0854766	-0.27728
	LCPM	CTL	Prev	0.189523	0.132587
	LCPM	CTL	Bact1	-0.0580805	0.0904078
	LCPM	CTL	Bact2	0.0815596	-0.031807
	LCPM	ADE	Bact1	0.00809135	0.0729847
	LCPM	CTL	Prev	0.135918	0.211012
	LCPM	ADE	Prev	0.21029	0.121752
	LCPM	CTL	Rum	0.0587552	0.0420638
	LCPM	CTL	Rum	0.0333302	-0.108883
	LCPM	ADE	Bact1	-0.101941	0.12423
	LCPM	CTL	Bact1	0.0297079	0.0245227
	LCPM	CRC	Rum	-0.0270448	-0.141093
	LCPM	CRC	Rum	0.032011	-0.102558
	LCPM	CRC	Rum	-0.00299179	-0.178146
	LCPM	ADE	Prev	0.168208	0.0406846
	LCPM	ADE	Bact1	0.0699072	0.0601786
	LCPM	ADE	Prev	0.1269	0.115042
	LCPM	CTL	Rum	-0.0680333	-0.125631
	LCPM	CRC	Bact2	-0.352538	0.0710205
	LCPM	ADE	Bact1	0.00260364	0.12392
	LCPM	CTL	Prev	0.183388	0.0357141
	LCPM	CTL	Rum	0.00432661	-0.027501
	LCPM	CTL	Bact2	-0.00379757	0.00895071
	LCPM	CRC	Rum	0.0361188	-0.0938916
	LCPM	CRC	Bact1	0.108708	0.115757
	LCPM	ADE	Bact1	0.0816942	0.0694172
	LCPM	CRC	Bact2	-0.157543	0.108993
	LCPM	CTL	Bact1	-0.0974424	0.172411
	LCPM	CRC	Bact2	0.034614	-0.245996
	LCPM	CTL	Prev	0.225291	0.147008
	LCPM	CTL	Bact1	-0.185721	0.156645
	LCPM	CTL	Bact2	-0.170179	-0.0590632
	LCPM	CTL	Bact2	-0.27151	-0.0468544
	LCPM	ADE	Bact2	-0.355175	-0.0821148
	LCPM	CRC	Rum	0.128687	-0.322554
	LCPM	ADE	Prev	0.192245	0.0548621
	LCPM	CTL	Prev	0.23916	-0.0923468
	LCPM	CRC	Rum	-0.156954	-0.266142
	LCPM	ADE	Bact1	0.0212448	0.0955179
	LCPM	CRC	Bact1	-0.0966939	0.146058
	LCPM	CTL	Bact1	0.0401936	0.00246114
	LCPM	ADE	Bact2	-0.0804236	0.131781
	LCPM	CTL	Bact1	-0.0558264	0.048178
	LCPM	CTL	Bact2	0.0333879	-0.0941576
	LCPM	CTL	Rum	0.0975705	-0.152609
	LCPM	CRC	Bact1	0.049068	0.190022
	LCPM	ADE	Bact2	0.0548368	0.175429
	LCPM	ADE	Prev	0.129603	0.142971
	LCPM	ADE	Bact1	-0.0736906	0.132144
	LCPM	CTL	Rum	0.109329	-0.0819318
	LCPM	CTL	Rum	0.127666	-0.023348
	LCPM	ADE	Bact2	0.211995	0.270302
	LCPM	CTL	Prev	0.333094	-0.0609266
	LCPM	ADE	Rum	0.117004	0.0687777
	LCPM	CTL	Bact1	0.0823008	0.2229
	LCPM	CRC	Prev	0.193981	-0.0542173
	LCPM	CTL	Rum	0.0591369	-0.0224833
	LCPM	CTL	Bact2	-0.0604128	0.202997
	LCPM	CTL	Bact1	0.043473	0.212258
	LCPM	CTL	Bact2	0.0786164	-0.0373568
	LCPM	CTL	Bact1	0.00602558	0.109221
	LCPM	ADE	Rum	0.0747541	-0.178219
	LCPM	CTL	Bact2	-0.241773	0.0884435
	LCPM	ADE	Rum	-0.186792	-0.164972
	LCPM	ADE	Bact1	-0.013731	-0.0133976
	LCPM	CTL	Rum	0.125033	-0.100649
	LCPM	CRC	Bact2	-0.421775	-0.199288
	LCPM	ADE	Bact2	-0.230267	0.140157
	LCPM	ADE	Bact1	-0.0729159	0.115886
	LCPM	ADE	Rum	0.0708265	-0.159015
	LCPM	ADE	Bact1	0.11837	-0.0037253
	LCPM	ADE	Bact1	-0.024698	0.164792
	LCPM	ADE	Bact2	-0.20433	-0.0267732
	LCPM	CTL	Rum	-0.00410634	-0.0505592
	LCPM	ADE	Bact2	-0.37212	-0.122107
	LCPM	ADE	Bact2	-0.257754	0.00293855
	LCPM	CTL	Bact1	-0.0267815	0.179791
	LCPM	ADE	Bact1	-0.00296371	0.176083
	LCPM	ADE	Bact1	-0.0296421	0.0152501
	LCPM	ADE	Bact2	-0.21935	0.177689
	LCPM	CRC	Rum	0.0898172	-0.220993
	LCPM	CTL	Bact2	-0.0584134	0.211355
	LCPM	CRC	Prev	0.203519	0.159789
	LCPM	ADE	Rum	0.107358	0.146416
	LCPM	ADE	Bact2	-0.362156	-0.281107
	LCPM	ADE	Prev	0.0464483	0.145332
	LCPM	ADE	Bact2	0.0628329	-0.0550304
	LCPM	ADE	Rum	0.081138	0.0186784
	LCPM	ADE	Prev	0.171877	0.0337724
	LCPM	ADE	Bact1	-0.0810747	0.172907
	LCPM	ADE	Rum	0.124353	-0.123511
	LCPM	CTL	Bact1	-0.00502546	0.111174
	LCPM	ADE	Rum	0.110712	-0.248452
	LCPM	ADE	Bact1	-0.0146969	0.14188
	LCPM	CTL	Bact1	-9.39578e-05	-0.0367454
	LCPM	CRC	Rum	0.131101	-0.0169836
	LCPM	ADE	Rum	0.0302795	-0.104591
	LCPM	ADE	Bact2	-0.363301	-0.0997015
	LCPM	ADE	Bact2	-0.132184	-0.105226
	LCPM	ADE	Bact2	-0.210089	0.10686
	LCPM	ADE	Bact2	-0.0349051	0.0763696
	LCPM	ADE	Bact1	-0.0875662	0.0272233
	LCPM	ADE	Prev	0.247082	0.0488781
	LCPM	ADE	Prev	0.191651	0.096386
	LCPM	CRC	Bact1	-0.119511	0.118777
	LCPM	CTL	Prev	0.222824	-0.111684
	LCPM	ADE	Prev	0.157283	0.0049653
	LCPM	ADE	Bact2	-0.00830403	-0.279948
	LCPM	ADE	Bact2	-0.312451	-0.0612023
	LCPM	ADE	Prev	0.241382	-0.120594
	LCPM	CTL	Prev	0.275736	0.0365168
	LCPM	ADE	Bact2	-0.153965	0.135208
	LCPM	ADE	Bact2	-0.12217	-0.0387519
	LCPM	CTL	Rum	0.135923	-0.025269
	LCPM	ADE	Bact1	-0.0859578	0.130759
	LCPM	ADE	Prev	0.168578	0.0420405
	LCPM	ADE	Prev	0.148527	0.0672094
	LCPM	ADE	Bact2	-0.225802	-0.0130931
	LCPM	ADE	Rum	0.166596	-0.0493646
	LCPM	ADE	Bact1	-0.0836876	0.130744
	LCPM	ADE	Rum	-0.0934049	-0.075991
	LCPM	CRC	Rum	0.11678	-0.394516
	LCPM	ADE	Bact1	-0.0166165	0.216641
	LCPM	ADE	Bact2	0.0487419	-0.0448469
	LCPM	ADE	Bact2	-0.0744736	-0.0469438
	LCPM	ADE	Bact2	0.0797438	-0.260585
	LCPM	ADE	Bact2	-0.0507854	-0.0925188
	LCPM	ADE	Rum	0.0758882	-0.275956
	LCPM	ADE	Rum	-0.00766035	-0.250878
	LCPM	ADE	Bact1	0.004266	0.0539206
	LCPM	ADE	Rum	0.0813185	-0.154044
	LCPM	CTL	Bact1	-0.0726154	0.146003
	LCPM	ADE	Bact2	0.00642351	0.091083
	LCPM	CTL	Bact1	-0.0600236	-0.00986258
	LCPM	ADE	Prev	0.176738	0.0284859
	LCPM	ADE	Bact1	0.0883184	0.0897678
	LCPM	CTL	Bact2	0.168651	-0.138438
	LCPM	ADE	Rum	0.00932597	-0.0985736
	LCPM	ADE	Rum	0.114286	-0.229914
	LCPM	ADE	Bact1	0.0828614	0.0349445
	LCPM	CRC	Rum	0.0667571	-0.014847
	LCPM	ADE	Rum	0.0886739	-0.122915
	LCPM	CTL	Rum	-0.0399935	-0.358205
	LCPM	ADE	Bact1	-0.130417	0.0901055
	LCPM	CTL	Bact1	0.0131457	0.0452964
	LCPM	ADE	Prev	0.220647	0.0744707
	LCPM	CTL	Rum	0.12861	-0.142843
	LCPM	CTL	Rum	0.0534701	0.00340509
	LCPM	CTL	Bact2	-0.286179	-0.0809391
	LCPM	ADE	Bact1	-0.130396	0.132062
	LCPM	ADE	Bact1	-0.0444634	0.188091
	LCPM	ADE	Bact2	-0.341365	0.0785757
	LCPM	ADE	Bact1	-0.0731685	0.256393
	LCPM	ADE	Bact1	-0.0598833	0.0876602
	LCPM	ADE	Bact2	-0.170034	0.00813188
	LCPM	ADE	Bact2	-0.354268	-0.0657211
	LCPM	CTL	Bact1	-0.0145421	-0.103929
	LCPM	CTL	Bact1	-0.175983	0.00209467
	LCPM	ADE	Bact2	-0.00864544	-0.0143294
	LCPM	ADE	Bact2	-0.0893595	-0.00803935
	LCPM	ADE	Bact1	-0.217899	0.101156
	LCPM	CTL	Bact2	-0.0305727	-0.205059
	LCPM	ADE	Bact2	-0.0185907	-0.107843
	LCPM	ADE	Prev	0.230064	-0.076716
	LCPM	ADE	Prev	0.159985	0.117628
	LCPM	ADE	Rum	0.031029	-0.0303817
	LCPM	ADE	Prev	0.0500519	-0.0289213
	LCPM	ADE	Prev	-0.0308185	0.0482908
	LCPM	CTL	Rum	0.116646	-0.0411242
	LCPM	ADE	Rum	-0.0879926	-0.106334
	LCPM	ADE	Bact1	-0.0732544	0.052874
	LCPM	ADE	Bact1	0.0431394	0.0298696
	LCPM	CTL	Prev	0.22607	0.160595
	LCPM	CTL	Bact1	0.0303871	0.145868
	LCPM	ADE	Bact1	0.0417397	0.12534
	LCPM	CTL	Bact2	-0.18855	0.131649
	LCPM	ADE	Bact2	0.0667772	-0.228451
	LCPM	ADE	Bact2	-0.194126	-0.0219593
	LCPM	CTL	Bact1	-0.14717	-0.027283
	LCPM	ADE	Prev	0.230095	-0.00572395
	LCPM	ADE	Rum	-0.114143	-0.201277
	LCPM	ADE	Bact1	0.101131	0.0478689
	LCPM	CRC	Bact1	-0.194409	0.00885366
	LCPM	CTL	Rum	0.0523837	0.0104198
	LCPM	ADE	Rum	-0.0190481	-0.286221
	LCPM	ADE	Bact1	0.0391781	0.242525
	LCPM	ADE	Prev	0.0411029	0.0908406
	LCPM	ADE	Bact2	0.0734228	0.230376
	LCPM	ADE	Bact2	-0.223566	-0.0680445
	LCPM	ADE	Bact1	-0.174369	0.0363598
	LCPM	ADE	Prev	0.148339	0.054335
	LCPM	ADE	Prev	0.200233	-0.135198
	LCPM	ADE	Bact2	-0.11008	0.119732
	LCPM	ADE	Bact2	-0.0637455	0.0481424
	LCPM	ADE	Prev	0.339377	-0.0406594
	LCPM	ADE	Prev	0.258765	-0.0219032
	LCPM	ADE	Prev	0.158332	0.180423
	LCPM	CTL	Prev	0.104912	0.196738
	LCPM	ADE	Prev	0.228775	0.0133774
	LCPM	ADE	Bact1	0.0492931	0.112856
	LCPM	ADE	Bact1	0.0888479	0.110581
	LCPM	CTL	Rum	0.0793371	-0.143899
	LCPM	CTL	Rum	0.145857	0.0372302
	LCPM	ADE	Bact1	-0.124033	-0.0314796
	LCPM	ADE	Rum	0.108247	-0.165208
	LCPM	ADE	Bact2	-0.282307	-0.0800195
	LCPM	ADE	Rum	0.105247	0.101052
	LCPM	ADE	Rum	0.00822925	-0.0942897
	LCPM	ADE	Bact2	-0.286846	-0.209028
	LCPM	ADE	Prev	0.302494	0.0373713
	LCPM	ADE	Bact2	-0.00528078	-0.12593
	LCPM	ADE	Bact2	-0.223427	-0.123598
	LCPM	ADE	Bact1	-0.165921	0.0948637
	LCPM	CTL	Bact2	0.211602	-0.126961
	LCPM	ADE	Rum	0.0490596	-0.0490587
	LCPM	ADE	Bact1	-0.220998	-0.09768
	LCPM	CRC	Prev	0.198673	-0.00943948
	LCPM	ADE	Prev	0.143701	0.0869467
	LCPM	CTL	Bact2	-0.363629	-0.0852738
	LCPM	ADE	Bact2	-0.212085	0.117174
	LCPM	CTL	Bact1	-0.0915161	0.101468
	LCPM	ADE	Prev	0.222581	0.0976004
	LCPM	CTL	Bact2	-0.110871	-0.0804177
	LCPM	CTL	Rum	0.100003	-0.186688
	LCPM	ADE	Bact1	-0.107507	0.128273
	LCPM	CTL	Bact2	-0.00946885	-0.158765
	LCPM	CTL	Bact2	-0.214016	-0.0432243
	LCPM	CTL	Rum	0.103527	-0.198338
	LCPM	ADE	Bact1	-0.0166668	0.162699
	LCPM	ADE	Rum	0.12159	-0.0571963
	LCPM	ADE	Rum	0.0866857	0.0861235
	LCPM	CTL	Bact2	-0.248644	0.148512
	LCPM	ADE	Bact2	-0.00638481	0.170335
	LCPM	CTL	Prev	0.205692	0.123284
	LCPM	ADE	Rum	0.102449	0.0200932
	LCPM	ADE	Bact1	-0.205807	-0.113888
	LCPM	CTL	Bact2	0.0626689	-0.232654
	LCPM	ADE	Bact1	0.00764418	0.0887246
	LCPM	ADE	Bact1	-0.0572094	-0.0820421
	LCPM	CTL	Bact1	-0.0528029	0.109996
	LCPM	ADE	Bact1	0.032553	-0.0416539
	LCPM	ADE	Bact2	-0.0308514	0.0318953
	LCPM	ADE	Prev	0.331078	-0.0609188
	LCPM	ADE	Bact2	-0.337764	-0.0831352
	LCPM	ADE	Rum	0.105918	-0.141743
	LCPM	ADE	Bact2	-0.115679	0.00197067
	LCPM	CTL	Bact2	-0.0207823	0.143554
	LCPM	ADE	Rum	0.141795	-0.119398
	LCPM	ADE	Bact1	-0.0682172	0.175142
	LCPM	ADE	Bact1	-0.0147254	-0.0280738
	LCPM	ADE	Bact1	0.00289042	0.0804513
	LCPM	ADE	Prev	0.274516	-0.00904061
	LCPM	CTL	Bact1	0.0646742	0.0603266
	LCPM	CTL	Rum	0.0717953	-0.108215
	LCPM	ADE	Bact2	-0.0607948	-0.00907681
	LCPM	ADE	Bact1	0.00641726	0.171596
	LCPM	ADE	Bact1	-0.00267592	0.0778455
	LCPM	ADE	Prev	0.316002	-0.0487092
	LCPM	CTL	Bact2	-0.317417	-0.0706709
	LCPM	ADE	Bact2	0.02013	0.170847
	LCPM	ADE	Bact1	0.0734011	0.200767
	LCPM	ADE	Bact1	0.0644937	0.210171
	LCPM	CTL	Bact1	-0.0991401	0.152639
	LCPM	ADE	Rum	0.0619921	-0.154726
	LCPM	CRC	Bact2	-0.255776	-0.145945
	LCPM	ADE	Bact2	-0.0822336	0.0958184
	LCPM	ADE	Bact1	0.096528	0.17781
	LCPM	ADE	Bact2	-0.291264	0.057742
	LCPM	ADE	Rum	0.114428	-0.0661302
	LCPM	ADE	Bact1	-0.0421574	0.115758
	LCPM	CTL	Bact1	-0.0288059	0.0327558
	LCPM	ADE	Bact1	-0.107123	0.0266353
	LCPM	ADE	Bact2	-0.0348509	0.235152
	LCPM	ADE	Bact1	-0.0763818	0.110335
	LCPM	ADE	Rum	0.0994848	-0.312644
	LCPM	ADE	Bact1	0.0807242	0.130844
	LCPM	ADE	Bact1	-0.137005	0.0113138
	LCPM	ADE	Bact2	-0.214638	-0.0849176
	LCPM	CTL	Bact2	0.26002	-0.0613849
	LCPM	CRC	Bact2	0.0366076	0.119815
	LCPM	ADE	Prev	0.226807	0.143298
	LCPM	ADE	Bact1	-0.0502495	0.122797
	LCPM	CTL	Bact1	-0.127207	0.204042
	LCPM	CTL	Bact1	-0.167981	0.147812
	LCPM	ADE	Bact2	0.0256536	0.196907
	LCPM	CRC	Bact1	0.00109637	0.0583397
	LCPM	CTL	Bact2	-0.0440431	0.144495
	LCPM	CTL	Bact2	-0.00270252	-0.173631
	LCPM	CTL	Rum	0.127874	-0.218438
	LCPM	CTL	Bact2	0.0485467	-0.0466023
	LCPM	CTL	Bact2	-0.249643	0.012135
	LCPM	ADE	Bact2	-0.202477	-0.0587265
	LCPM	ADE	Bact1	0.0328189	0.166903
	LCPM	ADE	Bact1	-0.153999	0.115637
	LCPM	ADE	Rum	-0.18827	-0.232765
	LCPM	ADE	Bact2	0.0285125	-0.0374669
	LCPM	ADE	Bact1	-0.105777	-0.0275972
	LCPM	ADE	Rum	-0.0264653	-0.2031
	LCPM	ADE	Prev	0.280394	-0.0337431
	LCPM	ADE	Bact2	-0.316936	-0.0103408
	LCPM	ADE	Rum	-0.03688	0.0251502
	LCPM	ADE	Prev	0.202009	0.0820497
	LCPM	CTL	Bact2	0.0372106	-0.0742805
	LCPM	ADE	Rum	0.0696045	-0.133398
	LCPM	CTL	Bact1	-0.0449433	0.0594286
	LCPM	ADE	Bact1	0.0270916	0.13487
	LCPM	ADE	Prev	0.13929	0.160028
	LCPM	ADE	Bact1	0.0276147	0.109186
	LCPM	ADE	Prev	0.221751	0.0110003
	LCPM	CRC	Bact2	-0.0607851	-0.112182
	LCPM	ADE	Bact1	-0.180459	-0.039409
	LCPM	ADE	Bact1	0.0974588	0.106574
	LCPM	CTL	Prev	0.151518	-0.0854161
	LCPM	CTL	Rum	0.10674	0.0482974
	LCPM	CTL	Prev	0.126025	-0.092975
	LCPM	CTL	Bact1	-0.0556477	0.085457
	LCPM	CTL	Bact1	-0.0563226	0.0673285
	LCPM	ADE	Bact1	0.0937019	0.0832756
	LCPM	ADE	Bact1	0.0779411	0.0216827
	LCPM	CTL	Bact1	0.04283	0.162544
	LCPM	CTL	Bact2	0.0568854	-0.318884
	LCPM	ADE	Rum	0.100084	0.0242477
	LCPM	ADE	Rum	0.154071	-0.118099
	LCPM	ADE	Rum	0.0458824	-0.0806541
	LCPM	CTL	Bact2	-0.137648	0.166109
	LCPM	CRC	Rum	0.0102536	0.0276729
	LCPM	ADE	Prev	0.168627	0.00119727
	LCPM	CTL	Rum	0.0979253	-0.101265
	LCPM	ADE	Bact2	-0.326185	-0.0794087
	LCPM	CRC	Bact1	-0.0821421	-0.0122578
	LCPM	ADE	Bact2	-0.307471	-0.0994136
	LCPM	CTL	Prev	0.266403	0.0701482
	LCPM	ADE	Prev	0.121034	-0.0411977
	LCPM	ADE	Rum	0.139225	-0.0995872
	LCPM	ADE	Bact1	-0.0338034	0.160483
	LCPM	ADE	Rum	0.0684657	-0.311455
	LCPM	ADE	Prev	0.185402	0.0014153
	LCPM	CTL	Bact2	-0.014025	0.161152
	LCPM	CTL	Bact2	-0.190472	0.0529536
	LCPM	ADE	Bact2	-0.338548	-0.104279
	LCPM	ADE	Bact2	0.0769842	-0.0675858
	LCPM	CRC	Rum	-0.00058375	-0.398268
	LCPM	ADE	Bact2	-0.270689	-0.0465652
	LCPM	ADE	Bact1	-0.00981233	0.0193741
	LCPM	ADE	Bact2	-0.062312	-0.243823
	LCPM	CTL	Bact2	-0.263762	0.118079
	LCPM	ADE	Rum	0.0912892	-0.36059
	LCPM	ADE	Rum	0.0452308	-0.194262
	LCPM	ADE	Rum	0.0963064	-0.116173
	LCPM	ADE	Bact1	-0.123588	0.07741
	LCPM	CRC	Prev	0.165596	0.182466
	LCPM	ADE	Prev	0.23623	0.103682
	LCPM	CTL	Bact2	-0.133043	0.00527914
	LCPM	ADE	Bact2	-0.072334	0.106631
	LCPM	CTL	Bact2	0.0772033	0.174581
	LCPM	CTL	Bact1	-0.0369457	0.0806192
	LCPM	ADE	Bact2	-0.0459923	-0.0645596
	LCPM	ADE	Rum	0.0906562	-0.19645
	LCPM	CTL	Bact1	0.110183	0.149168
	LCPM	ADE	Bact1	-0.00372869	-0.0362321
	LCPM	ADE	Prev	0.313293	0.00610284
	LCPM	CTL	Prev	0.144534	0.06068
	LCPM	CTL	Prev	0.312748	-0.0597918
	LCPM	CTL	Bact2	-0.353769	0.0498514
	LCPM	CRC	Bact2	-0.176888	-0.002308
	LCPM	CTL	Bact1	0.106591	0.12197
	LCPM	ADE	Bact2	0.236059	0.0605154
	LCPM	CTL	Bact1	0.0377943	0.0720004
	LCPM	CTL	Bact2	-0.210399	-0.0144548
	LCPM	ADE	Bact1	-0.183363	0.0581405
	LCPM	CTL	Bact1	0.0638322	0.00132427
	LCPM	ADE	Bact1	-0.0691968	0.110321
	LCPM	ADE	Bact2	0.0122723	-0.0498261
	LCPM	ADE	Bact1	0.0124635	0.00955258
	LCPM	ADE	Bact2	-0.0220856	-0.0735253
	LCPM	ADE	Rum	0.0443761	-0.048635
	LCPM	ADE	Bact2	0.10323	0.188018
	LCPM	ADE	Prev	0.199306	-0.0188663
	LCPM	ADE	Bact1	0.075411	-0.0547375
	LCPM	CTL	Prev	0.244788	0.0383482
	LCPM	CTL	Bact1	-0.0577459	0.0956143
	LCPM	ADE	Bact2	0.00210457	-0.0752895
	LCPM	CTL	Bact2	-0.261591	-0.0672399
	LCPM	CTL	Rum	0.098562	-0.0066008
	LCPM	ADE	Bact1	-0.149207	0.141083
	LCPM	CTL	Bact2	-0.072118	-0.316287
	LCPM	ADE	Prev	0.0996698	0.115774
	LCPM	CTL	Prev	0.27081	0.179616
	LCPM	ADE	Bact1	0.050196	0.0775406
	LCPM	CRC	Bact1	0.0721883	0.140866
	LCPM	CRC	Bact1	-0.114277	0.0247058
	LCPM	CTL	Bact1	0.00953832	-0.0922444
	LCPM	ADE	Bact1	0.0167084	0.0766763
	LCPM	CTL	Prev	0.253409	-0.00117904
	LCPM	CTL	Bact1	0.0374294	-0.0573724
	LCPM	ADE	Rum	0.108061	-0.0115713
	LCPM	ADE	Bact2	-0.383191	-0.0851636
	LCPM	ADE	Rum	0.0268972	-0.204242
	LCPM	ADE	Prev	0.18394	0.0310306
	LCPM	ADE	Rum	0.0812673	-0.0556168
	LCPM	ADE	Bact2	-0.417519	-0.107219
	LCPM	ADE	Bact1	0.0605264	0.162515
	LCPM	CTL	Rum	-0.00781162	-0.0331503
	LCPM	ADE	Bact1	-0.0894904	-0.14338
	LCPM	CTL	Bact1	-0.137856	0.0332943
	LCPM	ADE	Rum	0.0508894	-0.239269
	LCPM	ADE	Bact1	0.0462743	0.115515
	LCPM	ADE	Prev	0.112935	0.0322319
	LCPM	CTL	Prev	0.241305	0.00749841
	LCPM	CTL	Bact2	-0.185002	0.101762
	LCPM	ADE	Bact2	-0.0454071	0.0366353
	LCPM	ADE	Bact2	0.0335226	0.256224
	LCPM	ADE	Bact2	0.0662303	-0.335218
	LCPM	ADE	Rum	-0.132401	-0.202942
	LCPM	ADE	Bact2	0.197842	0.14454
	LCPM	CTL	Bact2	-0.196545	-0.134801
	LCPM	CTL	Bact2	-0.117022	-0.0135818
	LCPM	CTL	Bact1	-0.104253	0.0608636
	LCPM	ADE	Bact2	-0.0214149	0.146067
	LCPM	CTL	Prev	0.132939	-0.0374914
	LCPM	CTL	Bact1	-0.0132709	0.103204
	LCPM	ADE	Bact1	-0.232656	-0.0752199
	LCPM	ADE	Bact1	0.0131628	-0.119242
	LCPM	ADE	Bact1	0.0216508	0.0651247
	LCPM	ADE	Rum	-0.0615621	-0.363236
	LCPM	ADE	Rum	0.106356	-0.0677872
	LCPM	ADE	Bact2	-0.246978	-0.0677772
	LCPM	ADE	Bact1	-0.058361	0.160585
	LCPM	ADE	Bact1	0.100065	0.0901139
	LCPM	CTL	Bact2	-0.139685	-0.113808
	LCPM	ADE	Bact1	-0.185706	0.0211765
	LCPM	ADE	Bact1	-0.177847	0.0948067
	LCPM	ADE	Bact1	-0.0132303	0.0490177
	LCPM	ADE	Prev	0.303698	-0.114169
	LCPM	CTL	Bact2	0.166041	0.0814924
	LCPM	ADE	Prev	0.224441	0.00479916
	LCPM	ADE	Prev	0.155558	0.132806
	LCPM	CTL	Prev	0.269183	-0.0397113
	LCPM	ADE	Bact2	-0.187394	0.0104473
	LCPM	ADE	Prev	0.325206	-0.0848716
	LCPM	CTL	Prev	0.268413	-0.0791904
	LCPM	ADE	Rum	0.00113803	-0.0178786
	LCPM	CRC	Rum	-0.138396	-0.12951
	LCPM	CTL	Bact1	-0.01079	0.0450821
	LCPM	ADE	Bact1	-0.0936519	0.10113
	LCPM	CTL	Rum	-0.211211	-0.183347
	LCPM	ADE	Bact1	-0.0537757	0.00785451
	LCPM	ADE	Bact2	0.0207451	-0.296714
	LCPM	CRC	Bact1	-0.179606	0.0381931
	LCPM	ADE	Bact2	-0.152828	0.01492
	LCPM	ADE	Bact1	0.103234	0.1082
	LCPM	ADE	Prev	0.156696	0.206519
	LCPM	CTL	Bact1	0.0640715	0.165781
	LCPM	ADE	Rum	0.0182899	-0.173968
	LCPM	ADE	Rum	0.0853703	-0.263118
	LCPM	CTL	Bact1	-0.21696	0.0555008
	LCPM	CTL	Rum	0.0937727	-0.0895925
	LCPM	ADE	Prev	0.291804	0.0915306
	LCPM	CTL	Prev	0.281219	-0.0109716
	LCPM	ADE	Bact2	-0.028543	0.0674363
	LCPM	ADE	Rum	0.0904952	-0.0564144
	LCPM	CTL	Prev	0.0941916	0.0331139
	LCPM	ADE	Rum	0.0577327	-0.0458814
	LCPM	CTL	Bact2	-0.170905	-0.0528307
	LCPM	ADE	Bact2	0.0773858	-0.0343662
	LCPM	ADE	Bact2	-0.0198984	-0.211313
	LCPM	CTL	Bact1	0.0406619	0.173447
	LCPM	ADE	Prev	0.167858	0.00403446
	LCPM	CRC	Bact2	0.0713812	-0.107743
	LCPM	ADE	Prev	0.242083	0.0743767
	LCPM	ADE	Bact1	0.00318099	0.114172
	LCPM	CTL	Bact1	0.0140622	0.176176
	LCPM	CTL	Bact1	0.0817781	0.175939
	LCPM	ADE	Bact2	-0.174336	-0.113134
	LCPM	ADE	Rum	0.115059	-0.183072
	LCPM	ADE	Bact1	0.0740078	0.0340643
	LCPM	CTL	Rum	0.0912293	-0.144796
	LCPM	ADE	Bact1	-0.125883	0.0791471
	LCPM	ADE	Bact1	0.0369791	0.112602
	LCPM	CTL	Bact2	0.0730604	0.162085
	LCPM	ADE	Bact2	0.0569352	0.217273
	LCPM	ADE	Prev	0.236496	0.0321854
	LCPM	ADE	Bact2	-0.0450721	-0.0331608
	LCPM	CRC	Prev	0.250529	-0.125216
	Background FGFP	NA	Rum	0.0995863	-0.0874834
	Background FGFP	NA	Rum	0.0186836	-0.121375
	Background FGFP	NA	Bact1	0.0281392	0.139272
	Background FGFP	NA	Prev	0.175278	-0.0922066
	Background FGFP	NA	Bact2	-0.283932	-0.218864
	Background FGFP	NA	Bact1	-0.160191	0.0980733
	Background FGFP	NA	Bact2	-0.23597	0.080293
	Background FGFP	NA	Prev	0.217445	-0.146278
	Background FGFP	NA	Bact1	-0.0355332	0.047843
	Background FGFP	NA	Prev	0.22974	-0.114273
	Background FGFP	NA	Bact1	-0.0127364	0.160947
	Background FGFP	NA	Prev	0.0990399	0.0794714
	Background FGFP	NA	Bact1	0.0308351	-0.0940623
	Background FGFP	NA	Prev	0.189019	-0.0188348
	Background FGFP	NA	Prev	0.0984988	-0.0169965
	Background FGFP	NA	Rum	0.159046	-0.177279
	Background FGFP	NA	Rum	0.119356	-0.111825
	Background FGFP	NA	Rum	-0.00226132	-0.00524691
	Background FGFP	NA	Bact1	-0.154175	0.0109111
	Background FGFP	NA	Prev	0.284024	-0.00671289
	Background FGFP	NA	Prev	0.194315	0.0784176
	Background FGFP	NA	Bact1	-0.254137	0.0877362
	Background FGFP	NA	Bact2	-0.132857	0.250802
	Background FGFP	NA	Bact2	0.0663476	0.207764
	Background FGFP	NA	Bact2	-0.444231	-0.129924
	Background FGFP	NA	Prev	0.102275	0.0427396
	Background FGFP	NA	Rum	0.0391098	-0.0263115
	Background FGFP	NA	Bact2	-0.0336777	-0.0519131
	Background FGFP	NA	Rum	0.0576962	-0.0023076
	Background FGFP	NA	Prev	0.230895	0.0417233
	Background FGFP	NA	Bact1	0.0214276	0.108596
	Background FGFP	NA	Prev	0.198721	0.173554
	Background FGFP	NA	Bact2	0.0638918	0.163161
	Background FGFP	NA	Bact1	-0.118108	0.0299374
	Background FGFP	NA	Rum	0.159485	-0.244862
	Background FGFP	NA	Bact1	-0.255452	-0.0987886
	Background FGFP	NA	Bact1	0.0170434	-0.0414352
	Background FGFP	NA	Bact2	0.0426311	0.203249
	Background FGFP	NA	Bact2	-0.0204784	0.0681793
	Background FGFP	NA	Prev	0.126916	0.115712
	Background FGFP	NA	Prev	0.155155	0.16461
	Background FGFP	NA	Bact1	-0.0778514	0.183459
	Background FGFP	NA	Prev	0.238282	0.149304
	Background FGFP	NA	Bact1	0.028066	0.0229072
	Background FGFP	NA	Bact2	-0.294439	0.122557
	Background FGFP	NA	Bact2	-0.276865	0.142852
	Background FGFP	NA	Prev	0.278507	0.158398
	Background FGFP	NA	Rum	0.092815	-0.0277305
	Background FGFP	NA	Prev	0.291726	0.101936
	Background FGFP	NA	Prev	0.289952	0.0791778
	Background FGFP	NA	Rum	-0.121683	-0.237694
	Background FGFP	NA	Prev	0.17618	-0.0783662
	Background FGFP	NA	Bact2	-0.171418	-0.0577095
	Background FGFP	NA	Prev	0.28144	-0.0343252
	Background FGFP	NA	Rum	0.0524752	-0.101041
	Background FGFP	NA	Bact2	-0.291365	-0.0545361
	Background FGFP	NA	Rum	0.258092	-0.142348
	Background FGFP	NA	Prev	0.123457	0.170686
	Background FGFP	NA	Prev	0.331439	-0.0120928
	Background FGFP	NA	Prev	0.279699	0.062518
	Background FGFP	NA	Prev	0.279095	0.0397097
	Background FGFP	NA	Bact1	-0.0910816	-0.00596258
	Background FGFP	NA	Bact1	-0.182197	0.0406555
	Background FGFP	NA	Bact1	0.0183278	0.0355071
	Background FGFP	NA	Bact2	-0.347073	-0.0260529
	Background FGFP	NA	Rum	-0.17854	-0.168597
	Background FGFP	NA	Rum	0.00677863	-0.278654
	Background FGFP	NA	Prev	0.156166	-0.0392168
	Background FGFP	NA	Bact1	-0.0791208	0.0374961
	Background FGFP	NA	Bact1	-0.00922266	0.0718298
	Background FGFP	NA	Rum	0.142346	-0.228373
	Background FGFP	NA	Bact2	-0.429744	-0.0876776
	Background FGFP	NA	Bact1	0.0495766	0.223307
	Background FGFP	NA	Bact1	0.0442612	0.0520942
	Background FGFP	NA	Bact1	-0.0808282	0.135746
	Background FGFP	NA	Bact1	-0.172189	0.104335
	Background FGFP	NA	Prev	0.14406	0.0807651
	Background FGFP	NA	Bact1	-0.159554	0.0690453
	Background FGFP	NA	Bact1	0.0686898	0.021786
	Background FGFP	NA	Bact1	-0.0583909	0.0619381
	Background FGFP	NA	Bact1	-0.203764	0.0597505
	Background FGFP	NA	Bact1	0.0735897	0.198472
	Background FGFP	NA	Bact1	-0.00192338	0.166709
	Background FGFP	NA	Rum	-0.123229	-0.108599
	Background FGFP	NA	Bact2	0.237709	-0.0932582
	Background FGFP	NA	Prev	0.256368	0.155734
	Background FGFP	NA	Rum	-0.192835	-0.0932567
	Background FGFP	NA	Bact1	-0.216516	-0.147627
	Background FGFP	NA	Prev	0.184368	0.117113
	Background FGFP	NA	Rum	0.0158322	-0.178736
	Background FGFP	NA	Bact1	-0.132554	0.158291
	Background FGFP	NA	Bact1	-0.00180222	-0.0943282
	Background FGFP	NA	Bact1	0.0880365	0.26181
	Background FGFP	NA	Rum	-0.0867327	-0.0428456
	Background FGFP	NA	Bact1	0.0322048	0.0748228
	Background FGFP	NA	Rum	0.06759	-0.15453
	Background FGFP	NA	Bact2	-0.132869	0.108046
	Background FGFP	NA	Rum	0.0402922	-0.270467
	Background FGFP	NA	Bact1	-0.0262763	0.202102
	Background FGFP	NA	Bact1	-0.0152767	0.0436519
	Background FGFP	NA	Bact1	-0.142202	0.0230719
	Background FGFP	NA	Bact2	-0.129302	-0.0550954
	Background FGFP	NA	Rum	-0.0267212	-0.0643202
	Background FGFP	NA	Bact1	0.0492363	0.0868609
	Background FGFP	NA	Rum	0.0732666	-0.111506
	Background FGFP	NA	Rum	-0.088551	-0.181555
	Background FGFP	NA	Bact1	0.038303	0.24348
	Background FGFP	NA	Rum	0.0195151	0.0357511
	Background FGFP	NA	Bact2	-0.354153	-0.204015
	Background FGFP	NA	Bact2	-0.406634	-0.0701533
	Background FGFP	NA	Bact1	-0.0338664	0.0433759
	Background FGFP	NA	Bact1	-0.144652	0.0723498
	Background FGFP	NA	Bact1	-0.161677	-0.125116
	Background FGFP	NA	Bact1	-0.154475	-0.0222997
	Background FGFP	NA	Rum	0.0564666	-0.12673
	Background FGFP	NA	Rum	-0.144606	-0.163087
	Background FGFP	NA	Bact1	-0.0495115	0.052177
	Background FGFP	NA	Prev	0.305858	0.0703267
	Background FGFP	NA	Prev	-0.0174819	-0.13569
	Background FGFP	NA	Rum	-0.0285609	-0.11092
	Background FGFP	NA	Rum	-0.0618394	-0.00789132
	Background FGFP	NA	Prev	0.197187	-0.211812
	Background FGFP	NA	Bact1	0.0255559	0.159427
	Background FGFP	NA	Bact1	-0.0175564	0.0629561
	Background FGFP	NA	Rum	0.0811288	-0.102528
	Background FGFP	NA	Prev	0.179053	0.0955359
	Background FGFP	NA	Prev	0.0686089	0.0150041
	Background FGFP	NA	Rum	0.124819	-0.0900088
	Background FGFP	NA	Bact2	-0.11233	0.178872
	Background FGFP	NA	Rum	-0.0778943	-0.131096
	Background FGFP	NA	Bact2	0.0397922	0.204234
	Background FGFP	NA	Prev	0.211682	0.0682434
	Background FGFP	NA	Bact1	-0.0838367	0.183762
	Background FGFP	NA	Bact1	0.0635939	0.0800432
	Background FGFP	NA	Rum	0.00480867	-0.223726
	Background FGFP	NA	Bact2	-0.176158	0.0519855
	Background FGFP	NA	Prev	0.248535	-0.144401
	Background FGFP	NA	Rum	0.101789	-0.0193572
	Background FGFP	NA	Bact1	0.0270833	0.0875066
	Background FGFP	NA	Bact2	-0.0724111	-0.131037
	Background FGFP	NA	Rum	0.133303	-0.296487
	Background FGFP	NA	Bact1	0.0414805	0.132833
	Background FGFP	NA	Prev	0.0631951	0.173853
	Background FGFP	NA	Bact1	0.0121176	0.040441
	Background FGFP	NA	Bact2	-0.00499438	-0.215722
	Background FGFP	NA	Bact1	-0.0484009	0.185884
	Background FGFP	NA	Rum	0.148974	-0.0330667
	Background FGFP	NA	Bact2	0.310614	-0.0178238
	Background FGFP	NA	Rum	0.080211	-0.106957
	Background FGFP	NA	Prev	0.223216	0.0991156
	Background FGFP	NA	Bact1	-0.0500722	0.0509228
	Background FGFP	NA	Rum	-0.118426	-0.0602696
	Background FGFP	NA	Bact2	-0.358981	0.0444106
	Background FGFP	NA	Prev	0.168454	-0.107416
	Background FGFP	NA	Bact2	-0.359561	-0.085853
	Background FGFP	NA	Rum	0.0400982	-0.0503361
	Background FGFP	NA	Bact1	0.00491795	0.0392829
	Background FGFP	NA	Rum	0.0100571	-0.33182
	Background FGFP	NA	Rum	0.0422645	0.000463331
	Background FGFP	NA	Bact1	-0.0877778	0.0516463
	Background FGFP	NA	Prev	0.203189	0.00508603
	Background FGFP	NA	Bact1	-0.00917012	-0.0249718
	Background FGFP	NA	Bact1	-0.109554	0.187333
	Background FGFP	NA	Bact2	0.272017	0.078056
	Background FGFP	NA	Prev	0.205442	-0.0379442
	Background FGFP	NA	Prev	0.306344	-0.015022
	Background FGFP	NA	Prev	0.040238	0.107197
	Background FGFP	NA	Bact2	-0.25546	0.129292
	Background FGFP	NA	Bact2	-0.402765	-0.112585
	Background FGFP	NA	Rum	0.114933	-0.135161
	Background FGFP	NA	Bact1	0.0644586	0.14903
	Background FGFP	NA	Rum	-0.0745212	-0.111551
	Background FGFP	NA	Bact1	-0.101423	0.0903455
	Background FGFP	NA	Bact1	-0.0191043	0.235454
	Background FGFP	NA	Bact1	-0.151271	-0.0470617
	Background FGFP	NA	Rum	0.0709038	0.0640774
	Background FGFP	NA	Bact1	-0.0617427	-0.00518964
	Background FGFP	NA	Bact2	-0.284985	0.0382542
	Background FGFP	NA	Bact1	-0.089665	0.0136711
	Background FGFP	NA	Rum	0.0995959	-0.228484
	Background FGFP	NA	Bact2	-0.0167082	-0.100248
	Background FGFP	NA	Bact1	-0.129946	0.0588701
	Background FGFP	NA	Bact2	-0.19396	0.120301
	Background FGFP	NA	Bact1	-0.163073	0.0882007
	Background FGFP	NA	Bact1	-0.152486	0.177484
	Background FGFP	NA	Prev	0.220167	-0.0743626
	Background FGFP	NA	Bact2	-0.11541	0.121422
	Background FGFP	NA	Prev	0.247379	-0.204967
	Background FGFP	NA	Bact1	-0.197917	-0.0193984
	Background FGFP	NA	Rum	0.103686	-0.0592542
	Background FGFP	NA	Bact2	-0.00384302	-0.0128268
	Background FGFP	NA	Bact1	-0.205199	0.114374
	Background FGFP	NA	Rum	0.0350646	-0.131288
	Background FGFP	NA	Prev	0.142641	0.0865681
	Background FGFP	NA	Rum	0.0313509	-0.133423
	Background FGFP	NA	Rum	0.120114	-0.00182292
	Background FGFP	NA	Prev	0.318788	-0.10636
	Background FGFP	NA	Bact1	-0.0198455	0.0870609
	Background FGFP	NA	Bact1	-0.111734	0.132732
	Background FGFP	NA	Rum	-0.00428284	-0.229482
	Background FGFP	NA	Rum	0.115689	-0.146232
	Background FGFP	NA	Bact2	-0.0139106	-0.150595
	Background FGFP	NA	Rum	0.0400841	-0.157381
	Background FGFP	NA	Rum	0.0493697	-0.142317
	Background FGFP	NA	Bact1	-0.105223	0.0618119
	Background FGFP	NA	Bact2	-0.303723	-0.0387554
	Background FGFP	NA	Rum	-0.0303407	-0.164374
	Background FGFP	NA	Bact1	-0.18869	-0.00689133
	Background FGFP	NA	Rum	0.0707672	-0.0958445
	Background FGFP	NA	Bact1	-0.0305326	0.202783
	Background FGFP	NA	Prev	0.229634	-0.0361147
	Background FGFP	NA	Bact2	-0.284453	0.102965
	Background FGFP	NA	Bact1	0.0849527	0.0210602
	Background FGFP	NA	Bact2	-0.319171	-0.0986264
	Background FGFP	NA	Bact1	-0.156081	0.0601665
	Background FGFP	NA	Prev	0.307694	0.00952729
	Background FGFP	NA	Bact2	0.0231447	0.266739
	Background FGFP	NA	Bact1	0.0156707	0.16413
	Background FGFP	NA	Bact1	0.0490899	0.0374555
	Background FGFP	NA	Rum	0.0953083	-0.0270154
	Background FGFP	NA	Rum	0.0386621	-0.178919
	Background FGFP	NA	Bact1	0.0970461	0.0671661
	Background FGFP	NA	Bact1	0.0411217	0.207453
	Background FGFP	NA	Bact1	0.000133837	-0.0484391
	Background FGFP	NA	Bact1	-0.207111	-0.0851196
	Background FGFP	NA	Bact1	0.0726375	0.193135
	Background FGFP	NA	Rum	0.0961722	-0.0422241
	Background FGFP	NA	Rum	0.0768457	-0.139921
	Background FGFP	NA	Bact2	-0.273126	0.0256396
	Background FGFP	NA	Prev	0.177607	0.0459452
	Background FGFP	NA	Rum	0.209188	-0.0464835
	Background FGFP	NA	Bact1	0.0698914	0.0860627
	Background FGFP	NA	Rum	0.100527	-0.151298
	Background FGFP	NA	Rum	0.0618242	-0.23463
	Background FGFP	NA	Prev	0.15838	-0.0679596
	Background FGFP	NA	Prev	0.278735	0.155725
	Background FGFP	NA	Bact1	-0.0568106	0.191491
	Background FGFP	NA	Rum	-0.0477959	-0.0214575
	Background FGFP	NA	Bact1	-0.0945354	-0.0628026
	Background FGFP	NA	Rum	0.118733	-0.0197205
	Background FGFP	NA	Bact1	0.0155496	0.190783
	Background FGFP	NA	Rum	-0.0282466	-0.148813
	Background FGFP	NA	Rum	0.149524	0.0177771
	Background FGFP	NA	Bact1	-0.0236909	0.0725776
	Background FGFP	NA	Rum	0.0907222	0.00191611
	Background FGFP	NA	Prev	0.247084	0.092356
	Background FGFP	NA	Rum	0.103792	-0.111294
	Background FGFP	NA	Rum	0.0218456	-0.238898
	Background FGFP	NA	Rum	0.127141	-0.221808
	Background FGFP	NA	Prev	0.260558	0.176012
	Background FGFP	NA	Rum	0.0306081	-0.217386
	Background FGFP	NA	Bact1	0.0031481	0.224516
	Background FGFP	NA	Bact1	0.0638969	0.127618
	Background FGFP	NA	Bact1	0.0446292	0.0519672
	Background FGFP	NA	Bact2	-0.186345	0.109821
	Background FGFP	NA	Bact2	-0.219413	0.0825526
	Background FGFP	NA	Rum	0.00748703	0.00990147
	Background FGFP	NA	Bact1	0.0509966	0.125146
	Background FGFP	NA	Prev	0.257064	0.056515
	Background FGFP	NA	Rum	0.126659	-0.268053
	Background FGFP	NA	Prev	0.0378666	-0.0551454
	Background FGFP	NA	Bact2	0.136472	-0.234633
	Background FGFP	NA	Bact1	0.0970002	0.0551864
	Background FGFP	NA	Prev	0.250074	0.188598
	Background FGFP	NA	Rum	0.074539	-0.176014
	Background FGFP	NA	Bact1	-0.110596	0.102223
	Background FGFP	NA	Bact2	-0.117918	-0.0256221
	Background FGFP	NA	Rum	0.0741355	-0.0884452
	Background FGFP	NA	Bact2	0.049046	0.100089
	Background FGFP	NA	Prev	0.0495983	-0.0595112
	Background FGFP	NA	Rum	0.138206	-0.354411
	Background FGFP	NA	Bact1	-0.119899	-0.0182114
	Background FGFP	NA	Rum	-0.0222505	-0.315499
	Background FGFP	NA	Bact2	-0.247285	0.07608
	Background FGFP	NA	Rum	0.111136	-0.0968098
	Background FGFP	NA	Rum	0.0898987	0.0960352
	Background FGFP	NA	Bact1	-0.139955	0.0483182
	Background FGFP	NA	Bact1	0.0113027	0.123615
	Background FGFP	NA	Prev	0.144924	0.194109
	Background FGFP	NA	Bact1	-0.132875	0.225961
	Background FGFP	NA	Bact2	-0.0859466	0.165197
	Background FGFP	NA	Bact1	-0.112158	0.101795
	Background FGFP	NA	Bact2	-0.20052	0.0686497
	Background FGFP	NA	Bact1	-0.00662543	-0.0177745
	Background FGFP	NA	Rum	0.0548417	0.0180663
	Background FGFP	NA	Rum	-0.096948	-0.177618
	Background FGFP	NA	Prev	0.319535	-0.183646
	Background FGFP	NA	Bact1	-0.0844124	0.0759012
	Background FGFP	NA	Bact1	-0.0759434	0.176925
	Background FGFP	NA	Bact2	-0.0565277	-0.236041
	Background FGFP	NA	Bact1	-0.0609868	0.198326
	Background FGFP	NA	Bact1	-0.277553	0.0252277
	Background FGFP	NA	Bact1	-0.025286	-0.0260248
	Background FGFP	NA	Bact1	-0.0617435	0.147577
	Background FGFP	NA	Bact1	-0.175721	0.103752
	Background FGFP	NA	Bact1	0.0846554	0.0626057
	Background FGFP	NA	Rum	0.0588308	-0.0789599
	Background FGFP	NA	Prev	0.160144	0.168621
	Background FGFP	NA	Rum	-0.169314	-0.304807
	Background FGFP	NA	Rum	0.11591	-0.0340033
	Background FGFP	NA	Rum	-0.115048	-0.0914537
	Background FGFP	NA	Bact1	0.0841803	0.164052
	Background FGFP	NA	Prev	0.124706	0.246277
	Background FGFP	NA	Rum	0.0185906	-0.168101
	Background FGFP	NA	Rum	0.0321142	-0.129648
	Background FGFP	NA	Rum	0.0672877	-0.173421
	Background FGFP	NA	Bact2	-0.0551423	0.257601
	Background FGFP	NA	Rum	-0.00893466	-0.0736327
	Background FGFP	NA	Prev	0.177981	0.138008
	Background FGFP	NA	Bact1	-0.063873	0.171552
	Background FGFP	NA	Rum	0.10825	-0.145871
	Background FGFP	NA	Prev	0.206257	-0.0107681
	Background FGFP	NA	Bact1	-0.0148012	0.206581
	Background FGFP	NA	Prev	0.104183	0.0823635
	Background FGFP	NA	Rum	-0.105193	-0.0043944
	Background FGFP	NA	Rum	0.106142	-0.232877
	Background FGFP	NA	Rum	0.101066	-0.199963
	Background FGFP	NA	Prev	0.178473	0.216914
	Background FGFP	NA	Rum	-0.00488161	-0.139424
	Background FGFP	NA	Rum	0.0496563	-0.122452
	Background FGFP	NA	Bact1	-0.221144	0.0688188
	Background FGFP	NA	Prev	0.00196245	0.0799996
	Background FGFP	NA	Bact2	-0.391821	-0.0941911
	Background FGFP	NA	Bact1	-0.0931321	0.0478055
	Background FGFP	NA	Rum	0.0457952	-0.147776
	Background FGFP	NA	Bact1	0.0461418	0.131434
	Background FGFP	NA	Bact2	-0.394607	-0.287568
	Background FGFP	NA	Rum	0.041122	-0.0276473
	Background FGFP	NA	Rum	-0.0567612	-0.0995473
	Background FGFP	NA	Bact2	0.121378	-0.131152
	Background FGFP	NA	Rum	0.110254	-0.023817
	Background FGFP	NA	Rum	0.044894	-0.107201
	Background FGFP	NA	Bact1	-0.0637551	0.155892
	Background FGFP	NA	Rum	0.079989	-0.0410593
	Background FGFP	NA	Bact1	-0.0473571	0.171526
	Background FGFP	NA	Prev	0.297882	-0.107861
	Background FGFP	NA	Bact2	-0.175799	-0.101404
	Background FGFP	NA	Bact1	-0.0525741	-0.0576376
	Background FGFP	NA	Bact1	-0.000875763	0.0983203
	Background FGFP	NA	Prev	0.14028	0.162299
	Background FGFP	NA	Bact2	-0.311927	0.0740816
	Background FGFP	NA	Prev	0.124264	-0.0074741
	Background FGFP	NA	Bact1	0.06525	0.0231149
	Background FGFP	NA	Rum	0.0965836	0.0618772
	Background FGFP	NA	Rum	0.101924	-0.0835424
	Background FGFP	NA	Bact1	-0.0747553	0.119973
	Background FGFP	NA	Bact2	-0.27944	-0.198144
	Background FGFP	NA	Prev	0.221979	-0.0667246
	Background FGFP	NA	Bact1	-0.153285	0.0588564
	Background FGFP	NA	Rum	0.0740594	0.0814711
	Background FGFP	NA	Bact1	0.0355048	-0.0368651
	Background FGFP	NA	Bact2	0.0370546	-0.033875
	Background FGFP	NA	Bact1	-0.0481599	0.176687
	Background FGFP	NA	Bact1	0.104957	0.143598
	Background FGFP	NA	Bact1	-0.221459	0.0369952
	Background FGFP	NA	Bact1	-0.176424	0.0234815
	Background FGFP	NA	Bact1	0.00188682	0.177735
	Background FGFP	NA	Bact1	0.0529723	0.086646
	Background FGFP	NA	Bact2	-0.295617	0.0181179
	Background FGFP	NA	Bact1	-0.174229	0.138735
	Background FGFP	NA	Bact1	-0.0553031	-0.0243081
	Background FGFP	NA	Rum	0.063564	-0.0310336
	Background FGFP	NA	Bact1	0.0400365	0.00817647
	Background FGFP	NA	Bact1	-0.0333306	0.207127
	Background FGFP	NA	Bact1	-0.114562	0.162024
	Background FGFP	NA	Rum	0.0973822	-0.0108848
	Background FGFP	NA	Bact1	-0.0590776	0.0539987
	Background FGFP	NA	Rum	-0.212844	-0.227299
	Background FGFP	NA	Rum	-0.0426022	-0.266252
	Background FGFP	NA	Rum	0.109364	-0.086155
	Background FGFP	NA	Bact1	-0.12623	0.0524155
	Background FGFP	NA	Prev	0.0853473	0.0975022
	Background FGFP	NA	Bact1	-0.0848109	-0.0636057
	Background FGFP	NA	Bact1	0.00463289	0.0114711
	Background FGFP	NA	Prev	0.125834	0.0865092
	Background FGFP	NA	Prev	0.156939	0.216939
	Background FGFP	NA	Bact1	0.0732037	0.0487242
	Background FGFP	NA	Bact1	0.0326213	0.0503803
	Background FGFP	NA	Prev	0.192286	-0.168172
	Background FGFP	NA	Rum	-0.0289981	-0.0978335
	Background FGFP	NA	Bact1	-0.122331	0.101789
	Background FGFP	NA	Rum	0.0388775	-0.0272493
	Background FGFP	NA	Bact1	-0.0531306	0.0219495
	Background FGFP	NA	Prev	0.32794	-0.00225097
	Background FGFP	NA	Rum	0.0643838	0.021095
	Background FGFP	NA	Bact1	-0.0926089	-0.00157429
	Background FGFP	NA	Prev	0.0339016	-0.0159351
	Background FGFP	NA	Bact1	0.0365266	0.248218
	Background FGFP	NA	Bact1	-0.186899	0.0891273
	Background FGFP	NA	Bact2	-0.0795026	-0.297537
	Background FGFP	NA	Prev	0.109853	0.0609877
	Background FGFP	NA	Rum	-0.0833428	-0.0710088
	Background FGFP	NA	Rum	0.0463761	-0.0948418
	Background FGFP	NA	Rum	0.0677952	-0.175388
	Background FGFP	NA	Prev	0.178428	0.0766864
	Background FGFP	NA	Bact2	-0.377041	-0.124322
	Background FGFP	NA	Rum	-0.0465673	-0.261017
	Background FGFP	NA	Bact2	0.0202639	0.256922
	Background FGFP	NA	Prev	0.0509503	0.163286
	Background FGFP	NA	Prev	0.186486	0.11318
	Background FGFP	NA	Bact2	-0.402048	-0.270453
	Background FGFP	NA	Prev	0.26482	0.123959
	Background FGFP	NA	Prev	0.151381	0.0987798
	Background FGFP	NA	Rum	-0.0488115	-0.126929
	Background FGFP	NA	Bact2	-0.365842	-0.148039
	Background FGFP	NA	Prev	0.168248	0.126307
	Background FGFP	NA	Rum	0.0764259	-0.124616
	Background FGFP	NA	Rum	0.148524	0.017313
	Background FGFP	NA	Bact2	0.0100137	-0.171131
	Background FGFP	NA	Prev	0.202868	0.0309089
	Background FGFP	NA	Prev	0.0938087	-0.110656
	Background FGFP	NA	Rum	0.114261	0.039471
	Background FGFP	NA	Rum	-0.234244	-0.306134
	Background FGFP	NA	Bact2	-0.151833	0.0322413
	Background FGFP	NA	Prev	0.213805	0.117033
	Background FGFP	NA	Rum	-0.042805	-0.127671
	Background FGFP	NA	Bact2	-0.372963	-0.159415
	Background FGFP	NA	Bact2	-0.049729	-0.0501676
	Background FGFP	NA	Bact1	-0.0615006	0.062347
	Background FGFP	NA	Bact1	-0.0543194	0.119812
	Background FGFP	NA	Bact2	0.127933	0.0673379
	Background FGFP	NA	Rum	-0.0934354	-0.252487
	Background FGFP	NA	Bact1	-0.1754	0.0904794
	Background FGFP	NA	Bact1	0.010707	0.0164161
	Background FGFP	NA	Rum	0.00366255	-0.15646
	Background FGFP	NA	Bact1	0.0846135	-0.0110072
	Background FGFP	NA	Bact2	-0.228212	0.173845
	Background FGFP	NA	Bact1	-0.0764022	0.139577
	Background FGFP	NA	Bact1	-0.00274461	0.164842
	Background FGFP	NA	Bact1	-0.229426	0.0748112
	Background FGFP	NA	Bact1	-0.0392775	0.0846893
	Background FGFP	NA	Bact1	0.0992037	0.147636
	Background FGFP	NA	Bact1	0.0247154	-0.0751494
	Background FGFP	NA	Bact1	-0.111072	0.0478249
	Background FGFP	NA	Bact1	-0.137063	0.0774068
	Background FGFP	NA	Bact2	0.084764	-0.0321332
	Background FGFP	NA	Prev	0.153249	0.0400666
	Background FGFP	NA	Bact1	-0.123002	0.0647464
	Background FGFP	NA	Bact1	0.0134933	-0.0229708
	Background FGFP	NA	Bact1	-0.10281	0.0816133
	Background FGFP	NA	Bact2	-0.358773	0.0821135
	Background FGFP	NA	Rum	0.0625604	0.0676484
	Background FGFP	NA	Prev	0.153073	-0.0773625
	Background FGFP	NA	Bact1	0.0444532	0.191012
	Background FGFP	NA	Bact2	-0.183872	-0.12008
	Background FGFP	NA	Rum	-0.0831667	-0.00263858
	Background FGFP	NA	Bact2	-0.226887	0.00205421
	Background FGFP	NA	Bact1	-0.125429	0.187901
	Background FGFP	NA	Bact1	-0.0482433	0.0475593
	Background FGFP	NA	Rum	0.0124723	-0.213947
	Background FGFP	NA	Bact1	-0.161495	0.109245
	Background FGFP	NA	Bact1	-0.00874487	0.181442
	Background FGFP	NA	Rum	-0.0641619	-0.226952
	Background FGFP	NA	Bact2	-0.122122	0.116074
	Background FGFP	NA	Bact2	0.0433752	-0.0471266
	Background FGFP	NA	Bact1	-0.237072	-0.0642755
	Background FGFP	NA	Rum	0.0662148	-0.107479
	Background FGFP	NA	Bact1	-0.0950788	0.213268
	Background FGFP	NA	Bact2	-0.306232	-0.0275389
	Background FGFP	NA	Rum	-0.0671071	-0.200682
	Background FGFP	NA	Bact2	0.0888876	-0.00449315
	Background FGFP	NA	Bact1	0.0712975	0.118575
	Background FGFP	NA	Bact1	-0.0157517	0.153987
	Background FGFP	NA	Bact2	-0.227646	-0.0017928
	Background FGFP	NA	Bact1	-0.130747	-0.0690298
	Background FGFP	NA	Bact1	-0.0432682	0.14943
	Background FGFP	NA	Rum	0.0708169	-0.192131
	Background FGFP	NA	Rum	0.0824021	0.0755608
	Background FGFP	NA	Bact1	-0.0310061	0.103467
	Background FGFP	NA	Bact1	-0.158183	0.165803
	Background FGFP	NA	Prev	0.248489	-0.0566434
	Background FGFP	NA	Bact1	-0.0310684	0.165301
	Background FGFP	NA	Rum	0.060762	-0.207371
	Background FGFP	NA	Bact1	-0.183699	0.109021
	Background FGFP	NA	Prev	0.177427	0.138195
	Background FGFP	NA	Rum	0.0649626	-0.254462
	Background FGFP	NA	Bact2	0.0421279	0.10492
	Background FGFP	NA	Bact1	-0.178751	-0.00501874
	Background FGFP	NA	Bact1	-0.0726544	0.0812662
	Background FGFP	NA	Bact2	-0.159638	0.0399931
	Background FGFP	NA	Bact1	-0.056995	0.143695
	Background FGFP	NA	Bact2	0.112506	0.172793
	Background FGFP	NA	Bact1	0.0321043	0.074672
	Background FGFP	NA	Bact1	0.00118177	0.133286
	Background FGFP	NA	Bact2	0.0961014	0.113545
	Background FGFP	NA	Rum	0.0333775	-0.0680719
	Background FGFP	NA	Rum	0.0380746	-0.0486898
	Background FGFP	NA	Prev	0.253276	-0.111419
	Background FGFP	NA	Bact1	-0.00210433	0.0447292
	Background FGFP	NA	Bact2	0.0628845	-0.095048
	Background FGFP	NA	Bact1	0.0452072	-0.0156386
	Background FGFP	NA	Bact1	-0.017756	0.114811
	Background FGFP	NA	Bact2	0.0114513	0.152614
	Background FGFP	NA	Bact1	-0.107711	-0.0636935
	Background FGFP	NA	Bact2	0.00826759	0.193859
	Background FGFP	NA	Bact1	-0.158439	0.0737557
	Background FGFP	NA	Rum	0.0953015	-0.120517
	Background FGFP	NA	Bact1	-0.0255627	0.217859
	Background FGFP	NA	Bact1	-0.0106456	0.199148
	Background FGFP	NA	Bact2	0.0438716	-0.00209926
	Background FGFP	NA	Prev	0.154673	0.13177
	Background FGFP	NA	Rum	0.117401	0.0282651
	Background FGFP	NA	Bact2	0.0105113	-0.00447782
	Background FGFP	NA	Bact1	-0.0347359	0.156161
	Background FGFP	NA	Prev	0.164843	0.0997995
	Background FGFP	NA	Rum	-0.0801878	-0.0885639
	Background FGFP	NA	Bact2	0.0891685	0.181704
	Background FGFP	NA	Bact1	-0.0969255	0.187852
	Background FGFP	NA	Rum	0.0118013	-0.131727
	Background FGFP	NA	Rum	-0.110747	-0.268195
	Background FGFP	NA	Bact1	-0.119058	0.0613683
	Background FGFP	NA	Prev	0.120038	0.074047
	Background FGFP	NA	Bact1	-0.185399	0.154857
	Background FGFP	NA	Bact1	-0.0654064	-0.00132925
	Background FGFP	NA	Rum	0.0945763	-0.153808
	Background FGFP	NA	Bact2	-0.241003	-0.267028
	Background FGFP	NA	Prev	0.0314098	0.134371
	Background FGFP	NA	Prev	0.0633613	0.0500653
	Background FGFP	NA	Prev	0.117312	0.0540068
	Background FGFP	NA	Bact2	-0.286821	-0.0068613
	Background FGFP	NA	Bact2	-0.391564	-0.191208
	Background FGFP	NA	Bact2	0.187457	0.0846878
	Background FGFP	NA	Rum	0.16426	-0.194977
	Background FGFP	NA	Bact1	-0.275727	0.0488922
	Background FGFP	NA	Bact1	0.0299061	0.0617746
	Background FGFP	NA	Bact1	0.00408084	0.0933994
	Background FGFP	NA	Prev	0.161487	0.128212
	Background FGFP	NA	Bact1	0.0618687	0.208782
	Background FGFP	NA	Bact1	-0.109092	0.0905487
	Background FGFP	NA	Bact1	0.0420429	0.0340571
	Background FGFP	NA	Rum	0.00832177	-0.287888
	Background FGFP	NA	Rum	0.0762204	0.00402367
	Background FGFP	NA	Bact2	0.0616348	0.178666
	Background FGFP	NA	Rum	0.135237	-0.0424242
	Background FGFP	NA	Bact2	-0.187415	0.153187
	Background FGFP	NA	Rum	-0.043998	-0.240872
	Background FGFP	NA	Bact1	0.0693852	0.148817
	Background FGFP	NA	Bact1	0.0499411	0.0813743
	Background FGFP	NA	Rum	0.013415	-0.245366
	Background FGFP	NA	Prev	0.279597	-0.205584
	Background FGFP	NA	Rum	0.0249166	-0.35802
	Background FGFP	NA	Bact1	-0.21902	-0.0230568
	Background FGFP	NA	Bact1	-0.0480233	-0.0239048
	Background FGFP	NA	Bact1	-0.124724	0.0763577
	Background FGFP	NA	Rum	-0.0612606	-0.204141
	Background FGFP	NA	Rum	0.207216	-0.0920325
	Background FGFP	NA	Bact2	-0.129492	0.203414
	Background FGFP	NA	Bact2	0.0853671	0.0243386
	Background FGFP	NA	Bact2	0.0217463	-0.015889
	Background FGFP	NA	Rum	-0.0448076	-0.253368
	Background FGFP	NA	Bact1	-0.00687689	0.171156
	Background FGFP	NA	Bact1	-0.0147312	0.0520642
	Background FGFP	NA	Prev	0.259163	0.038068
	Background FGFP	NA	Prev	0.303591	0.0139818
	Background FGFP	NA	Rum	0.0418398	0.0405668
	Background FGFP	NA	Rum	0.14817	-0.212363
	Background FGFP	NA	Prev	0.139563	-0.0567675
	Background FGFP	NA	Rum	0.114714	-0.128357
	Background FGFP	NA	Bact2	0.183397	0.00976821
	Background FGFP	NA	Bact1	0.0136803	-0.101369
	Background FGFP	NA	Bact1	0.00723717	0.0588834
	Background FGFP	NA	Prev	0.234348	0.101082
	Background FGFP	NA	Bact1	-0.25957	-0.0575727
	Background FGFP	NA	Bact2	-0.138838	-0.2997
	Background FGFP	NA	Rum	0.10968	-0.0335263
	Background FGFP	NA	Prev	0.156741	0.0152799
	Background FGFP	NA	Prev	0.373636	-0.292992
	Background FGFP	NA	Rum	-0.210574	-0.163504
	Background FGFP	NA	Prev	-0.0398511	0.0272654
	Background FGFP	NA	Bact1	-0.025941	0.143329
	Background FGFP	NA	Bact1	-0.107036	0.0771695
	Background FGFP	NA	Bact1	-0.00988168	-0.0127951
	Background FGFP	NA	Bact2	-0.368833	-0.139984
	Background FGFP	NA	Rum	0.0237098	-0.165676
	Background FGFP	NA	Bact1	-0.0619961	0.116812
	Background FGFP	NA	Prev	0.0842751	-0.0704369
	Background FGFP	NA	Rum	0.0984026	-0.128172
	Background FGFP	NA	Bact1	0.0217262	-0.0425841
	Background FGFP	NA	Rum	-0.0696042	-0.19905
	Background FGFP	NA	Rum	0.141355	-0.262596
	Background FGFP	NA	Bact2	-0.34514	-0.304302
	Background FGFP	NA	Bact2	-0.275364	-0.02843
	Background FGFP	NA	Prev	0.200305	-0.00391003
	Background FGFP	NA	Bact1	0.107787	-0.039147
	Background FGFP	NA	Rum	0.0102951	-0.288935
	Background FGFP	NA	Prev	0.169128	0.0564829
	Background FGFP	NA	Bact1	-0.20756	0.0784483
	Background FGFP	NA	Prev	0.0743929	0.114431
	Background FGFP	NA	Rum	0.112237	-0.05602
	Background FGFP	NA	Rum	0.0826413	-0.285531
	Background FGFP	NA	Bact2	-0.335304	0.0611513
	Background FGFP	NA	Bact2	-0.189559	0.134902
	Background FGFP	NA	Bact1	-0.0381779	-0.0269748
	Background FGFP	NA	Rum	-0.0940498	-0.237705
	Background FGFP	NA	Prev	0.156943	0.0600524
	Background FGFP	NA	Bact1	-0.029213	0.17415
	Background FGFP	NA	Rum	0.0901635	-0.244435
	Background FGFP	NA	Rum	0.077902	-0.175601
	Background FGFP	NA	Bact1	-0.163993	-0.0212107
	Background FGFP	NA	Bact2	-0.132507	-0.175659
	Background FGFP	NA	Rum	-0.00821786	-0.314141
	Background FGFP	NA	Rum	0.0700957	-0.173482
	Background FGFP	NA	Bact1	0.0335379	0.143576
	Background FGFP	NA	Bact2	-0.21561	-0.00233078
	Background FGFP	NA	Bact1	-0.00315151	0.241379
	Background FGFP	NA	Rum	0.130422	0.0436472
	Background FGFP	NA	Bact2	0.106494	0.243392
	Background FGFP	NA	Bact1	-0.0751714	0.109445
	Background FGFP	NA	Bact2	0.0741513	0.0511951
	Background FGFP	NA	Rum	0.131182	-0.00348181
	Background FGFP	NA	Bact1	0.0474966	0.0598006
	Background FGFP	NA	Prev	0.267736	0.089158
	Background FGFP	NA	Bact1	0.0613659	0.0566148
	Background FGFP	NA	Bact2	-0.0616801	-0.213617
	Background FGFP	NA	Bact1	-0.0142233	-0.0580771
	Background FGFP	NA	Bact2	-0.07588	0.0301259
	Background FGFP	NA	Rum	0.0551867	0.0589655
	Background FGFP	NA	Bact1	-0.0025565	0.152555
	Background FGFP	NA	Prev	0.191973	0.161585
	Background FGFP	NA	Rum	0.00309028	-0.265897
	Background FGFP	NA	Bact1	0.00456491	0.194381
	Background FGFP	NA	Rum	-0.0941858	-0.0989621
	Background FGFP	NA	Bact2	0.016703	-0.0817812
	Background FGFP	NA	Rum	0.11673	-0.131052
	Background FGFP	NA	Bact1	0.0207912	0.0649589
	Background FGFP	NA	Rum	0.0308431	-0.0958621
	Background FGFP	NA	Bact1	-0.0730831	0.0475931
	Background FGFP	NA	Bact1	-0.264785	-0.111169
	Background FGFP	NA	Rum	-0.016212	-0.362571
	Background FGFP	NA	Rum	0.100445	-0.151701
	Background FGFP	NA	Bact2	-0.390594	-0.156338
	Background FGFP	NA	Bact1	0.02574	0.0686535
	Background FGFP	NA	Bact2	-0.0863354	0.204311
	Background FGFP	NA	Bact1	-0.0868438	0.106601
	Background FGFP	NA	Bact1	-0.273567	-0.079354
	Background FGFP	NA	Rum	0.0213155	-0.0734564
	Background FGFP	NA	Bact1	-0.0231398	0.203765
	Background FGFP	NA	Prev	0.186992	0.198801
	Background FGFP	NA	Prev	0.00499753	0.107437
	Background FGFP	NA	Bact1	0.030388	0.0468268
	Background FGFP	NA	Rum	0.120631	-0.129506
	Background FGFP	NA	Bact1	0.0635103	0.155444
	Background FGFP	NA	Bact1	0.0565222	0.189793
	Background FGFP	NA	Bact1	-0.0115108	-0.0354916
	Background FGFP	NA	Rum	0.0805836	0.0780469
	Background FGFP	NA	Bact2	0.11639	-0.0413733
	Background FGFP	NA	Bact2	-0.317427	-0.0741877
	Background FGFP	NA	Bact1	-0.0673904	0.167632
	Background FGFP	NA	Bact1	0.0137549	0.0208749
	Background FGFP	NA	Bact1	0.0306372	0.0814702
	Background FGFP	NA	Bact2	-0.256245	0.0255957
	Background FGFP	NA	Rum	0.0480645	-0.0960478
	Background FGFP	NA	Bact2	-0.205545	0.117666
	Background FGFP	NA	Prev	0.134993	0.0121058
	Background FGFP	NA	Bact1	-0.0214475	0.0348308
	Background FGFP	NA	Bact1	-0.126692	0.148505
	Background FGFP	NA	Bact1	-0.103585	0.140399
	Background FGFP	NA	Bact2	0.104982	0.0295951
	Background FGFP	NA	Bact2	0.102957	-0.245639
	Background FGFP	NA	Prev	0.127644	-0.0456517
	Background FGFP	NA	Rum	-0.0114257	-0.128862
	Background FGFP	NA	Rum	0.0452156	-0.0112818
	Background FGFP	NA	Bact2	-0.145907	0.0561426
	Background FGFP	NA	Prev	-0.0953298	0.0855433
	Background FGFP	NA	Bact1	-0.023536	0.0441271
	Background FGFP	NA	Prev	0.159734	0.0226972
	Background FGFP	NA	Rum	0.141515	-0.0106338
	Background FGFP	NA	Bact1	-0.106013	0.0745676
	Background FGFP	NA	Bact2	0.105043	0.0545678
	Background FGFP	NA	Rum	0.134618	-0.0197055
	Background FGFP	NA	Bact1	-0.114904	0.128108
	Background FGFP	NA	Bact1	-0.0531043	0.0572951
	Background FGFP	NA	Rum	0.107086	-0.11672
	Background FGFP	NA	Rum	-0.0101381	-0.236376
	Background FGFP	NA	Rum	0.110719	-0.0646795
	Background FGFP	NA	Bact1	-0.0598267	0.100597
	Background FGFP	NA	Prev	0.234166	-0.16302
	Background FGFP	NA	Prev	0.203319	-0.0531967
	Background FGFP	NA	Rum	-0.153033	-0.142935
	Background FGFP	NA	Prev	0.210703	0.0891938
	Background FGFP	NA	Rum	-0.0106804	-0.0553776
	Background FGFP	NA	Rum	0.0864039	0.00978294
	Background FGFP	NA	Prev	0.195453	0.0909977
	Background FGFP	NA	Bact2	-0.34859	0.156286
	Background FGFP	NA	Bact1	0.0354507	0.103525
	Background FGFP	NA	Bact1	-0.125424	0.182312
	Background FGFP	NA	Bact1	-0.0961504	0.125287
	Background FGFP	NA	Bact1	-0.0976113	0.0477818
	Background FGFP	NA	Prev	0.226894	0.0919398
	Background FGFP	NA	Bact1	-0.144392	-0.0173871
	Background FGFP	NA	Prev	0.221793	0.167462
	Background FGFP	NA	Prev	0.331056	-0.109562
	Background FGFP	NA	Bact2	0.0977057	-0.0548103
	Background FGFP	NA	Bact2	-0.189684	-0.221654
	Background FGFP	NA	Bact1	-0.209788	0.00866359
	Background FGFP	NA	Bact1	0.0285589	0.0204598
	Background FGFP	NA	Bact1	-0.034892	0.168249
	Background FGFP	NA	Rum	0.0345814	-0.0587125
	Background FGFP	NA	Rum	0.0696404	-0.198545
	Background FGFP	NA	Rum	0.112837	-0.06909
	Background FGFP	NA	Prev	0.152114	0.0407209
	Background FGFP	NA	Rum	0.0713582	-0.0585709
	Background FGFP	NA	Rum	0.0889203	-0.0560859
	Background FGFP	NA	Bact1	-0.0533594	0.0663652
	Background FGFP	NA	Bact1	-0.0387661	-0.0683954
	Background FGFP	NA	Rum	0.138389	-0.154056
	Background FGFP	NA	Bact1	0.0811926	0.142855
	Background FGFP	NA	Prev	0.222904	0.0789919
	Background FGFP	NA	Rum	-0.203459	-0.243173
	Background FGFP	NA	Bact1	-0.123395	0.0185974
	Background FGFP	NA	Bact1	0.0246608	-0.0314217
	Background FGFP	NA	Bact2	-0.510787	-0.153636
	Background FGFP	NA	Prev	0.231783	-0.278906
	Background FGFP	NA	Rum	0.0722118	-0.117043
	Background FGFP	NA	Bact1	-0.0744638	0.0834271
	Background FGFP	NA	Bact1	-0.0820472	0.0359286
	Background FGFP	NA	Bact1	0.0252608	-0.0135197
	Background FGFP	NA	Rum	-0.0253048	-0.0596273
	Background FGFP	NA	Rum	0.0935955	-0.0472662
	Background FGFP	NA	Rum	-0.29794	-0.261888
	Background FGFP	NA	Bact2	-0.19042	0.114878
	Background FGFP	NA	Bact1	-0.216056	-0.14569
	Background FGFP	NA	Prev	0.171177	-0.0368126
	Background FGFP	NA	Rum	-0.00909823	-0.181119
	Background FGFP	NA	Bact2	0.0469124	0.247252
	Background FGFP	NA	Bact1	-0.0999055	0.0059794
	Background FGFP	NA	Bact1	-0.234989	0.1135
	Background FGFP	NA	Rum	0.0284214	-0.0724405
	Background FGFP	NA	Bact1	-0.0819554	0.200816
	Background FGFP	NA	Bact2	0.0134143	0.180104
	Background FGFP	NA	Prev	0.153376	0.0776628
	Background FGFP	NA	Prev	0.0959025	0.0582354
	Background FGFP	NA	Prev	0.296258	-0.118516
	Background FGFP	NA	Bact2	0.195939	-0.132213
	Background FGFP	NA	Prev	-0.0358472	0.173604
	Background FGFP	NA	Prev	0.158899	0.074342
	Background FGFP	NA	Bact2	-0.152552	0.192775
	Background FGFP	NA	Prev	0.180572	0.176453
	Background FGFP	NA	Rum	-0.0760612	-0.110819
	Background FGFP	NA	Prev	0.203452	-0.0352381
	Background FGFP	NA	Bact1	0.0117026	0.0316742
	Background FGFP	NA	Bact1	-0.147136	0.09757
	Background FGFP	NA	Bact2	-0.178485	0.0177459
	Background FGFP	NA	Prev	0.24415	-0.0275618
	Background FGFP	NA	Bact2	-0.00295156	-0.128744
	Background FGFP	NA	Bact1	-0.0645067	0.125241
	Background FGFP	NA	Prev	0.151209	0.186803
	Background FGFP	NA	Bact2	-0.152045	0.111127
	Background FGFP	NA	Bact1	-0.165437	0.0184883
	Background FGFP	NA	Bact1	-0.0954379	0.10648
	Background FGFP	NA	Bact2	-0.171675	0.149989
	Background FGFP	NA	Bact1	-0.0670907	0.0526124
	Background FGFP	NA	Rum	-0.070256	-0.0271868
	Background FGFP	NA	Bact2	-0.125112	-0.2592
	Background FGFP	NA	Rum	0.161988	-0.285987
	Background FGFP	NA	Rum	0.0664238	-0.0832833
	Background FGFP	NA	Bact2	-0.254442	-0.146895
	Background FGFP	NA	Bact1	-0.0933134	0.0470081
	Background FGFP	NA	Bact1	-0.105094	0.133881
	Background FGFP	NA	Bact1	-0.029317	0.163009
	Background FGFP	NA	Prev	0.248219	0.173503
	Background FGFP	NA	Bact1	0.0920147	0.0494312
	Background FGFP	NA	Bact1	0.0945013	0.114363
	Background FGFP	NA	Rum	0.0761615	0.0313588
	Background FGFP	NA	Bact1	0.0297908	-7.13485e-05
	Background FGFP	NA	Bact1	-0.0210417	0.165042
	Background FGFP	NA	Prev	0.0696531	0.130032
	Background FGFP	NA	Bact2	0.0204443	-0.181655
	Background FGFP	NA	Bact1	-0.0756024	0.211975
	Background FGFP	NA	Bact1	-0.0612092	0.140281
	Background FGFP	NA	Bact1	-0.0930158	0.167941
	Background FGFP	NA	Prev	0.144652	-0.17926
	Background FGFP	NA	Bact2	-0.217214	0.106122
	Background FGFP	NA	Bact2	-0.220206	0.132394
	Background FGFP	NA	Rum	-0.111317	-0.0318122
	Background FGFP	NA	Rum	-0.0536328	-0.134881
	Background FGFP	NA	Bact1	0.0377654	0.256567
	Background FGFP	NA	Bact1	-0.0110806	0.199202
	Background FGFP	NA	Bact1	-0.0845249	0.176798
	Background FGFP	NA	Bact1	-0.0132629	0.0743493
	Background FGFP	NA	Bact1	0.0713811	0.0048982
	Background FGFP	NA	Bact1	-0.104645	0.0832341
	Background FGFP	NA	Prev	0.245408	0.0593094
	Background FGFP	NA	Bact1	-0.168263	0.0527252
	Background FGFP	NA	Prev	0.316467	0.00870945
	Background FGFP	NA	Bact2	-0.258458	-0.0594022
	Background FGFP	NA	Prev	0.171107	0.217107
	Background FGFP	NA	Rum	-0.22938	-0.0773892
	Background FGFP	NA	Rum	0.129142	-0.130589
	Background FGFP	NA	Bact2	-0.0509405	-0.189831
	Background FGFP	NA	Prev	0.21066	-0.123698
	Background FGFP	NA	Rum	-0.0421526	-0.106654
	Background FGFP	NA	Rum	0.00477079	-0.0207706
	Background FGFP	NA	Bact1	0.0153533	0.156131
	Background FGFP	NA	Rum	0.0318769	-0.169463
	Background FGFP	NA	Rum	0.060871	-0.18904
	Background FGFP	NA	Rum	0.11785	-0.242814
	Background FGFP	NA	Bact2	-0.270366	0.0717174
	Background FGFP	NA	Bact2	0.123153	-0.142198
	Background FGFP	NA	Rum	0.13644	-0.217844
	Background FGFP	NA	Bact1	0.00496567	-0.0675596
	Background FGFP	NA	Rum	-0.10855	-0.0944611
	Background FGFP	NA	Bact1	0.0239644	0.0952834
	Background FGFP	NA	Rum	0.0493862	-0.0972804
	Background FGFP	NA	Rum	0.0399451	-0.0533839
	Background FGFP	NA	Bact1	-0.0845723	0.0724282
	Background FGFP	NA	Prev	0.133884	-0.0603113
	Background FGFP	NA	Rum	-0.00596908	-0.0471367
	Background FGFP	NA	Bact1	-0.217061	-0.00955791
	Background FGFP	NA	Prev	0.101425	0.0459449
	Background FGFP	NA	Bact1	0.0312835	0.0182138
	Background FGFP	NA	Rum	0.0821374	0.0844516
	Background FGFP	NA	Bact1	0.000683115	0.106481
	Background FGFP	NA	Bact1	-0.107978	-0.00171375
	Background FGFP	NA	Bact2	-0.146615	0.0768223
	Background FGFP	NA	Bact2	-0.329334	-0.137187
	Background FGFP	NA	Bact2	0.0374014	0.102296
	Background FGFP	NA	Bact1	-0.151242	-0.0811517
	Background FGFP	NA	Rum	0.176211	-0.229341
	Background FGFP	NA	Bact1	-0.190435	-0.0630212
	Background FGFP	NA	Bact1	-0.0908401	0.185149
	Background FGFP	NA	Bact1	-0.0129527	0.00450611
	Background FGFP	NA	Bact1	-0.0329543	0.0462191
	Background FGFP	NA	Prev	0.166843	0.00165816
	Background FGFP	NA	Bact1	-0.152061	0.0054758
	Background FGFP	NA	Bact1	-0.114024	0.136944
	Background FGFP	NA	Bact1	-0.201691	0.0114753
	Background FGFP	NA	Prev	0.162978	0.0240328
	Background FGFP	NA	Bact1	0.0152729	0.110208
	Background FGFP	NA	Rum	0.0993454	-0.0951296
	Background FGFP	NA	Rum	0.152282	-0.0626445
	Background FGFP	NA	Bact1	-0.0210449	0.0296453
	Background FGFP	NA	Bact1	-0.171106	0.123659
	Background FGFP	NA	Rum	-0.0437265	-0.0304303
	Background FGFP	NA	Bact2	-0.00157735	-0.239812
	Background FGFP	NA	Bact2	-0.275751	0.0823203
	Background FGFP	NA	Prev	0.264393	0.035603
	Background FGFP	NA	Rum	-0.115814	-0.025607
	Background FGFP	NA	Bact1	0.00406684	0.180986
	Background FGFP	NA	Bact2	-0.345471	0.118405
	Background FGFP	NA	Bact1	0.00574504	0.0148891
	Background FGFP	NA	Rum	0.0332068	0.0621315
	Background FGFP	NA	Rum	-0.0212097	-0.128116
	Background FGFP	NA	Prev	0.14647	-0.171792
	Background FGFP	NA	Bact1	-0.135936	0.00103046
	Background FGFP	NA	Bact1	0.0267252	0.027324
	Background FGFP	NA	Bact1	-0.0647113	0.0055085
	Background FGFP	NA	Prev	0.199907	0.0696344
	Background FGFP	NA	Rum	0.0885323	-0.163133
	Background FGFP	NA	Rum	-0.229201	-0.0109036
	Background FGFP	NA	Bact2	-0.311511	0.00358551
	Background FGFP	NA	Bact2	-0.343476	-0.114578
	Background FGFP	NA	Bact2	-0.140213	0.0218342
	Background FGFP	NA	Rum	0.0834201	-0.117645
	Background FGFP	NA	Bact1	-0.209633	0.119279
	Background FGFP	NA	Bact1	-0.10583	0.0740939
	Background FGFP	NA	Bact1	-0.0919139	0.0611423
	Background FGFP	NA	Prev	0.301424	-0.0241187
	Background FGFP	NA	Bact2	-0.246745	0.0932447
	Background FGFP	NA	Prev	0.232042	-0.162647
	Background FGFP	NA	Bact1	-0.131989	0.163354
	Background FGFP	NA	Prev	0.243526	-0.0801791
	Background FGFP	NA	Rum	0.0461391	-0.00959843
	Background FGFP	NA	Bact1	-0.0346462	0.0224971
	Background FGFP	NA	Bact1	-0.118557	0.0735281
	Background FGFP	NA	Bact1	-0.134474	-0.0136415
	Background FGFP	NA	Bact2	-0.136066	0.171965
	Background FGFP	NA	Bact1	-0.148848	0.0878936
	Background FGFP	NA	Bact2	-0.148368	0.254799
	Background FGFP	NA	Bact1	-0.110686	0.0267926
	Background FGFP	NA	Bact2	-0.240459	0.0796853
	Background FGFP	NA	Bact1	-0.0712068	-0.0079746
	Background FGFP	NA	Rum	0.185435	-0.0627293
	Background FGFP	NA	Bact1	-0.0419811	0.198877
	Background FGFP	NA	Rum	-0.0212183	-0.279426
	Background FGFP	NA	Prev	0.281809	-0.136708
	Background FGFP	NA	Rum	-0.0243553	-0.0879263
	Background FGFP	NA	Bact1	0.0111362	0.145993
	Background FGFP	NA	Prev	0.244542	0.0502786
	Background FGFP	NA	Bact1	-0.101506	0.195977
	Background FGFP	NA	Prev	0.162098	0.0959527
	Background FGFP	NA	Prev	0.19822	-0.00505186
	Background FGFP	NA	Bact1	-0.0108752	0.0342902
	Background FGFP	NA	Rum	0.0694853	-0.177541
	Background FGFP	NA	Rum	0.131742	-0.163038
	Background FGFP	NA	Bact1	-0.200547	0.0107693
	Background FGFP	NA	Bact1	-0.00575675	0.119447
	Background FGFP	NA	Bact2	-0.188969	0.091491
	Background FGFP	NA	Rum	0.066095	-0.295907
	Background FGFP	NA	Rum	-0.0907071	-0.143391
	Background FGFP	NA	Rum	0.091862	-0.0564319
	Background FGFP	NA	Rum	0.16449	-0.074996
	Background FGFP	NA	Bact1	-0.0222841	0.217776
	Background FGFP	NA	Bact1	-0.08343	0.122642
	Background FGFP	NA	Bact1	-0.23135	-0.0519265
	Background FGFP	NA	Bact1	-0.162355	0.0319249
	Background FGFP	NA	Bact2	-0.346595	0.103972
	Background FGFP	NA	Rum	0.0793923	-0.0738897
	Background FGFP	NA	Bact1	-0.0803024	0.152485
	Background FGFP	NA	Bact1	-0.145326	-0.0478412
	Background FGFP	NA	Bact1	0.0994845	0.0737999
	Background FGFP	NA	Prev	0.264351	0.0546955
	Background FGFP	NA	Prev	0.280499	0.154398
	Background FGFP	NA	Bact1	-0.0939371	0.0943298
	Background FGFP	NA	Bact1	-0.234776	-0.152754
	Background FGFP	NA	Bact1	-0.0973675	0.141144
	Background FGFP	NA	Bact2	0.0146605	-0.183252
	Background FGFP	NA	Rum	0.109422	-0.155385
	Background FGFP	NA	Rum	0.0312454	0.0742184
	Background FGFP	NA	Prev	0.235608	-0.051083
	Background FGFP	NA	Bact1	-0.115814	0.098282
	Background FGFP	NA	Rum	-0.0118332	-0.088361
	Background FGFP	NA	Rum	0.0207838	0.0134445
	Background FGFP	NA	Rum	0.081706	-0.039703
	Background FGFP	NA	Rum	-0.0426323	-0.269685
	Background FGFP	NA	Bact1	-0.260219	-0.118458
	Background FGFP	NA	Bact1	-0.156275	-0.0265164
	Background FGFP	NA	Rum	-0.019135	-0.284985
	Background FGFP	NA	Prev	0.149411	0.0386211
	Background FGFP	NA	Prev	0.172983	0.0939915
	Background FGFP	NA	Rum	0.140624	-0.0621505
	Background FGFP	NA	Rum	-0.0381939	-0.0562093
	Background FGFP	NA	Bact1	-0.118005	-0.0686321
	Background FGFP	NA	Rum	-0.0488776	-0.22614
	Background FGFP	NA	Rum	-0.239628	-0.214813
	Background FGFP	NA	Bact1	0.063265	0.149393
	Background FGFP	NA	Prev	0.171961	0.179282
	Background FGFP	NA	Prev	0.23552	-0.0791859
	Background FGFP	NA	Bact1	-0.120977	0.261666
	Background FGFP	NA	Bact1	0.0409572	0.173235
	Background FGFP	NA	Bact1	-0.123407	0.0614196
	Background FGFP	NA	Rum	-0.00429843	-0.0226263
	Background FGFP	NA	Bact1	-0.210234	0.1774
	Background FGFP	NA	Prev	0.210117	-0.0862102
	Background FGFP	NA	Bact1	-0.0376231	0.123036
	Background FGFP	NA	Bact1	0.0436029	-0.00781722
	Background FGFP	NA	Rum	0.0479357	0.0339855
	Background FGFP	NA	Bact1	-0.187189	-0.073722
	Background FGFP	NA	Bact2	-0.254764	-0.116612
	Background FGFP	NA	Bact1	-0.14154	-0.119105
	Background FGFP	NA	Bact1	-0.0117009	-0.0276388
	Background FGFP	NA	Rum	-0.004345	-0.252212
	Background FGFP	NA	Bact1	-0.197593	-0.0649438
	Background FGFP	NA	Rum	-0.280139	-0.22951
	Background FGFP	NA	Bact1	-0.175603	0.0859107
	Background FGFP	NA	Bact1	-0.226532	-0.0285973
	Background FGFP	NA	Bact1	0.0856165	0.0819549
	Background FGFP	NA	Bact2	0.136411	-0.139975
	Background FGFP	NA	Bact1	-0.163154	-0.0211249
	Background FGFP	NA	Bact1	-0.0856604	0.0939247
	Background FGFP	NA	Prev	0.174735	0.0817476
	Background FGFP	NA	Prev	0.14618	-0.0812501
	Background FGFP	NA	Bact1	-0.130448	0.165369
	Background FGFP	NA	Rum	-0.016832	0.0327403
	Background FGFP	NA	Bact2	0.13675	-0.0554205
	Background FGFP	NA	Rum	-0.128338	-0.14922
	Background FGFP	NA	Bact1	0.0787313	0.0188826
	Background FGFP	NA	Bact2	-0.255511	-0.0434631
	Background FGFP	NA	Bact2	-0.256416	-0.0400894
	Background FGFP	NA	Prev	0.252146	-0.171772
	Background FGFP	NA	Prev	0.176272	0.036662
	Background FGFP	NA	Prev	0.09229	-0.00689239
	Background FGFP	NA	Bact1	-0.106226	0.178902
	Background FGFP	NA	Rum	-0.0687036	-0.160257
	Background FGFP	NA	Rum	-0.0439465	0.0562912
	Background FGFP	NA	Bact2	-0.214345	0.132047
	Background FGFP	NA	Bact1	-0.0553619	0.11076
	Background FGFP	NA	Prev	0.25161	-0.201963
	Background FGFP	NA	Bact1	-0.0726402	0.164605
	Background FGFP	NA	Bact1	0.0153347	0.042157
	Background FGFP	NA	Rum	0.0981788	-0.293933
	Background FGFP	NA	Bact1	0.0215933	0.0152063
	Background FGFP	NA	Bact1	0.0195785	0.0291181
	Background FGFP	NA	Bact1	-0.0779759	0.0268098
	Background FGFP	NA	Prev	0.158034	-0.0854449
	Background FGFP	NA	Bact2	-0.441995	-0.280107
	Background FGFP	NA	Prev	0.248228	-0.228779
	Background FGFP	NA	Rum	-0.100283	-0.108978
	Background FGFP	NA	Bact2	-0.233538	0.0891229
	Background FGFP	NA	Rum	0.0280263	-0.287799
	Background FGFP	NA	Bact1	-0.141513	0.268191
	Background FGFP	NA	Prev	0.347566	-0.148211
	Background FGFP	NA	Bact1	-0.170579	-0.10082
	Background FGFP	NA	Bact1	-0.246111	0.105628
	Background FGFP	NA	Rum	0.0792926	-0.0652101
	Background FGFP	NA	Rum	-0.00983397	0.0160605
	Background FGFP	NA	Bact1	-0.0735823	0.135305
	Background FGFP	NA	Rum	0.0109185	-0.106406
	Background FGFP	NA	Prev	0.280566	0.0290385
	Background FGFP	NA	Rum	0.0443036	-0.183779
	Background FGFP	NA	Bact1	-0.212497	0.108716
	Background FGFP	NA	Bact1	-0.155401	0.180038
	Background FGFP	NA	Prev	0.238415	-0.00737549
	Background FGFP	NA	Prev	0.136592	0.202871
	Background FGFP	NA	Prev	0.0664124	0.117817
	Background FGFP	NA	Prev	0.102451	0.169367
	Background FGFP	NA	Bact1	-0.254643	-0.130337
	Background FGFP	NA	Bact1	-0.0957597	-0.13556
	Background FGFP	NA	Bact2	-0.27814	0.0158443
	Background FGFP	NA	Rum	-0.0256368	0.0181183
	Background FGFP	NA	Bact1	-0.236588	0.01006
	Background FGFP	NA	Rum	0.103926	-0.31512
	Background FGFP	NA	Bact1	-0.184746	0.0208851
	Background FGFP	NA	Prev	0.154275	0.0623896
	Background FGFP	NA	Bact1	-0.168323	0.0479211
	Background FGFP	NA	Bact2	-0.234774	0.216564
	Background FGFP	NA	Bact1	-0.120837	0.0741228
	Background FGFP	NA	Bact2	-0.357902	-0.13525
	Background FGFP	NA	Rum	0.0747376	-0.14788
	Background FGFP	NA	Rum	-0.139155	-0.133802
	Background FGFP	NA	Bact1	-0.193548	0.14997
	Background FGFP	NA	Bact1	-0.137274	0.0102806
	Background FGFP	NA	Rum	0.113642	-0.0566695
	Background FGFP	NA	Bact1	-0.0963355	0.0599922
	Background FGFP	NA	Prev	0.26114	-0.206811
	Background FGFP	NA	Bact1	-0.0552215	0.212962
	Background FGFP	NA	Bact1	-0.0236979	-0.049494
	Background FGFP	NA	Rum	0.0610842	-0.120179
	Background FGFP	NA	Bact1	-0.149284	0.0487089
	Background FGFP	NA	Bact2	-0.387503	-0.0841526
	Background FGFP	NA	Rum	0.0282191	-0.24263
	Background FGFP	NA	Rum	-0.0714575	-0.172142
	Background FGFP	NA	Rum	0.139036	-0.221679
	Background FGFP	NA	Bact2	-0.158929	0.0780404
	Background FGFP	NA	Rum	-0.02649	-0.282085
	Background FGFP	NA	Rum	0.164933	-0.263003
	Background FGFP	NA	Rum	0.0891336	-0.174252
	Background FGFP	NA	Rum	-0.167128	-0.328722
	Background FGFP	NA	Rum	0.0381828	-0.271075
	Background FGFP	NA	Rum	0.0182092	-0.131469
	Background FGFP	NA	Rum	0.00643735	-0.0524405
	Background FGFP	NA	Prev	0.293617	0.0252893
	Background FGFP	NA	Prev	0.121351	0.149689
	Background FGFP	NA	Rum	-0.00824781	-0.319622
	Background FGFP	NA	Prev	0.199112	-0.0193876
	Background FGFP	NA	Bact1	0.0921223	0.0304123
	Background FGFP	NA	Rum	-0.0239917	-0.091691
	Background FGFP	NA	Bact2	-0.18996	0.0342478
	Background FGFP	NA	Prev	0.184338	-0.0781971
	Background FGFP	NA	Bact1	-0.0462445	0.0932107
	Background FGFP	NA	Rum	-0.0221179	-0.23651
	Background FGFP	NA	Bact2	-0.264912	-0.212683
	Background FGFP	NA	Bact2	0.117315	0.00678488
	Background FGFP	NA	Rum	-0.0526268	-0.139447
	Background FGFP	NA	Prev	0.202342	-0.0552968
	Background FGFP	NA	Rum	0.166821	-0.12665
	Background FGFP	NA	Prev	0.175129	-0.0895926
	Background FGFP	NA	Bact1	-0.0905177	-0.01836
